# Supplementary material for: High, clustered, nucleotide diversity in the genome of Anopheles gambiae revealed through pooled-template sequencing: implications for high-throughput genotyping protocols
Source: BMC Genomics. 2009 Jul 16;10:320. doi: 10.1186/1471-2164-10-320 (PMC2723138; doi:10.1186/1471-2164-10-320)
Supplement: Additional file 1 — Loci studied and snps identified [file 1471-2164-10-320-S1.xls]

## Sheet: file information
Additional file 1 – Loci studied and SNPs identified in resequencing of Anopheles gambiae
Sheet 1 (‘Loci’) details the 660 amplicons sequenced with Ensembl AGAP code, sequence name and chromosomal location.
Position of amplicon relative to the gene is given (genic, upstream, downstream) with the category of its target (1 = p450, 2 = GST, 3 = COE, 4 = other detoxification locus, 9 = control locus unrelated to detox functions).
Contig length (sequence length analysed for that amplicon) and number of polymorphic features identified (including those that could and could not be mapped to the reference genome) are given.
Sheet 2 ('SNP data') details polymorphic features. LID number is the unique identifier given to each feature.
SS = submitter SNP number from dbSNP (these will be converted to rs numbers in Ensembl v50).
Sequence name containing the SNP and chromosomal location are detailed as well position in contig.
For both the M pool and S pool we detail whether the SNP was seen in forward (F), reverse (S) or both (FR) sequences, the approximated SNP frequency and our unique confidence score
where	1 = fully confident in the SNP identified, with the SNP clearly apparent in both forward and reverse sequencing traces.
	2 = confident in SNP but based on unidirectional sequence.
	3 = apparent SNP observed but cause for doubt e.g. unidirectional and relatively high background signal in the sequence. Flanking sequence and SNP are given in the final 3 columns.

## Sheet: Loci
Locus	Locus name	Chromosome	Division	genic	up	down	Category	No SNPs¥	No mapped SNPs	No unmapped indels	contig length
AGAP001604	THR	2R	8D	1			4	26	26		453
AGAP001587	vATP1-DOWN	2R	8D			1	4	9	9		271
AGAP001587	vATP1	2R	8D	1			4	11	11		544
AGAP001588	vATP2	2R	8D	1			4	6	6		518
AGAP001587	VATP	2R	8D	1			4	11	11		537
AGAP002884	vATPase-DOWN	2R	13C			1	4	24	24		531
AGAP002884	vATPase-UP	2R	13C		1		4	12	12		487
AGAP007918	XD-D	3R	29C			1	4	11	11		255
AGAP007918	XD	3R	29C	1			4	5	5		513
AGAP007918	XD-U	3R	29C		1		4	5	5		501
AGAP001218	TUBULIN-DOWN	2R	7A			1	9	25	25	1	495
AGAP010929	TUB-B-3L-DOWN	3L	40A		1		9	3	3		544
AGAP003338	TRX3-U	2R	14E		1		4	16	16		574
AGAP003338	TRX3-D	2R	14E			1	4	16	16		368
AGAP003338	TRX3	2R	14E		1		4	7	7		491
AGAP006096	SUCCCOA1	2L	23D	1			4	20	20		640
homolog †	SMG_U	X	3B		1		4	4	4		549
AGAP012100	RPS26-D	3L	45A			1	9	3	3		269
AGAP003714	PX14_D	2R	17A			1	4	4	4		520
AGAP008350	PX13A	3R	30C	1			4	13	13		592
AGAP004038	PX11	2R	18A	1			4	22	22		632
AGAP004036	PX10-U	2R	17C	1			4	16	16		385
AGAP010899	PX6-8-INTER	3L	40A			1	4	4	4		445
AGAP010899	PX7	3L	40A	1			4	12	12	1	550
AGAP010899	PX7-6 INTER	3L	40A		1		4	6	6		576
AGAP010899	PX6	3L	40A	1			4	4	4		355
AGAP010899	PX8	3L	40A	1			4	3	3		589
AGAP001606	OXOPRO-DOWN	2R	8D			1	4	8	8		126
AGAP001606	OXOPRO	2R	8D	1			4	4	4		559
AGAP012585	ODD-U	3R	29D				4	13	13		418
AGAP012585	ODD-D	3R	29D			1	4	10	10		299
AGAP003516	NITRILASE-D	2R	15D	1			4	11	11		474
AGAP003516	NITRILASE	2R	15D	1			4	6	6		361
AGAP000500	NADPHRED_genic	X	2B	1			4	2	2		441
AGAP001602	NaCHAN	2R	8D	1			4	14	14		668
AGAP001599	HYPPROT-UP	2R	8D	1			4	4	4		217
AGAP003178	GRX2-U	2R	14D		1		4	1	1		73
AGAP003178	GRX2-D	2R	14D			1	4	4	4		398
AGAP003178	GRX2_6GPD	2R	14D	1			4	10	10		252
AGAP003178	GRX2 (should be 6PGD)	2R	14D	1			4	3	3		66
AGAP011107	GRX1-U	3L	41A		1		4	2	2	1	164
AGAP011107	GRX1-D	3L	41A			1	4	8	8		148
AGAP004247	GPX2a-U	2R	18C		1		4	5	5		105
AGAP004247	GPX2-1	2R	18C	1			4	24	24		668
AGAP004248	GPX1-D	2R	18C			1	4	12	12		443
AGAP004248	GPX1	2R	18C	1			4	8	8		462
AGAP012378	GPRNPY3-U	3L	46C		1		4	10	10		578
AGAP003065	CYP11179	2R	18B	1			4	10	10		688
AGAP001434	GLUCLa-2	2R	8B	1			4	4	4		337
AGAP001434	GLUCLa-1	2R	8B	1			4	6	6		292
AGAP011349	GABA-A-6	3L	42B	1			4	9	9		577
AGAP011349	GABA-A-5	3L	42B	1			4	7	7		487
AGAP011349	GABA-A-1	3L	42B	1			4	4	4		168
AGAP004595	GABA_B	2R	19D	1			4	11	11		639
AGAP000038	GABA_A_U	X	4C		1		4	5	5		597
AGAP011349	GABA_A	3L	42B	1			4	2	2		165
AGAP003904	Ferrodoxin reductase_up_ agama1_up	2R	17C		1		4	16	16		601
AGAP003904	Ferrodoxin reductase_down_ agama1_3	2R	17C			1	4	14	14		575
AGAP003904	Ferrodoxin reductase_agama1_1	2R	17C		1		4	13	13		541
AGAP003904	FERRED						4	14	1		552
AGAP007121	CYTB5-D	2L	26D			1	4	6	6		530
AGAP005656	CYP305A2-U	2L	22E		1		1	8	8		216
AGAP012294	CYP9L2-D	3L	46B			1	1	34	34		578
AGAP007480	CYP6AH1	2L	28A	1			1	9	9		500
AGAP010414	CYP4C28-U	3L	38B		1		1	4	4		588
AGAP010414	CYP4C28-1	3L	38B	1			1	2	2		596
AGAP004197	6PGD-U	2R	18C		1		4	13	13		439
AGAP002972	AGAMa2-D	2R	13D			1	4	13	13		420
AGAP000962	AGAMa7-2	X	5D	1			4	2	2		565
AGAP000962	AGAMa7-3	X	5D	1			4	3	3		696
ENSANGG00000023935*	COE23935-D	2R	14B	1			3	3	3		577
AGAP005758	COEae3E-D	2L	22F			1	3	9	9		552
AGAP001076	CYP4G16-DOWN	X	6			1	1	4	4		659
AGAP009696	cyp325c3	3R	35B	1			1	6	6		607
AGAP001601	5nuc-down	2R	8D			1	4	2	2		121
AGAP001601	5NUC-END	2R	8D	1			4	2	2		533
AGAP001601	5NUC-MIDDLE	2R	8D	1			4	16	16		528
AGAP001600	5NUC-START	2R	8D	1			4	8	8		509
AGAP001600	5NUC-UP	2R	8D		1		4	1	1		80
AGAP008437	ABCC8-1	3R	30D	1			4	11	11		527
AGAP008437	ABCC8-2	3R	30D	1			4	13	13		486
AGAP008437	ABCC10	3R	30D	1			4	13	13		517
AGAP008436	ABCC11	3R	30D	1			4	21	21		623
AGAP008436	ABCC11-U	3R	30D		1		4	7	7		629
AGAP007917	ABCC12	3R	29C	1			4	5	5		483
AGAP007917	ABCC12-DOWN	3R	29C	1			4	10	10		525
AGAP007917	ABCC12-UP	3R	29C		1		4	13	13		491
AGAP000138	Agam_a4	X	4B	1			4	9	9		638
AGAP002974	AGAMa1-1	2R	13D	1			4	6	6		312
AGAP002974	AGAMa1-3	2R	13D	1			4	5	5		539
AGAP002974	AGAMa1-U	2R	13D		1		4	10	10		499
AGAP002972	AGAMa2-5	2R	13D	1			4	5	5		545
AGAP002972	AGAMa2-6	2R	13D	1			4	8	8		253
AGAP002972	AGAMa2-10	2R	13D	1			4	23	23		464
AGAP002972	AGAMa2-U	2R	13D		1		4	3	3		161
AGAP000329	AGAMa3-1	X	3C	1			4	8	8		570
AGAP000329	AGAMa3-D	X	3C			1	4	15	15		629
AGAP000329	AGAMa3-U	X	3C		1		4	8	8		577
AGAP000138	AGAMa4-2	X	4B	1			4	3	3		587
AGAP000138	AGAMa4-3	X	4B	1			4	7	7		523
AGAP000138	AGAMa4-5	X	4B	1			4	14	14		553
AGAP008588	AGAMa5-2	3R	30E	1			4	14	14		504
AGAP008588	AGAMa5-3	3R	30E	1			4	2	2		297
AGAP008588	AGAMa5-5	3R	30E	1			4	12	12		659
AGAP008588	AGAMa5-D	3R	30E			1	4	8	8		484
AGAP002152	AGAMa6-2	2R	11A	1			4	5	5		500
AGAP000962	AGAMa7-1	X	5D	1			4	2	2		650
AGAP000962	AGAMa7-5	X	5D	1			4	7	7		638
AGAP000962	AGAMa7-7	X	5D	1			4	4	4		569
AGAP000962	AGAMa7-DOWN	X	5D			1	4	4	4		589
AGAP000962	AGAMa7-U	X	5D		1		4	3	3		569
AGAP002971	AGAMa8-1	2R	13D	1			4	11	11		512
AGAP002971	AGAMa8-4	2R	13D	1			4	6	6		399
AGAP002971	AGAMa8-D	2R	13D			1	4	3	3		368
AGAP009493	AGAMa9	3R	34A	1			4	3	3		576
AGAP009493	AGAMa9-D	3R	34A			1	4	3	3		505
AGAP000966	agamb1_consensus	X	5D	1			4	3	3		604
AGAP000966	AGAMb1-DOWN	X	5D			1	4	4	4		575
AGAP012401	AGM1	3L	46C	1			4	7	7		521
AGAP012401	AGM1-D	3L	46C			1	4	4	4		548
AGAP012401	AGM1-U	3L	46C		1		4	3	3		585
AGAP001240	AO	2R	7A	1			4	5	5		537
AGAP001240	AO-UP	2R	7A		1		4	10	10		424
AGAP001597	CHITIN-D	2R	8D			1	4	14	14		568
AGAP011507	COE131	3L	43A	1			3	12	12		561
AGAP011509	COE140	3L	43B	1			3	11	11		542
AGAP011509	COE140_EX_150 (ensang17303)	3L	43B	1			3	19	19		545
AGAP011509	COE140_EX_150_U	3L	43B		1		3	12	12		527
AGAP011509	COE140-D (prev COE140EX150-U)	3L	43B			1	3	10	10	1	522
AGAP011509	COE140-U_2	3L	43B		1		3	8	8		218
AGAP003570	COE7913	2R	15D		1		3	8	8		434
AGAP003570	COE7913-D	2R	15D			1	3	19	19		456
AGAP003570	COE7913-U	2R	15D		1		3	20	20		497
AGAP003569	coe8543	2R	15D	1			3	7	7		569
AGAP003569	COE8543-D	2R	15D			1	3	15	15		481
AGAP003569	COE8543-U	2R	15D		1		3	11	11		380
AGAP010911	COE9895	3L	40A	1			3	11	11		478
AGAP010911	COE9895-D	3L	40A			1	3	5	5		396
AGAP010917	COE9916-D	3L	40A			1	3	4	4	1	143
AGAP010917	COE9916-U 2	3L	40A		1		3	13	13		408
AGAP010915	COE9941	3L	40A	1			3	7	7		516
AGAP010915	COE9941_INT	3L	40A	1			3	5	5		145
AGAP010915	COE9941-UP	3L	40A		1		3	6	6		555
AGAP002090	Coe16738_1	2R	10C	1			3	9	9		462
AGAP011365	COE21998	3L	42B	1			3	15	15		680
AGAP011365	COE21998-U	3L	42B		1		3	6	6		172
AGAP003568	COE22933-1	2R	15D	1			3	9	9		565
AGAP003568	COE22933-U	2R	15D		1		3	14	14		396
ENSANGG00000023935*	COE23935-2	2R	14B	1			3	13	13		415
ENSANGG00000023935*	COE23935-U	2R	14B		1		3	12	12		508
AGAP011509	Coe24464	3L	43B	1			3	27	27		594
AGAP011509	COE24464_D	3L	43B			1	3	7	7		286
AGAP002863	Coe AE60 ex COE_AE50	2R	12B	1			3	12	12		500
AGAP000466	COEACE10o-2	X	2C	1			3	7	7		523
AGAP000466	COEace10o (1)	X	2C	1			3	6	6		647
AGAP000466	COEACE10o-D	X	2C			1	3	2	2		566
AGAP000466	COEACE10o-U	X	2C		1		3	8	8		590
AGAP001356	COEACE30-END	2R	7C	1			3	7	7	2	462
AGAP001356	COEACE30MIDDLE	2R	7C	1			3	11	11		449
AGAP001723	coeae1a	2R	8E	1			3	19	19		634
AGAP001723	coeae1a_down	2R	8E			1	3	3	3		300
AGAP005756	coeae1e	2L	22F	1			3	23	23		448
AGAP006723	coeae1h	2L	25C	1			3	22	22		604
AGAP001722	coeae2A	2R	8E	1			3	14	14		540
AGAP001722	coeae2A_down	2R	8E			1	3	10	10		469
AGAP001720	COEAE2A-UP	2R	8E		1		3	18	18		690
AGAP006228	coeae2g	2L	24A	1			3	21	21		553
AGAP005758	COEae3e	2L	23A	1			3	21	21		572
AGAP006725	COEae3H	2L	25C	1			3	6	6		332
AGAP002391	COEAE50-3	2R	12B	1			3	3	3		288
AGAP002391	Coeae50_down	2R	12B			1	3	19	19		453
AGAP002391	Coeae50_up	2R	12B		1		3	17	17		433
AGAP011916	COEB6582-4	3L	44C	1			3	3	3		257
AGAP011916	COEB6582-5	3L	44C	1			3	5	5		605
AGAP011916	COEB6582-8	3L	44C	1			3	4	4		465
AGAP011916	COEB6582_1	3L	44C	1			3	1	1		177
AGAP011916	COEB6582_D	3L	44C			1	3	9	9		449
AGAP011916	COEB6582-U	3L	44C		1		3	2	2		160
AGAP011366	COEB18026	3L	42B	1			3	18	18		557
AGAP005836	coejh4f	2L	23A	1			3	24	24		533
AGAP005837	coejh5fdown	2L	23A			1	3	19	19		479
AGAP005833	coejhe1f	2L	23A	1			3	31	31		520
AGAP005834	COEJHE2F	2L	23A	1			3	19	19	1	617
AGAP005835	Coejhe3f	2L	23A	1			3	3	3		553
AGAP005837	Coejhe5f	2L	23A	1			3	11	11		592
AGAP001101	coejhe20_M	2R	7A	1			3	1	1		583
AGAP001101	COEJHE20-DOWN	2R	7A			1	3	1	1		529
AGAP001101	COEJHE20-END	2R	7A	1			3	2	2	1	504
AGAP003608	CYP4AA1	2R	16B	1			1	20	20		576
AGAP003608	CYP4AA1-D	2R	16B			1	1	17	17		388
AGAP003608	CYP4AA1-U	2R	16B		1		1	20	20		529
AGAP002417	Cyp4AR1	2R	12B	1			1	23	23		478
AGAP000194	cyp4c25	X	4A	1			1	7	7		455
AGAP000192	cyp4c26-37inter	X	4A			1	1	4	4		476
AGAP000192	CYP4C26	X	4A	1			1	4	4		537
AGAP009246	CYP4C27-D	3R	33C			1	1	16	16		534
AGAP009240	CYP4C35	3R	33C	1			1	18	18		534
AGAP009240	CYP4C35-D	3R	33C			1	1	13	13		564
AGAP009240	CYP4C35-U	3R	33C		1		1	8	8		614
AGAP000193	Cyp4c37_all	X	4A	1			1	7	7		384
AGAP002418	cyp4d15	2R	12B	1			1	19	19		573
AGAP002418	CYP4D16	2R	12B	1			1	14	14		381
AGAP002418	Cyp4d16_down	2R	12B			1	1	19	19		447
AGAP002418	Cyp4d17_3-4	2R	12B	1			1	5	5		404
AGAP002418	Cyp4d17down_2	2R	12B			1	1	8	8		407
AGAP002419	cyp4d22	2R	12B	1			1	36	36	1	639
AGAP002419	Cyp4d22down_2	2R	12B			1	1	3	3		434
AGAP001076	CYP4G16-3	X	6	1			1	13	13		597
AGAP001076	cyp4g16	X	6	1			1	6	6		643
AGAP000877	CYP4G17	X	5B	1			1	9	9		604
AGAP001861	Cyp4h14up	2R	9B		1		1	2	2		576
AGAP001864	cyp4h15	2R	9B	1			1	19	19		551
AGAP001864	CYP4H15-UP	2R	9B		1		1	7	7		555
AGAP008356	cyp4h16_3R	3R	30C	1			1	12	12		642
AGAP008356	CYP4H16-D	3R	30C			1	1	3	3		315
AGAP008357	CYP4H18	3R	30C	1			1	17	17		511
AGAP000088	cyp4h19-24inter	X	4C			1	1	6	6		477
AGAP000088	cyp4h19	X	4C	1			1	5	5		656
AGAP000088	cyp4h24	X	4C	1			1	4	4		478
AGAP001864	CYP4H25	2R	9B	1			1	9	9		583
AGAP008552	CYP4H27	3R	30E	1			1	13	13		481
AGAP006048	Cyp4j5	2L	23C	1			1	24	24		608
AGAP006047	CYP4J9	2L	23C	1			1	17	17		579
AGAP006049	cyp4j10	2L	23C	1			1	21	21		451
AGAP002416	Cyp4K2	2R	12B	1			1	20	20		547
AGAP002416	CYP6-27740_not UP	3L	40C	1			1	7	7		589
AGAP002862	CYP6AA1	2R	13B	1			1	18	18		482
AGAP002862	CYP6AA2-1	2R	13C	1			1	18	18		740
AGAP002870	CYP6AD1	2R	13C	1			1	9	9		473
AGAP003343	CYP6AG1	2R	14E	1			1	12	12		560
AGAP003343	CYP6AG1-D	2R	14E			1	1	16	16		652
AGAP003343	CYP6AG1-U	2R	14E		1		1	28	28		544
ENSANGG00000000828*	Cyp6ag2	2R	15D	1			1	16	16		533
ENSANGG00000000828*	CYP6AG2-D	2R	15D			1	1	3	3		478
AGAP010966	cyp6aj1	3L	40C	1			1	12	12		313
AGAP010966	CYP6AJ1-DOWN	3L	40C			1	1	10	10		441
AGAP008209	CYP6M1	3R	30A	1			1	12	12		549
AGAP008213	CYP6M3	3R	30A	1			1	9	9		588
AGAP008214	CYP6M4-D	3R	30A			1	1	8	8		323
AGAP008206	cyp6n2_down	3R	30A			1	1	18	18		523
AGAP002868	Cyp6p1-2inter1	2R	13C			1	1	8	8		393
AGAP002869	CYP6P2	2R	13C	1			1	8	8		611
AGAP002865	cyp6P3	2R	13C	1			1	15	15		535
AGAP002867	CYP6P4	2R	13C	1			1	6	6		545
AGAP002866	cyp6P5	2R	13C	1			1	17	17		579
AGAP008204	CYP6S1	3R	30A	1			1	21	21		602
AGAP008203	CYP6S2	3R	30A	1			1	8	8		689
AGAP008203	CYP6S2-U	3R	30A		1		1	14	14		582
AGAP008208	CYP6Y1	3R	30A	1			1	10	10		533
AGAP008207	CYP6Y2	3R	30A	1			1	11	11		582
AGAP008219	cyp6z1	3R	30A	1			1	16	16		491
AGAP008219	CYP6Z1_Mac	3R	30A	1			1	23	23		487
AGAP008219	cyp6z1_z2_inter	3R	30A	1			1	11	11		322
AGAP008219	CYP6Z1-D	3R	30A			1	1	5	5		216
AGAP008218	CYP6Z2	3R	30A	1			1	19	19		614
AGAP008217	cyp6z3_combined	3R	30A	1			1	13	13		686
AGAP002894	CYP6Z4-UP	2R	13C		1		1	5	5		479
AGAP012291	CYP9J3F1	3L	46B	1			1	6	6	1	349
AGAP012291	CYP9J3F1-U	3L	46B		1		1	6	6		590
AGAP012292	CYP9J4	3L	46B	1			1	8	8		558
AGAP012296	CYP9J5-D	3L	46B	1			1	18	18		554
AGAP012295	cyp9L1	3L	46B	1			1	38	38		441
AGAP012294	CYP9L2	3L	46B	1			1	13	13		577
AGAP009375	CYP9M2	3R	30A	1			1	18	18		508
AGAP009375	CYP9M2-D	3R	30A			1	1	4	4		505
AGAP008021	cyp12f2	3R	29D	1			1	4	4		112
AGAP008019	cyp12f3	3R	29D	1			1	7	7		242
AGAP008018	CYP12F4	3R	29D	1			1	24	24		555
AGAP008018	CYP12F4-U	3R	29D		1		1	4	4		200
AGAP006082	cyp301a1	2L	23C	1			1	6	6		208
AGAP010077	CYP303A1	3R	37A	1			1	3	3		519
AGAP010077	CYP303A1-D	3R	37A			1	1	9	9		424
AGAP003066	CYP304B1	2R	14B	1			1	16	16		478
AGAP003067	CYP304C1	2R	14B	1			1	28	28		418
AGAP003067	CYP304C1-D	2R	14B			1	1	5	5		545
AGAP004665	CYP306A1-1	2R	19D	1			1	4	4		480
AGAP004665	CYP306A1-3	2R	19D	1			1	1	1		567
AGAP001039	CYP307A1-START	X	5D	1			1	5	5		503
AGAP008682	CYP307B1	3R	30E	1			1	9	9		521
AGAP008682	CYP307B1-U	3R	30E		1		1	8	8		483
AGAP002429	cyp314A1_2	2R	12C	1			1	21	21	1	524
AGAP002429	cyp314A1_2_up	2R	12C		1		1	24	24		436
AGAP002208	CYP325A3-DOWN	2R	11A			1	1	7	7		473
AGAP002207	CYP325C1_START	2R	11A	1			1	1	1		576
AGAP002205	cyp325c2_1	2R	11A	1			1	19	19		452
AGAP002205	cyp325c2_2	2R	11A	1			1	16	16		637
AGAP009696	CYP325C3-D	3R	35B			1	1	8	8		554
AGAP009696	CYP325C3-U	3R	35B		1		1	12	12		383
AGAP002202	cyp325e1	2R	11A		1		1	8	8		613
AGAP002202	CYP325E1-DOWN	2R	11A			1	1	14	14		447
AGAP002201	CYP325E1-MID	2R	11A	1			1	2	2		344
AGAP002201	CYP325E1-UP	2R	11A		1		1	6	6		264
AGAP002197	Cyp325F1	2R	11A	1			1	21	21		537
AGAP002195	cyp325F2	2R	11A	1			1	16	16		508
AGAP002195	CYP325F2-DOWN	2R	11A			1	1	13	13		379
AGAP002196	CYP325G1	2R	11A	1			1	12	12		535
AGAP002196	Cyp325g1_down_s	2R	11A			1	1	5	5		348
AGAP002138	CYP325H1	2R	10D	1			1	18	18		572
AGAP002138	CYP325H1-DOWN	2R	10D			1	1	16	16		405
AGAP002555	Cyp325k1_up	2R	13B		1		1	8	8		530
AGAP002555	CYP325K1DOWN	2R	13B			1	1	4	4		278
AGAP003522	CYP329A1	2R	15D	1			1	14	14		572
AGAP003522	CYP329A1-D 2	2R	15D			1	1	9	9		283
AGAP003522	CYP329A1-U	2R	15D		1		1	12	12		427
AGAP003065	CYP11179	2R	14A	1			1	11	11		502
AGAP003065	CYP11179-U	2R	14A		1		1	19	19		546
AGAP004164	GSTD1-D	2R	18B			1	2	2	2		571
AGAP004165	GSTD2	2R	18B	1			2	3	3		512
AGAP004165	GSTD2-D	2R	18B			1	2	2	2		506
AGAP004381	GSTD3-1	2R	19D	1			2	13	13		556
AGAP004381	GSTD3-D	2R	19D			1	2	10	10		567
AGAP004173	gstd5	2R	18B	1			2	12	2		664
AGAP004173	GSTD5-D	2R	18B			1	2	14	14		456
AGAP004379	GSTD6	2R	19D	1			2	7	7		478
AGAP004163	GSTD7	2R	18B	1			2	8	8		591
AGAP004163	GSTD7-D	2R	18B			1	2	10	10		523
AGAP004171	GSTD8	2R	18B	1			2	13	13		471
AGAP004171	GSTD8-U	2R	18B		1		2	13	13		425
AGAP004172	GSTD9	2R	18B	1			2	7	7		493
AGAP004383	GSTD10-2	2R	19D	1			2	6	6		510
AGAP004383	GSTD10-D	2R	19D			1	2	5	5		564
AGAP004378	GSTD11	2R	19D	1			2	4	4		87
AGAP004378	GSTD11-U	2R	19D		1		2	10	10		448
AGAP004381	GSTd12_d3	2R	19D	1			2	9	9		539
AGAP009197	GSTE3	3R	33B	1			2	16	16		553
AGAP009197	GSTE3-D	3R	33B			1	2	7	7		398
AGAP009193	GSTE4	3R	33B	1			2	3	3	1	509
AGAP009192	GSTE5	3R	33B	1			2	19	19		671
AGAP009191	GSTE6	3R	33B	1			2	7	7		606
AGAP009196	GSTE7	3R	33B	1			2	12	12		570
AGAP009190	GSTE8	3R	33B	1			2	19	19		613
AGAP000165	GSTMIC1-D	X	4A			1	2	5	5		417
AGAP000165	GSTMIC2-D	X	4A			1	2	8	8		722
AGAP009946	GSTmic3	3R	34A	1			2	6	6		482
AGAP009946	GSTmic3-D	3R	34A			1	2	25	25		532
AGAP009946	GSTmic3-U	3R	34A		1		2	5	5		501
AGAP005749	GSTo1-D	2L	22F			1	2	19	19		505
AGAP010404	GSTs1-2_down	3L	38B			1	2	3	3	1	547
AGAP010404	gsts1-2exon1	3L	38B	1			2	3	3	1	531
AGAP010404	GSTs1_2_intron1_exon2-PIE	3L	38B	1			2	4	4		809
AGAP012368	gstt1_NOT	3L	46C	1			2	14	14	2	833
AGAP000888	gstt2	X	5B	1			2	1	1		512
AGAP000947	gstu1	X	5C	1			2	1	1		558
AGAP003257	GSTU2	2R	15A	1			2	8	8		540
AGAP003257	GSTU2-D	2R	15A			1	2	10	10		612
AGAP003257	GSTU2-U	2R	15A		1		2	8	8		530
AGAP009342	GSTu3	3R	34A	1			2	15	15		445
AGAP009342	GSTU3-D	3R	34A			1	2	8	8		516
AGAP002898	GSTZ1-1	2R	13E/A	1			2	25	25		550
AGAP002898	GSTZ1-3	2R	13E/A	1			2	15	15		513
AGAP002898	GSTZ1-4	2R	13E/A	1			2	20	20		533
AGAP002898	GSTZ1-U	2R	13E/A		1		2	20	20		484
AGAP004691	Lim	2L	20A	1			4	4	4	1	495
AGAP010734	PX9	3L	39B	1			4	1	1		620
AGAP000051	PX15	X	4C	1			4	2	2		611
homolog †	SMG	X	3B	1			4	1	1		494
AGAP005234	sod2	2L	21E	1			4	10	10		479
AGAP010347	SOD3AB	3L	38A	1			4	3	3		630
AGAP011824	TPX4	3L	44C	1			4	11	11		530
AGAP007020	TPX5	2L	26B	1			4	7	7		610
AGAP000947	GSTU1-D	X	5C			1	2	1	1		626
AGAP000966	AGAMb1	X	5D	1			4	1	1		543
AGAP000804	GPX4-U	X	5A		1		4	10	10		619
AGAP000804	GPX4	X	5A	1			4	5	5	1	625
AGAP000038	GABAA-D	X	4C			1	4	1	1		511
AGAP000038	GABA-A-A	X	4C	1			4	6	6		647
AGAP000192	cyp4c26	X	4A	1			1	3	3		537
AGAP000500	P450REDEXST10	X	2B	1			4	1	1		455
AGAP000565	TRXR	X	1D	1			4	1	1		407
AGAP000565	TRXR-U	X	1D		1		4	6	6		386
AGAP010039	NADH-D	3R	36D			1	4	3	3		509
AGAP007543	TPX3	2L	28B	1			4	1	1		196
AGAP007543	TPX3-U	2L	28B		1		4	1	1		304
AGAP006956	COE10o-3	2L	26B	1			3	1	1		510
AGAP006956	COE10o	2L	26B	1			3	5	5		225
AGAP006028	RDL-U	2L	23C		1		4	1	1		554
AGAP003212	ADRENEX1	2R	14D	1			4	4	4		460
AGAP004422	RPL19-2	2R	19D	1			9	2	2		523
AGAP010404	GSTS1EX3	3L	38B	1			2	4	3		495
AGAP010592	S7	3L	39A	1			9	3	3		506
AGAP001597	CHITIN-UP	2R	8D		1		4	1	1		134
AGAP004904	CAT1	2L	20C	1			4	4	4		568
AGAP004904	CAT1-U	2L	20C		1		4	7	7		495
AGAP004691	LIM	2L	20A	1			4	2	2		579
AGAP005234	SOD2-U	2L	21E		1		4	4	4		358
AGAP005373	COEBE1D	2L	21F	1			3	18	18		574
AGAP005373	COEBE1D-D	2L	21F			1	3	6	6		530
AGAP005373	COEBE2D	2L	21F	1			3	9	9		538
AGAP005373	COEBE3D	2L	21F	1			3	29	29		482
AGAP005373	COEBE4D	2L	21F	1			3	12	12		496
AGAP005419	DARE	2L	22C	1			4	26	26		612
AGAP005644	COE19410	2L	22D	1			3	8	8		520
AGAP005644	COE19410-D	2L	22D			1	3	7	7		443
AGAP005644	COE19410-U	2L	22D		1		3	36	36		538
AGAP005656	CYP305A2-D	2L	22E			1	1	5	5		298
AGAP005658	CYP15B1	2L	22E	1			1	15	15		492
AGAP005658	CYP15B1-D	2L	22E			1	1	11	11		488
AGAP005660	CYP305A4	2L	22E	1			1	28	28		542
AGAP005660	CYP305A4-D	2L	22E			1	1	1	1		261
AGAP005774	CYP49A1-2	2L	22F	1			1	3	3		150
AGAP005774	CYP49A1-D	2L	22F			1	1	12	12		621
AGAP005774	CYP49A1-U	2L	22F		1		1	5	5		148
AGAP005749	GSTo1	2L	22F	1			2	9	9		536
AGAP005749	GSTo1-U	2L	22F		1		2	6	6		409
AGAP005834	COEae2E	2L	23A	1			3	13	13		564
AGAP005834	COEae2E-D	2L	23A			1	3	4	4		113
AGAP005833	COEJHE1F-U	2L	23A		1		3	9	9		559
AGAP005835	COEJHE3F-U	2L	23A		1		3	5	5		273
AGAP005992	CYP302A1	2L	23B	1			1	7	7		559
AGAP005992	CYP302A1-U	2L	23B			1	1	12	12		186
AGAP005992	CYP302A1-D	2L	23B		1		1	8	8		312
AGAP006022	bHLH-PAS	2L	23C	1			4	9	9		556
AGAP006022	bHLH-PAS-3	2L	23C	1			4	9	9	2	526
AGAP006022	bHLH-PAS-D	2L	23C			1	4	7	7		450
AGAP006047	CYP4J9	2L	23C	1			1	7	7		460
AGAP006047	CYP4J9-U	2L	23C		1		1	7	7		531
AGAP006049	CYP4J10	2L	23C	1			1	11	11		209
AGAP006049	CYP4J10-D	2L	23C			1	1	19	19		508
AGAP006082	CYP301A1-D	2L	23C			1	1	6	6		352
AGAP006082	CYP301A1-U	2L	23C		1		1	28	28		572
AGAP006096	SUCC_COA-U	2L	23D		1		4	10	10		582
AGAP006220	NICS_AO	2L	24A	1			4	3	3		488
AGAP006221	NICS_AO-2	2L	24A	1			4	29	29		511
AGAP006224	NICS_AO-4	2L	24A	1			4	16	16		647
AGAP006225	NICS_AO-5	2L	24A	1			4	13	13		640
AGAP006226	NICS_AO-D	2L	24A			1	4	14	14		585
AGAP006220	NICS_AO-U	2L	24A		1		4	13	13		566
AGAP006223	NICS_AO-3	2L	24A	1			4	8	8		534
AGAP006248	NUT2	2L	24A	1			4	5	5		438
AGAP006248	NUT2-D	2L	24A			1	4	15	15		315
AGAP006226	XDH	2L	24A	1			4	33	31		674
AGAP006181	TROPC	2L	24A	1			4	24	24		541
AGAP006724	COEae2H	2L	25C	1			3	17	17		527
AGAP006726	COEae4H	2L	25C	1			3	19	19		556
AGAP006727	COEae5H	2L	25C	1			3	16	16		438
AGAP006728	COEae6H	2L	25C	1			3	15	15		320
AGAP006700	COEae80	2L	25C	1			3	9	9		506
AGAP007020	TPX5-D	2L	26B			1	4	4	4		411
AGAP011300	LRR2	2L	26C	1			4	11	11		210
AGAP006348	LRR-4	2L	26C	1			4	12	12		641
AGAP006956	COE10o-2	2L	26B	1			3	2	2	1	510
AGAP006348	LRRTLR-U	2L	26C		1		4	10	10		419
AGAP007086	VGSC-U	2L	26C		1		4	7	7		274
AGAP007086	VGSC-2	2L	26C	1			4	1	1		168
AGAP007086	VGSC-3	2L	26C	1			4	28	28		618
AGAP007086	VGSC-4	2L	26C	1			4	10	10		551
AGAP007086	VGSC-D	2L	26C			1	4	7	7		468
AGAP007237	px12	2L	27A	1			4	5	5		490
AGAP007237	PX12-U	2L	27A		1		4	8	8		484
AGAP007249	FLIGHTIN	2L	27B	1			9	9	9		168
AGAP007480	CYP6AH1-D	2L	28A			1	1	4	4		226
AGAP007543	TPX3-D	2L	28B			1	4	4	4		449
AGAP001101	COEJHE20-UP	2R	7A		1		3	6	6		203
AGAP001434	GLUCLa-3	2R	8B	1			4	1	1		76
AGAP001356	EX3AG	2R	7C	1			4	20	20		1071
AGAP001356	ACHE-1-2	2R	7C	1			4	15	15		583
AGAP001443	CYP325J1-DOWN	2R	8B			1	1	17	17		429
AGAP001597	CHITIN-3	2R	8D	1			4	21	21		295
AGAP001861	CYP4H14	2R	9B	1			1	7	7		509
AGAP001861	CYP4H14	2R	9B	1			1	30	24		504
ENSANGG00000027860*	CYP4H26-D	2R	9B			1	1	7	7		240
AGAP002090	COE16738-DOWN	2R	10C			1	3	6	6		70
AGAP002090	COE16738-END	2R	10C	1			3	12	12		213
AGAP002138	CYP325H1	2R	10C	1			1	12	2		586
AGAP002209	cyp325a2	2R	11A	1			1	16	16		513
AGAP002201	CYP325E1-START	2R	11A	1			1	5	5		609
AGAP002195	CYP325F2-UP	2R	11A		1		1	8	8		439
AGAP002211	CYP325A1	2R	11A	1			1	51	51		509
AGAP002862	cyp6aa1up	2R	13B		1		1	13	13	1	291
AGAP002864	CYP25733	2R	13C	1			1	13	13		536
AGAP002865	CYP6P3	2R	13C	1			1	7	7		506
AGAP002866	CYP6P5b	2R	13C	1			1	13	13		579
AGAP002865	CYP6 P3START	2R	13C	1			1	13	13		616
AGAP002865	CYP6 P3MID	2R	13C	1			1	13	13		506
AGAP002865	CYP6 P3END	2R	13C	1			1	12	12		528
AGAP002972	AGAMa2-1	2R	13D	1			4	3	3		157
AGAP002972	AGAMa2-3	2R	13D	1			4	3	3		128
AGAP002898	GSTZ1-2	2R	13E/A	1			2	8	8		511
AGAP003115	COE2580-2	2R	14B	1			3	5	5	2	108
AGAP003115	COE2580-U	2R	14B		1		3	2	2		327
AGAP003212	ADRENEX2	2R	14D	1			4	6	6		558
AGAP003515	ALDOX	2R	15D	1			4	16	16		628
AGAP003714	PX14-U	2R	17A		1		4	7	7		435
AGAP004164	GSTD1-6	2R	18B	1			2	1	1		107
AGAP004197	6PGD	2R	18C	1			4	3	3		66
AGAP004665	CYP306A1-2	2R	19D	1			1	2	2		546
AGAP004422	RPL19-U	2R	19D	1			9	10	10		392
AGAP010347	SOD3AB	3L	38A	1			4	1	1		391
AGAP010347	SOD3AB-U	3L	38A		1		4	7	7		635
AGAP010347	SOD3ABEX2START	3L	38A	1			4	4	4		643
AGAP010347	SOD3ABEX2END	3L	38A	1			4	7	7		601
AGAP010404	GSTS1EX1	3L	38B	1			2	5	5		495
AGAP010517	SOD1	3L	38C	1			4	5	5		538
AGAP010517	SOD1-D	3L	38C			1	4	3	3		546
AGAP010517	SOD1-U	3L	38C		1		4	2	2		498
AGAP010647	GSG8	3L	39B	1			4	11	11		665
AGAP010647	GSG8-U	3L	39B		1		4	7	7		661
AGAP010911	COE09895-U	3L	40A		1		3	7	7		147
AGAP010966	CYP6AJ1-UP	3L	40C		1		1	11	11		575
AGAP010961	cyp6ak1	3L	40C	1			1	10	10		256
AGAP010961	cyp6ak1-D	3L	40C			1	1	3	3		253
AGAP011300	B5REDEX1	3L	42A	1			4	8	8		532
AGAP011366	COE18026-D	3L	42B			1	3	1	1		43
AGAP011507	COE130-U	3L	43A		1		3	3	3		77
AGAP011507	COE_131	3L	43A	1			3	16	16		499
AGAP011509	COE140-U	3L	43B		1		3	5	5		259
AGAP011916	COEB6582-6	3L	44C	1			3	10	10		204
AGAP011916	COEB6582-3	3L	44C	1			3	4	4		330
AGAP012378	GPRNPY3-D	3L	46C			1	4	35	35		510
AGAP010735	PX5A-U	3L	39B		1		4	3	3		322
AGAP010735	PX5B	3L	39B	1			4	13	13		685
AGAP010735	PX5B-U	3L	39B		1		4	12	12		541
AGAP010734	PX9-U	3L	39B		1		4	5	5		570
AGAP010810	PX4A	3L	39C	1			4	9	9		662
AGAP010810	PX4B	3L	39C	1			4	17	17		602
AGAP010899	PX7-U	3L	40A		1		4	4	4		561
AGAP010899	PX8-D	3L	40A			1	4	23	23		563
AGAP011054	TPX2	3L	41A	1			4	15	15		491
AGAP011054	TPX2-U	3L	41A		1		4	21	21		259
AGAP011216	PX3-U	3L	41D		1		4	7	7		504
AGAP008022	CYP12F1-D	3R	29D			1	1	5	5		261
AGAP002090	CYP6Z3	3R	30A	1			1	4	1		865
AGAP008218	CYP6Z2	3R	30A	1			1	39	39		709
AGAP008350	PX13A-U	3R	30C		1		4	13	13		498
AGAP008437	ABCC8-D	3R	30D			1	4	10	10		471
AGAP008432	JV2	3R	30D	1			4	6	6		494
AGAP008447	JV3	3R	30D	1			4	14	14		471
AGAP008588	AGAMa5-U	3R	30E		1		4	4	4		201
AGAP008588	AGAMa5-1	3R	30E	1			4	2	2		190
AGAP008588	AGAMa5-4	3R	30E	1			4	3	3		211
AGAP009033	PX1-U	3R	33A		1		4	6	6		549
AGAP009091	DOPA	3R	33B	1			4	8	8		680
AGAP009091	DOPA-D	3R	33B			1	4	9	9		478
AGAP009091	DOPA-U	3R	33B		1		4	10	10		602
AGAP009194	GSTE2	3R	33B	1			2	5	5		561
AGAP009190	GSTE8-U	3R	33B		1		2	5	5		423
AGAP009194	GSTE2	3R	33B	1			2	15	15		680
AGAP009195	BRIDGES GSTE12- GAP	3R	33B				2	23	23		563
AGAP009241	Cyp4c36	3R	33C	1			1	2	2		63
AGAP009241	CYP4C36-U	3R	33C	1			1	6	6		194
AGAP009374	CYP9M1-U(2)	3R	34A		1		1	22	22	6	610
AGAP009374	CYP9M1-U	3R	34A		1		1	1	1		119
AGAP009537	CYTC-D	3R	34C			1	4	11	11		665
AGAP009514	GABAB3	3R	34C	1			4	10	10		607
AGAP009514	GABAB3-D	3R	34C			1	4	17	17		572
AGAP009514	GABAB3-U	3R	34C		1		4	2	2		246
AGAP009584	TRX1-D	3R	34D			1	4	3	1		385
AGAP009584	TRX1-U	3R	34D		1		4	13	13	2	469
AGAP009738	GRX3-D	3R	35C			1	4	10	10		465
AGAP009738	GRX3	3R	35C	1			4	5	5		499
AGAP009978	PX2	3R	36B	1			4	6	6		650
AGAP009978	PX2-D	3R	36B			1	4	6	6		581
AGAP009978	PX2-U	3R	36B		1		4	5	5		522
AGAP010039	NADH-D	3R	36D			1	4	2	2		509
AGAP010281	GABAB1-3	3R	37D	1			4	6	6		466
AGAP010281	GABAB1-1	3R	37D	1			4	6	6		598
homolog ‡	NFAT-1	X	2B	1			4	11	11		627
homolog ‡	NFAT-U	X	2B		1		4	4	4		501
AGAP000500	P450EX234	X	2B	1			1	2	2		450
AGAP000500	P450RED-1	X	2B	1			1	6	6		668
homolog †	SMG-D	X	3B			1	4	5	5		368
AGAP000194	CYP4C25-U	X	4A		1		1	3	3		220
AGAP000051	PX15-D	X	4C			1	4	9	9		513
AGAP000051	PX15-U	X	4C		1		4	5	5	1	244
AGAP000818	CYP9K1			1			4	1	1		612
AGAP000818	CYP9K1	X	5A	1			1	14	14		542
AGAP000804	GPX4-D	X	5A			1	4	1	1		274
AGAP000888	GSTT2-D	X	5B			1	2	1	1		87
AGAP004163	CYP307A1	X	5D	1			1	2	2		549
AGAP004163	CYP307A1-DOWN	X	5D			1	1	5	5	1	686
AGAP002418	CYP4G16-UP	X	6		1		1	3	3		560
AGAP001563	1563	2R	8B				9	6	6		524
AGAP001564	1564	2R	8B				9	9	9		504
AGAP001565	1565	2R	8B				9	11	11		529
AGAP001566	1566	2R	8B				9	12	12		625
AGAP001566	1566-2	2R	8B				9	11	11		503
AGAP001568	1568	2R	8B				9	9	9		625
AGAP001569	1569	2R	8B				9	5	5		505
AGAP001571	1571	2R	8B				9	10	10		522
AGAP001573	1573	2R	8B				9	1	1		427
AGAP001574	1574	2R	8B				9	2	2		506
AGAP001575	1575	2R	8B				9	3	3		248
AGAP011781	11781	3L	44B				9	8	8		581
AGAP011783	11783	3L	44B				9	7	7		642
AGAP011785	11785	3L	44B				9	17	17		493
AGAP011786	11786	3L	44B				9	8	8		608
AGAP011793	11793	3L	44B				9	29	29		597
AGAP011796	11796	3L	44B				9	13	13		612
AGAP011797	11797	3L	44B				9	8	8		542
AGAP011800	11800	3L	44B				9	6	6		632
AGAP011803	11803	3L	44B				9	13	13		554
AGAP001497	ACTIN	2R	8B				9	7	7		633
AGAP004660	ANTENN	2R	19D				9	2	2		582
AGAP006263	ARRESTIN	2L	24A				9	6	6		634
AGAP003705	BOLA	2R	16A				9	13	13		623
AGAP009646	CAUDAL	3R	35A				9	7	7		573
AGAP011791	CLIPA1	3L	44B				9	11	11		648
AGAP011790	CLIPA2	3L	44C				9	7	7		572
AGAP011780	CLIPA4	3L	44C				9	13	13		638
AGAP011787	CLIPA5	3L	44C				9	12	12		668
AGAP011789	CLIPA6	3L	44C				9	16	16		589
AGAP011792	CLIPA7	3L	44C				9	4	4		512
AGAP002863	COEAE60	2R	13C				3	19	19		595
AGAP000088	CYP4H19	X	4C				1	2	2		441
AGAP000088	CYP4H19-ALT	X	4C				1	13	13		619
AGAP002865	CYP6P3	2R	13C				1	10	10		646
AGAP002866	CYP6P5	2R	13C				1	20	20		668
AGAP011294	DEF1	3L	42B				9	10	10		524
AGAP004632	DEF2	3L	42B				9	6	6		512
AGAP007199	DEF3	3L	42B				9	8	8		544
AGAP004101	DNMT	2R	17C				9	14	14		479
AGAP008023	ENG	3R	29D				9	11	11		617
AGAP010279	EVEN	3R	37D				9	3	3		538
AGAP010869	FBN23	3L	40B				9	10	10		538
AGAP010739	G6PD	3L	39C				9	7	7		603
AGAP006187	G12	2L	24A				9	28	28		594
AGAP009515	GAMBIF	3R	34C				9	3	3		542
AGAP009195	GSTE1	3R	33C				2	35	35		577
AGAP010404	GSTS1-2-1	3L	38C				2	9	9		601
AGAP010404	GSTS1-2-U	3L	38C				2	3	3		682
AGAP006699	HAIRY	2L	25D				9	20	20	1	475
AGAP004646	HOXDEF	2R	19D				9	1	1		627
AGAP004659	HOXSEX	2R	19D				9	2	2		638
AGAP004002	HSP60	2R	17C				9	13	13		610
AGAP002076	HSP70	2L	21A				9	11	11		549
AGAP010233	INTEG	3R	37C				9	7	7		641
AGAP005948	K3M	2L	23C				9	9	9		523
AGAP001570	MICRO	2R	8B				9	25	25		580
AGAP001570	MICRO2	2R	8B				9	5	5		545
AGAP001856	PERIOD	2R	9C				9	4	4		647
AGAP005540	PSU	2L	22D				9	16	16		700
AGAP005960	RIB60S	2L	23C				9	2	2		646
AGAP010815	TEP1	3L	40A				9	23	23		673
AGAP002721	TOX	2R	12E				9	5	5		486
AGAP011453	TRANSF	3L	43B				9	14	14		635
AGAP000553	WHITE	X	2B				9	1	1		632
AGAP002208	325A3END	2R	11A				1	32	32		621
AGAP002208	325A3START	2R	11A				1	9	9		220
AGAP006926	6926	2L	26B				9	27	27		625
AGAP007918	7918	3R	29C				9	17	17		670
AGAP000651	ACTIN-PLASM	X	1C				9	3	3		626
AGAP005110	ACTIN-SKEL	2L	21D				9	4	4		595
AGAP004691	LIM-2	2L	20B				4	3	3		532
AGAP004691	LIM-U	2L	20B				4	5	5		554
AGAP006028	GGCC1	2L	23D				4	2	2		251
AGAP006028	GGCC1-D	2L	23D				4	4	4		442
AGAP006028	GGCC1-U	2L	23D				4	3	3		93
AGAP005758	COEae3E	2L	23A				3	29	10		572
AGAP008205	Cyp6R1i_31	3R	30A				1	79	79		606
AGAP011366	COE18026i_18	3L	42C				3	60	60		644
AGAP000877	cy4G17i_27	X	5A				1	15	15		570
AGAP005833	COE_JHE1F_38	2L	23B				3	55	55		649
AGAP011365	CoeB_21998_86	3L	42C				3	40	40		680
AGAP002208	CYP325A3_30	2R	11A				1	66	66		717
AGAP005836	COEjhe4F_16	2L	23B				3	31	31		555
AGAP002206	CYP325C1_21	2R	11A				1	54	54		592
AGAP000818	Cyp9K1_u_31	X	5A				1	43	43		608
AGAP008214	Cyp6M4_7	3R	30A				1	59	59		487
AGAP008212	Cyp6M2_exon1_10	3R	30A				1	94	94		1178
AGAP008212	Cyp6M2_exon2_19	3R	30A				1	58	58		555
							SUM	7092	7026	36	323114
*no AGAP available

## Sheet: SNP data
									In M pool			In S pool
LID	NCBI_ss#	Unmappable?	rs number	sequence file NAME	Chromosome	Division	MUTATION	Position in sequence	F/R	frequency	Confidence	F/R	frequency	Confidence	M/S discriminatory?	5'_FLANK:	OBSERVED:	3'_FLANK:
LID-00001	79324746			THR	2R	8D	heterozygoteAG	56	F	100	2	F	80	2		SCTGGTAGTAGYGTAACGGCCGCGAAGGAACGTTGCCTGTATGAAGCCGT	A/G	CTSAAGCACAATCATCGYTTGGCGCACAACGTGCGAATGTGGCGTACCGT
LID-00002	79324748			THR	2R	8D	heterozygoteCG	59	F	0	2	F	30	2		GGTAGTAGYGTAACGGCCGCGAAGGAACGTTGCCTGTATGAAGCCGTRCT	C/G	AAGCACAATCATCGYTTGGCGCACAACGTGCGAATGTGGCGTACCGTGCG
LID-00003	79324750			THR	2R	8D	heterozygoteCT	74	F	100	2	F	10	3		GCCGCGAAGGAACGTTGCCTGTATGAAGCCGTRCTSAAGCACAATCATCG	C/T	TTGGCGCACAACGTGCGAATGTGGCGTACCGTGCGCCAGTTCCTGGAGCG
LID-00004	79324752			THR	2R	8D	heterozygoteAG	173	F	100	2	F	65	2		CGTACAAGACAGAAGCGAATGGYYGTCTGTCCTCCGTCGGTGGTTCTAGC	A/G	AGGGAAGCGTTCAAGCATCCGTCCGAGTCCTTCTCCCTGGAGGATCCYAT
LID-00005	79324753			THR	2R	8D	heterozygoteCG	257	F	45	2	F	0	2		TCCCTGGAGGATCCYATCAGCGAGTACTACGCCGATAGTAGTGATGTTGA	C/G	GGMGAAAGCGAGTGTAGTAGCAGTCGTAGTAGTATCRTWGAGGAAACWGC
LID-00006	79324755			THR	2R	8D	heterozygoteAC	260	F	45	2	F	0	2		CTGGAGGATCCYATCAGCGAGTACTACGCCGATAGTAGTGATGTTGASGG	A/C	GAAAGCGAGTGTAGTAGCAGTCGTAGTAGTATCRTWGAGGAAACWGCTAG
LID-00007	79324757			THR	2R	8D	heterozygoteAG	321	F	100	3	F	90	3		GTAGTAGCAGTCGTAGTAGTATCRTWGAGGAAACWGCTAGCCAAGTTGAC	A/G	TGARAGGCCGRAAAGGCACAAACAGCASCCCGYWTGMTGGGACTACTACT
LID-00008	79324758			THR	2R	8D	heterozygoteAG	332	F	0	2	F	20	2		CGTAGTAGTATCRTWGAGGAAACWGCTAGCCAAGTTGACRTGARAGGCCG	A/G	AAAGGCACAAACAGCASCCCGYWTGMTGGGACTACTACTATCATCATYCA
LID-00009	79324760			THR	2R	8D	heterozygoteCG	349	F	15	3	F	10	3		GGAAACWGCTAGCCAAGTTGACRTGARAGGCCGRAAAGGCACAAACAGCA	C/G	CCCGYWTGMTGGGACTACTACTATCATCATYCATGAYTCCGAAGATGAAA
LID-00010	79324762			THR	2R	8D	heterozygoteAC	358	F	100	2	F	60	2		TAGCCAAGTTGACRTGARAGGCCGRAAAGGCACAAACAGCASCCCGYWTG	A/C	TGGGACTACTACTATCATCATYCATGAYTCCGAAGATGAAAAAGATCTTG
LID-00011	79324763			THR	2R	8D	heterozygoteCT	380	F	100	2	F	60	2		CGRAAAGGCACAAACAGCASCCCGYWTGMTGGGACTACTACTATCATCAT	C/T	CATGAYTCCGAAGATGAAAAAGATCTTGACATTATASTTAGTGGCAGTGG
LID-00012	79324765			THR	2R	8D	heterozygoteGT	439	F	80	2	F	50	2		CGAAGATGAAAAAGATCTTGACATTATASTTAGTGGCAGTGGTGGTGGTG	G/T	TGGTGGTGGTGGTGGTGGCGGCGAAGAAGATGGCAGTGATAAAGAGGAAGACGATGATGATGATGATGGTGAAG
LID-00013	79324766			vATP1-DOWN	2R	8D	heterozygoteAT	9	F	0	2	F	30	2		TTTAGCGTGGTGTGCTTATCACTAAACGAAGCACGATCGACCAATACCTCGCAGCAGCAGCAGCACCAGCAGCATAGATGTTCG	A/T	GAACGACGCCACGCTATAACCCTCCTCTCYCYTCCGCCCCGGAACACACCCAACACAGCGCAAACACGCACTAACTAACTCTCCGAGCGCCTT
LID-00014	79324769			vATP1-DOWN	2R	8D	heterozygoteCT	39	F	80	3	F	100	2		TATCACTAAACGAAGCACGATCGACCAATACCTCGCAGCAGCAGCAGCACCAGCAGCATAGATGTTCGWGAACGACGCCACGCTATAACCCTCCTCTC	C/T	CYTCCGCCCCGGAACACACCCAACACAGCGCAAACACGCACTAACTAACTCTCCGAGCGCCTT
LID-00015	79324770			vATP1-DOWN	2R	8D	heterozygoteCT	41	F	90	3	F	100	0		TATCACTAAACGAAGCACGATCGACCAATACCTCGCAGCAGCAGCAGCACCAGCAGCATAGATGTTCGWGAACGACGCCACGCTATAACCCTCCTCTCYC	C/T	TCCGCCCCGGAACACACCCAACACAGCGCAAACACGCACTAACTAACTCTCCGAGCGCCTT
LID-00016	79324772			vATP1-DOWN	2R	8D	heterozygoteCT	108	F	0	2	F	10	3		CCAACACAGCGCAAACACGCACTAACTAACTCTCCGAGCGCCTTTTTTTA	C/T	TTCTTACAATGGGGKTGGAASGTCACGCGCACTCGAAGGGCGGCACAGCS
LID-00017	79324773			vATP1-DOWN	2R	8D	heterozygoteGT	123	F	0	2	F	50	2		CACGCACTAACTAACTCTCCGAGCGCCTTTTTTTAYTTCTTACAATGGGG	G/T	TGGAASGTCACGCGCACTCGAAGGGCGGCACAGCSCGACAACGATGCTCG
LID-00018	79324775			vATP1-DOWN	2R	8D	heterozygoteCG	129	F	0	2	F	30	2		CTAACTAACTCTCCGAGCGCCTTTTTTTAYTTCTTACAATGGGGKTGGAA	C/G	GTCACGCGCACTCGAAGGGCGGCACAGCSCGACAACGATGCTCGACACGA
LID-00019	79324776			vATP1-DOWN	2R	8D	heterozygoteCG	158	F	0	2	F	40	3		YTTCTTACAATGGGGKTGGAASGTCACGCGCACTCGAAGGGCGGCACAGC	C/G	CGACAACGATGCTCGACACGACGGGGYCTTTGCTGGGCGGATCAGGTGCG
LID-00020	79324778			vATP1-DOWN	2R	8D	heterozygoteCT	185	F	100	2	F	70	3		GCGCACTCGAAGGGCGGCACAGCSCGACAACGATGCTCGACACGACGGGG	C/T	CTTTGCTGGGCGGATCAGGTGCGCGTTCCATTTCGATTGATCGAGCCATT
LID-00021	79324780			vATP1-DOWN	2R	8D	heterozygoteCT	246	F	50	2	F	50	2		GGYCTTTGCTGGGCGGATCAGGTGCGCGTTCCATTTCGATTGATCGAGCCATTTTCGATCGTG	C/T	ATGTCGATCGATCATGGTAGTGGTGGTACGCACGTATCGCGATTGCATCCGGAGTGTGCTAGA
LID-00022	79324781			vATP1	2R	8D	heterozygoteCT	37	-	-	-	F	60	2		GCTGAACCTGTTCAACATGGACGTCACGAAGAAGTGTCTGATCGGGGAGTGCTGGGTGCCGGTGCCGGA	C/T	CTGCCCAAGGTGCAGAAAGCSCTCTCCGAYGGGTCGGCTGCGGTGGGCAGCACCATYCCGTCC
LID-00023	79324783			vATP1	2R	8D	heterozygoteCG	58	R	70	3	FR	60	1		ATCGGGGAGTGCTGGGTGCCGGTGCCGGAYCTGCCCAAGGTGCAGAAAGC	C/G	CTCTCCGAYGGGTCGGCTGCGGTGGGCAGCACCATYCCGTCCTTCCTGAA
LID-00024	79324784			vATP1	2R	8D	heterozygoteCT	67	R	50	2	FR	40	1		TGCTGGGTGCCGGTGCCGGAYCTGCCCAAGGTGCAGAAAGCSCTCTCCGA	C/T	GGGTCGGCTGCGGTGGGCAGCACCATYCCGTCCTTCCTGAACGTGATCGA
LID-00025	79324786			vATP1	2R	8D	heterozygoteCT	94	R	100	2	FR	80	1		AAGGTGCAGAAAGCSCTCTCCGAYGGGTCGGCTGCGGTGGGCAGCACCAT	C/T	CCGTCCTTCCTGAACGTGATCGACACGAACGAGGCRCCGCCGACGTACAA
LID-00026	79324788			vATP1	2R	8D	heterozygoteAG	130	R	100	2	FR	90	2		GTGGGCAGCACCATYCCGTCCTTCCTGAACGTGATCGACACGAACGAGGC	A/G	CCGCCGACGTACAATCGGACGAACAAGTTTACGCGCGGCTTCCAGAATCT
LID-00027	79324789			vATP1	2R	8D	heterozygoteCT	286	R	100	2	FR	80	2		ATCATCACCTTCCCGTTCCTGTTCGGTATTATGTTCGGTGATCTGGGGCA	C/T	GGTATGATCATGGCGCTGTTCGGCCTGTGGATGGTAACGGGCGAGAAGAA
LID-00028	79324792			vATP1	2R	8D	heterozygoteCT	397	R	80	2	FR	70	1		AAGAAGTCGACSAACGAAATTTGGAACATTTTCTTCGGCGGACGGTACAT	C/T	ATYCTGCTGATGGGACTGTTCTCCATGTAYACCGGGTTCGTGTACAACGACAT
LID-00029	79324794			vATP1	2R	8D	heterozygoteCT	400	R	90	2	FR	60	1		GAAGTCGACSAACGAAATTTGGAACATTTTCTTCGGCGGACGGTACATYAT	C/T	CTGCTGATGGGACTGTTCTCCATGTAYACCGGGTTCGTGTACAACGACATC
LID-00030	79324796			vATP2	2R	8D	heterozygoteAC	3	F	30	2	F	30	2		ATCGAATCGTACGGTATTGCGACGTACCGTGAGGCTAACCCGGCCCTGTA	A/C	ACGATCATCACCTTCCCGTTCCTGTTCGCGATCATGTTCGGTGATCTGGG
LID-00031	79324797			vATP2	2R	8D	heterozygoteAC	56	FR	50	2	FR	50	2		GATCATCACCTTCCCGTTCCTGTTCGCGATCATGTTCGGTGATCTGGGGC	A/C	CGGGTTGATCCTGTTCCTGCTCGGCATGTGGATGGTGCTGTGGGAGAAGA
LID-00032	79324799			vATP2	2R	8D	heterozygoteCT	204	FR	60	1	FR	70	1		CGGTACATCATCCTGCTGATGGGTATCTTCTCCATGTACACCGGTTTCGT	C/T	TACAAYGACGTCTTCTCGAAGGGTATGAACATCTTCGGTTCGGCCTGGAG
LID-00033	79324800			vATP2	2R	8D	heterozygoteCG	354	FR	30	2	FR	30	2		AACCCAACAACCGACTACTCGGAAACGGTGTACTGGTACGGGTTGGATCC	C/G	CTCTGGATGTTGGCCACCAACAAGATCATCTTCCTSAACTCCTTCAAGAT
LID-00034	79324802			vATP2	2R	8D	heterozygoteCG	390	FR	20	1	FR	40	1		TACGGGTTGGATCCSCTCTGGATGTTGGCCACCAACAAGATCATCTTCCT	C/G	AACTCCTTCAAGATGAAGCTGTCGATCATCTTCGGCGTGGTGCACATGAT
LID-00035	79324803			VATP	2R	8D	heterozygoteCG	17	F	30	3	F	30	3		ACACGCTGAACCTGTTCAACATGGACGTCACGAAGAAGTGTCTGATCGGGGA	C/G	TGCTGGGTKCCGSTSCCGGAYCTGCCCAAGGTGCAGAAAGCNCTCTCCGMYGGGTCGGCTGCGGTGGGCAGCACCATCCCGTC
LID-00036	79324805			VATP	2R	8D	heterozygoteGT	26	F	80	3	F	60	3		ACACGCTGAACCTGTTCAACATGGACGTCACGAAGAAGTGTCTGATCGGGGASTGCTGGGT	G/T	CCGSTSCCGGAYCTGCCCAAGGTGCAGAAAGCNCTCTCCGMYGGGTCGGCTGCGGTGGGCAGCACCATCCCGTC
LID-00037	79324807			VATP	2R	8D	heterozygoteCG	30	F	30	3	F	30	3		ACACGCTGAACCTGTTCAACATGGACGTCACGAAGAAGTGTCTGATCGGGGASTGCTGGGTKCCG	C/G	TSCCGGAYCTGCCCAAGGTGCAGAAAGCNCTCTCCGMYGGGTCGGCTGCGGTGGGCAGCACCATCCCGTC
LID-00038	79324808			VATP	2R	8D	heterozygoteCG	32	F	45	3	F	45	3		ACACGCTGAACCTGTTCAACATGGACGTCACGAAGAAGTGTCTGATCGGGGASTGCTGGGTKCCGST	C/G	CCGGAYCTGCCCAAGGTGCAGAAAGCNCTCTCCGMYGGGTCGGCTGCGGTGGGCAGCACCATCCCGTC
LID-00039	79324811			VATP	2R	8D	heterozygoteCT	38	F	10	3	F	55	2		ACACGCTGAACCTGTTCAACATGGACGTCACGAAGAAGTGTCTGATCGGGGASTGCTGGGTKCCGSTSCCGGA	C/T	CTGCCCAAGGTGCAGAAAGCNCTCTCCGMYGGGTCGGCTGCGGTGGGCAGCACCATCCCGTC
LID-00040	79324813			VATP	2R	8D	heterozygoteAC	67	F	75	3	F	75	3		AGTGTCTGATCGGGGASTGCTGGGTKCCGSTSCCGGAYCTGCCCAAGGTGCAGAAAGCNCTCTCCG	A/C	YGGGTCGGCTGCGGTGGGCAGCACCATCCCGTCCTTCCTGAACGTGATCGACACGAACGAGGCMCCGCCGACGTACAATCGGA
LID-00041	79324814			VATP	2R	8D	heterozygoteCT	68	F	50	2	F	45	3		AGTGTCTGATCGGGGASTGCTGGGTKCCGSTSCCGGAYCTGCCCAAGGTGCAGAAAGCNCTCTCCGM	C/T	GGGTCGGCTGCGGTGGGCAGCACCATCCCGTCCTTCCTGAACGTGATCGACACGAACGAGGCMCCGCCGACGTACAATCGGA
LID-00042	79324817			VATP	2R	8D	heterozygoteAG	131	FR	100	3	FR	65	2		CTCCGMYGGGTCGGCTGCGGTGGGCAGCACCATCCCGTCCTTCCTGAACGTGATCGACACGAACGAGGC	A/G	CCGCCGACGTACAATCGGACGAACAAGTTTACGCGCGGCTTCCAGAATCTGATCGACGCGTACGGTATC
LID-00043	79324819			VATP	2R	8D	heterozygoteCT	287	[F]R	90	2	FR	40	1		GGCCCTGTACACGATCATCACCTTCCCGTTCCTGTTCGGTATTATGTTCGGTGATCTGGGGCA	C/T	GGTATGATCATGGCGCTGTTCGGCCTGTGGATGGTAACGGGCGAGAAGAAGCTCGGTGCGAAG
LID-00044	79324821			VATP	2R	8D	heterozygoteCT	398	[F]R	85	3	FR	60	1		CGAAGAAGTCGACCAACGAAATTTGGAACATTTTCTTCGGCGGACGGTACAT	C/T	ATYCTGCTGATGGGACTGTTCTCCATGTAYACCGGGTTCGTGTACAACGACA
LID-00045	79324822			VATP	2R	8D	heterozygoteCT	401	[F]R	80	1	FR	55	1		AAGTCGACCAACGAAATTTGGAACATTTTCTTCGGCGGACGGTACATYAT	C/T	CTGCTGATGGGACTGTTCTCCATGTAYACCGGGTTCGTGTACAACGACAT
LID-00046	79324824			vATPase-DOWN	2R	13C	heterozygoteCT	61	FR	50	1	R	50	2		CACGTAAAGTAAAAGACGAAAAAACGAAACGAAATGAAAAGCTGGCCCTA	C/T	ACTGACCGCCTCCGGGTAACTCCGGGTGATTCYGGTCGACTYCTACTTTG
LID-00047	79324825			vATPase-DOWN	2R	13C	heterozygoteCT	94	FR	50	1	R	70	2		AACGAAATGAAAAGCTGGCCCTAYACTGACCGCCTCCGGGTAACTCCGGGTGATTC	C/T	GGTCGACTYCTACTTTGGACGACTGTGACTMYAGTCGACTYCAACTTKYTCCARCT
LID-00048	79324827			vATPase-DOWN	2R	13C	heterozygoteCT	103	FR	50	1	R	60	2		TGGCCCTAYACTGACCGCCTCCGGGTAACTCCGGGTGATTCYGGTCGACT	C/T	CTACTTTGGACGACTGTGACTMYAGTCGACTYCAACTTKYTCCARCTCTT
LID-00049	79324828			vATPase-DOWN	2R	13C	heterozygoteAC	125	FR	100	1	R	50	2		GCTGGCCCTAYACTGACCGCCTCCGGGTAACTCCGGGTGATTCYGGTCGACTYCTACTTTGGACGACTGTGACT	A/C	YAGTCGACTYCAACTTKYTCCARCTCTTGGTGWAACTAGTGGATTCGRTTTTRCAGGTCATGGYAGGTCGGAMTA
LID-00050	79324830			vATPase-DOWN	2R	13C	heterozygoteCT	126	FR	100	1	R	50	2		GCTGGCCCTAYACTGACCGCCTCCGGGTAACTCCGGGTGATTCYGGTCGACTYCTACTTTGGACGACTGTGACTM	C/T	AGTCGACTYCAACTTKYTCCARCTCTTGGTGWAACTAGTGGATTCGRTTTTRCAGGTCATGGYAGGTCGGAMTA
LID-00051	79324831			vATPase-DOWN	2R	13C	heterozygoteCT	135	FR	0	1	R	40	2		CCTCCGGGTAACTCCGGGTGATTCYGGTCGACTYCTACTTTGGACGACTGTGACTMYAGTCGACT	C/T	CAACTTKYTCCARCTCTTGGTGWAACTAGTGGATTCGRTTTTRCAGGTCATGGYAGGTCGGAMTA
LID-00052	79324833			vATPase-DOWN	2R	13C	heterozygoteGT	142	FR	0	1	R	50	2		CGGGTGATTCYGGTCGACTYCTACTTTGGACGACTGTGACTMYAGTCGACTYCAACTT	G/T	YTCCARCTCTTGGTGWAACTAGTGGATTCGRTTTTRCAGGTCATGGYAGGTCGGAMTA
LID-00053	79324835			vATPase-DOWN	2R	13C	heterozygoteCT	143	FR	100	1	R	60	2		CGGGTGATTCYGGTCGACTYCTACTTTGGACGACTGTGACTMYAGTCGACTYCAACTTK	C/T	TCCARCTCTTGGTGWAACTAGTGGATTCGRTTTTRCAGGTCATGGYAGGTCGGAMTA
LID-00054	79324836			vATPase-DOWN	2R	13C	heterozygoteAG	148	FR	40	1	R	50	2		CGGGTGATTCYGGTCGACTYCTACTTTGGACGACTGTGACTMYAGTCGACTYCAACTTKYTCCA	A/G	CTCTTGGTGWAACTAGTGGATTCGRTTTTRCAGGTCATGGYAGGTCGGAMTA
LID-00055	79324838			vATPase-DOWN	2R	13C	heterozygoteAT	158	FR	100	1	R	50	2		CTACTTTGGACGACTGTGACTMYAGTCGACTYCAACTTKYTCCARCTCTTGGTG	A/T	AACTAGTGGATTCGRTTTTRCAGGTCATGGYAGGTCGGAMTAACAATAAYCGGA
LID-00056	79324840			vATPase-DOWN	2R	13C	heterozygoteAG	173	FR	0	1	R	45	2		TGGACGACTGTGACTMYAGTCGACTYCAACTTKYTCCARCTCTTGGTGWAACTAGTGGATTCG	A/G	TTTTRCAGGTCATGGYAGGTCGGAMTAACAATAAYCGGAGARTCARATCGGAGTCGTGGGTGC
LID-00057	79324841			vATPase-DOWN	2R	13C	heterozygoteAG	178	FR	0	1	R	40	2		TGACTMYAGTCGACTYCAACTTKYTCCARCTCTTGGTGWAACTAGTGGATTCGRTTTT	A/G	CAGGTCATGGYAGGTCGGAMTAACAATAAYCGGAGARTCARATCGGAGTCGTGGGTGC
LID-00058	79324843			vATPase-DOWN	2R	13C	heterozygoteCT	189	FR	100	1	R	50	2		GTCGACTYCAACTTKYTCCARCTCTTGGTGWAACTAGTGGATTCGRTTTTRCAGGTCATGG	C/T	AGGTCGGAMTAACAATAAYCGGAGARTCARATCGGAGTCGTGGGTGCRCTCCAAAKRGYTC
LID-00059	79324845			vATPase-DOWN	2R	13C	heterozygoteAC	198	FR	100	2	R	50	2		CAACTTKYTCCARCTCTTGGTGWAACTAGTGGATTCGRTTTTRCAGGTCATGGYAGGTCGGA	A/C	TAACAATAAYCGGAGARTCARATCGGAGTCGTGGGTGCRCTCCAAAKRGYTCATCACTAGGC
LID-00060	79324846			vATPase-DOWN	2R	13C	heterozygoteCT	208	FR	100	1	R	50	2		CTTGGTGWAACTAGTGGATTCGRTTTTRCAGGTCATGGYAGGTCGGAMTAACAATAA	C/T	CGGAGARTCARATCGGAGTCGTGGGTGCRCTCCAAAKRGYTCATCACTAGGCAGGGA
LID-00061	79324848			vATPase-DOWN	2R	13C	heterozygoteAG	215	FR	100	1	R	60	2		GWAACTAGTGGATTCGRTTTTRCAGGTCATGGYAGGTCGGAMTAACAATAAYCGGAGA	A/G	TCARATCGGAGTCGTGGGTGCRCTCCAAAKRGYTCATCACTAGGCAGGGAATGACAGG
LID-00062	79324849			vATPase-DOWN	2R	13C	heterozygoteAG	219	FR	100	1	R	50	2		GTGGATTCGRTTTTRCAGGTCATGGYAGGTCGGAMTAACAATAAYCGGAGARTCA	A/G	ATCGGAGTCGTGGGTGCRCTCCAAAKRGYTCATCACTAGGCAGGGAATGACAGGC
LID-00063	79324851			vATPase-DOWN	2R	13C	heterozygoteAG	237	FR	50	2	R	40	2		TTTTRCAGGTCATGGYAGGTCGGAMTAACAATAAYCGGAGARTCARATCGGAGTCGTGGGTGC	A/G	CTCCAAAKRGYTCATCACTAGGCAGGGAATGACAGGCGGGRGAAAGCGATTTTCCAACCTGCC
LID-00064	79324853			vATPase-DOWN	2R	13C	heterozygoteGT	245	FR	50	1	R	40	2		CATGGYAGGTCGGAMTAACAATAAYCGGAGARTCARATCGGAGTCGTGGGTGCRCTCCAAA	G/T	RGYTCATCACTAGGCAGGGAATGACAGGCGGGRGAAAGCGATTTTCCAACCTGCC
LID-00065	79324855			vATPase-DOWN	2R	13C	heterozygoteAG	246	FR	100	1	R	60	2		CATGGYAGGTCGGAMTAACAATAAYCGGAGARTCARATCGGAGTCGTGGGTGCRCTCCAAAK	A/G	GYTCATCACTAGGCAGGGAATGACAGGCGGGRGAAAGCGATTTTCCAACCTGCC
LID-00066	79324857			vATPase-DOWN	2R	13C	heterozygoteCT	248	FR	100	2	R	70	2		AGGTCGGAMTAACAATAAYCGGAGARTCARATCGGAGTCGTGGGTGCRCTCCAAAKRG	C/T	TCATCACTAGGCAGGGAATGACAGGCGGGRGAAAGCGATTTTCCAACCTGCC
LID-00067	79324858			vATPase-DOWN	2R	13C	heterozygoteAG	278	FR	40	1	R	40	2		CGGAGTCGTGGGTGCRCTCCAAAKRGYTCATCACTAGGCAGGGAATGACAGGCGGG	A/G	GAAAGCGATTTTCCAACCTGCCACAGAATACAAAACCTTTCACCACGTGC
LID-00068	79324860			vATPase-DOWN	2R	13C	heterozygoteAG	344	FR	80	2	R	60	2		TTTCCAACCTGCCACAGAATACAAAACCTTTCACCACGTGCGAAAGCGTCGAAAGG	A/G	AACACGGGTAAACAAACATCCCGCTAGGACGCACMCGAAGAAAGGTAGAATTCGGT
LID-00069	79324862			vATPase-DOWN	2R	13C	heterozygoteAC	379	FR	0	1	R	40	2		CACGTGCGAAAGCGTCGAAAGGRAACACGGGTAAACAAACATCCCGCTAGGACGCAC	A/C	CGAAGAAAGGTAGAATTCGGTTCTCTTGCTGCCACAGCGAATGGCACGACAAGGCGA
LID-00070	79324864			vATPase-UP	2R	13C	heterozygoteAG	34	R	20	2	R	50	2		TCCGAAGCGAAGAACGCGGGAACAGTTGCTGCACGACTATGGGAAGGATGTTAGAAAGCGCAGGGA	A/G	AAGSAGGAGCAKACCATCGAGGAGACGACAGTGGAGGATGCAGGTGGCTGCTCGAAAGYGGTACAA
LID-00071	79324866			vATPase-UP	2R	13C	heterozygoteCG	38	R	0	2	R	20	2		GAAGAACGCGGGAACAGTTGCTGCACGACTATGGGAAGGATGTTAGAAAGCGCAGGGARAAG	C/G	AGGAGCAKACCATCGAGGAGACGACAGTGGAGGATGCAGGTGGCTGCTCGAAAGYGGTACAA
LID-00072	79324868			vATPase-UP	2R	13C	heterozygoteGT	46	FR	80	3	FR	100	1		GGGAACAGTTGCTGCACGACTATGGGAAGGATGTTAGAAAGCGCAGGGARAAGSAGGAGCA	G/T	ACCATCGAGGAGACGACAGTGGAGGATGCAGGTGGCTGCTCGAAAGYGGTACAA
LID-00073	79324869			vATPase-UP	2R	13C	heterozygoteCT	93	FR	90	1	FR	100	1		AGSAGGAGCAKACCATCGAGGAGACGACAGTGGAGGATGCAGGTGGCTGCTCGAAAG	C/T	GGTACAAAAGGAGGACGACAATGTGTACGACGATGTGAGTCCTTGTRGCGAGAAGGA
LID-00074	79324872			vATPase-UP	2R	13C	heterozygoteAG	140	FR	80	1	FR	100	1		GGCTGCTCGAAAGYGGTACAAAAGGAGGACGACAATGTGTACGACGATGTGAGTCCTTGT	A/G	GCGAGAAGGACGAATCGCCGSCACAGCTGGATCGAAGCATCGGTCTGGTGGAGGTCATCG
LID-00075	79324873			vATPase-UP	2R	13C	heterozygoteCG	161	FR	90	1	FR	100	1		AAGGAGGACGACAATGTGTACGACGATGTGAGTCCTTGTRGCGAGAAGGACGAATCGCCG	C/G	CACAGCTGGATCGAAGCATCGGTCTGGTGGAGGTCATCGAGGAGACGAAACATCCGGCAG
LID-00076	79324875			vATPase-UP	2R	13C	heterozygoteGT	259	FR	60	1	FR	30	1		AGGAGACGAAACATCCGGCAGCACCTGTCGGAAGCTCCAACGTATCGGAAGGCTCGGT	G/T	AAAGCGTCCCCTTCCGGRTCGAACGAGGGCAATAACGTGCGTCACAGCACCACTTCCA
LID-00077	79324877			vATPase-UP	2R	13C	heterozygoteAG	277	FR	90	1	FR	100	1		AGACGAAACATCCGGCAGCACCTGTCGGAAGCTCCAACGTATCGGAAGGCTCGGTKAAAGCGTCCCCTTCCGG	A/G	TCGAACGAGGGCAATAACGTGCGTCACAGCACCACTTCCACCGGTGGATTGGTTTCGATTGARAACTCTTCCC
LID-00078	79324879			vATPase-UP	2R	13C	heterozygoteAG	340	FR	20	1	FR	20	1		GAACGAGGGCAATAACGTGCGTCACAGCACCACTTCCACCGGTGGATTGGTTTCGATTGA	A/G	AACTCTTCCCATCGCACCGTATCCTCGYTGCCGGTGTCGGCGGGCACAACGAAGGAGAAC
LID-00079	79324881			vATPase-UP	2R	13C	heterozygoteCT	368	FR	100	1	FR	90	1		TCACAGCACCACTTCCACCGGTGGATTGGTTTCGATTGARAACTCTTCCCATCGCACCGTATCCTCG	C/T	TGCCGGTGTCGGCGGGCACAACGAAGGAGAACCCTCCGCGAAAGCTGTCCGCCCCGGAACCGCGCGA
LID-00080	79324882			vATPase-UP	2R	13C	heterozygoteCT	466	F	20	2	F	50	2		CCTCCGCGAAAGCTGTCCGCCCCGGAACCGCGCGATCGGCGGGTGCGCAAAGCCATGCAGGAGTA	C/T	YTGCGGCCCATGACGCACTCGGAGGTGGAGTATGAGAATTTTAAACAACTGCAGCAGCTCAACCA
LID-00081	79324884			XD-D	3R	29C	heterozygoteCT	17	R	30	2	R	70	2		AGGCAAATGTGCAGGACAAATTGCAGGGAGAAGTTGTGAGTAATTCGTGTGCATTGTAGACGAAGTAG	A/C	GCAGTAYTACATGGTACATGGAACTTCTTAATGYTATATTATTATCTTTTAGATTGCTCGTCAGCTGG
LID-00082	79324886			XD-D	3R	29C	heterozygoteCT	24	R	50	2	R	30	2		GACAAATTGCAGGGAGAAGTTGTGAGTAATTCGTGTGCATTGTAGACGAAGTAGMGCAGTA	C/T	TACATGGTACATGGAACTTCTTAATGYTATATTATTATCTTTTAGATTGCTCGTCAGCTGG
LID-00083	79324887			XD-D	3R	29C	heterozygoteCT	51	F	70	2	F	30	2		GTTGTGAGTAATTCGTGTGCATTGTAGACGAAGTAGMGCAGTAYTACATGGTACATGGAACTTCTTAATG	C/T	TATATTATTATCTTTTAGATTGCTCGTCAGCTGGTGGAAGATCACATGAAAATGGTAAACGAAGAAATT
LID-00084	79324889			XD-D	3R	29C	heterozygoteCT	347	F	70	2	F	100	2		GCTCCGATTCCTTCAGAGAACTTAGTGTAAAGGAAGCAATGTGGATGCAGCAACAGGG	C/T	GAAACGACCACTACGGTAGAAAAGATACGCCACATGCAAGATGAAATACAACA
LID-00085	79324891			XD-D	3R	29C	heterozygoteCT	414	F	0	2	F	50	3		GAAACGACCACTACGGTAGAAAAGATACGCCACATGCAAGATGAAATACAACA	C/T	CSABCTTTTCTCGAAGGTTGYGAKTGTTTGCTAAAAGAGCTTTATTTGTAGATCGCARAA
LID-00086	79324893			XD-D	3R	29C	heterozygoteCG	416	F	100	2	F	55	2		ACCACTACGGTAGAAAAGATACGCCACATGCAAGATGAAATACAACAACTTAAGTAAGTTYC	C/G	ABCTTTTCTCGAAGGTTGYGAKTGTTTGCTAAAAGAGCTTTATTTGTAGATCGCARAA
LID-00087	79324894			XD-D	3R	29C	heterozygoteCG	418	F	60	3	F	50	3		GGTAGAAAAGATACGCCACATGCAAGATGAAATACAACAACTTAAGTAAGTTYCSA	C/G/T	CTTTTCTCGAAGGTTGYGAKTGTTTGCTAAAAGAGCTTTATTTGTAGATCGCARAA
LID-00088	79324896			XD-D	3R	29C	heterozygoteCG	424	F	80	2	F	50	2		GAAAAGATACGCCACATGCAAGATGAAATACAACAACTTAAGTAAGTTYCSABCTTTT	C/G	TCGAAGGTTGYGAKTGTTTGCTAAAAGAGCTTTATTTGTAGATCGCARAACGATAAGC
LID-00089	79324897			XD-D	3R	29C	heterozygoteCT	435	F	50	2	F	30	2		TGCAAGATGAAATACAACAACTTAAGTAAGTTYCSABCTTTTSTCGAAGGTTG	C/T	GAKTGTTTGCTAAAAGAGCTTTATTTGTAGATCGCARAACGATAAGCTGCGGG
LID-00090	79324899			XD-D	3R	29C	heterozygoteGT	438	F	50	2	F	80	2		AAGATGAAATACAACAACTTAAGTAAGTTYCSABCTTTTSTCGAAGGTTGYGA	G/T	TGTTTGCTAAAAGAGCTTTATTTGTAGATCGCARAACGATAAGCTGCGGG
LID-00091	79324900			XD-D	3R	29C	heterozygoteAG	472	F	100	2	F	80	2		TTTTSTCGAAGGTTGYGAKTGTTTGCTAAAAGAGCTTTATTTGTAGATCGCA	A/G	AACGATAAGCTGCGGGCGGAAATTGAAGCTCAAGCAACCGCGCACAAAGCTCA
LID-00092	79324902			XD	3R	29C	heterozygoteCT	52	FR	60	1	FR	100	1		GACGTGAATGCCGCGTTTGCGCCAACGGTGTTCTTCGTTGAACTTTTCGAC	C/T	GCTTCCCGGCGTTTGGCAAAATCGGCCGATTGCAAAACCTCACTCCAGCAC
LID-00093	79324903			XD	3R	29C	heterozygoteCT	121	FR	80	1	FR	100	1		TTTGGCAAAATCGGCCGATTGCAAAACCTCACTCCAGCACTTACCAACATTGCAGCC	C/T	TCGATCTGCTGRTTGTAGTGCGTTGTATCGCCTTCCCGGTACATGTTCAGYTCGATC
LID-00094	79324905			XD	3R	29C	heterozygoteAG	133	FR	0	1	FR	20	1		GGCAAAATCGGCCGATTGCAAAACCTCACTCCAGCACTTACCAACATTGCAGCCYTCGATCTGCTG	A/G	TTGTAGTGCGTTGTATCGCCTTCCCGGTACATGTTCAGYTCGATCAGCTCGACGTAGTCCCGGTTCA
LID-00095	79324906			XD	3R	29C	heterozygoteCT	172	FR	100	1	FR	90	1		TACCAACATTGCAGCCYTCGATCTGCTGRTTGTAGTGCGTTGTATCGCCTTCCCGGTACATGTTCAG	C/T	TCGATCAGCTCGACGTAGTCCCGGTTCAGTGTGCGGGCCACATGGCGCATCATTGTTTCTGCCGCCA
LID-00096	79324908			XD	3R	29C	heterozygoteAT	271	FR	90	1	FR	100	1		GGCCACATGGCGCATCATTGTTTCTGCCGCCATCATGCCCTGCGGACCGCCGAAACCGCGGAA	A/T	GCGGTGTTTGAAGGTAGGTTTGTGCGACAAACCCATCCACGGACACGCAGATGCGGGATACGA
LID-00097	79324909			XD-U	3R	29C	heterozygoteCT	60	FR	50	1	FR	20	1		TGTTCGGTGTGGCGTAGAACCCGGTGGCCGACAGCGAAACTCGATCTAGATACGCTTGC	C/T	GGATCCAAGCGTTCCAACCGCCGGCGCTGTCCTTCTTCCGGTAGGGCTCTAGGCGTGAT
LID-00098	79324912			XD-U	3R	29C	heterozygoteAG	355	FR	40	1	FR	10	2		TCTCAACGCCACCATGTGCGATCAGGACGGTGCCGTCCTGGTAGACGTGCACCA	A/G	TGCTCCGGATTGGTCAAGGCCGGGTACGTTRAACGCGATGCCGTACATCGTTGG
LID-00099	79324914			XD-U	3R	29C	heterozygoteAG	386	FR	50	1	FR	0	1		TCAGGACGGTGCCGTCCTGGTAGACGTGCACCARTGCTCCGGATTGGTCAAGGCCGGGTACGTT	A/G	AACGCGATGCCGTACATCGTTGGCACGGCGTCGATGCCACGTTTGCGCCAWCGATTAGCACGGT
LID-00100	79324915			XD-U	3R	29C	heterozygoteAT	437	FR	40	2	FR	20	3		GCCGGGTACGTTRAACGCGATGCCGTACATCGTTGGCACGGCGTCGATGCCACGTTTGCGCCA	A/T	CGATTAGCACGGTTAAATGCGTCCACYTGCGTTTGTCGCTGGCGTAACGCGGAAGATTCAAGC
LID-00101	79324917			XD-U	3R	29C	heterozygoteCT	464	R	0	2	R	50	2		ACATCGTTGGCACGGCGTCGATGCCACGTTTGCGCCAWCGATTAGCACGGTTAAATGCGTCCAC	C/T	TGCGTTTGTCGCTGGCGTAACGCGGAAGATTCAAGCAGATCGTCCCAGCATCGTCGGACTGTAC
LID-00102	103554580		rs5313452	vATPase-UP	2R	13C	heterozygoteCT	467	F	50	2	F	80	2		CCTCCGCGAAAGCTGTCCGCCCCGGAACCGCGCGATCGGCGGGTGCGCAAAGCCATGCAGGAGTAY	C/T	TGCGGCCCATGACGCACTCGGAGGTGGAGTATGAGAATTTTAAACAACTGCAGCAGCTCAACCA
LID-00103	103554584		rs3362646	VATP2	2R	8D	heterozygoteCT	210	FR	50	1	FR	20	1		GGTCGGTACATCATCCTGCTGATGGGTATCTTCTCCATGTACACCGGTTTCGTYTACAA	C/T	GACGTCTTCTCGAAGGGTATGAACATCTTCGGTTCGGCCTGGAGCGTCAACTACAACACG
LID-00104	103554587		rs3362750	VATP1	2R	8D	heterozygoteCG	358	R	100	2	FR	90	1		GCTGTTCGGCCTGTGGATGGTAACGGGCGAGAAGAAGCTCGGTGCGAAGAAGTCGAC	C/G	AACGAAATTTGGAACATTTTCTTCGGCGGACGGTACATYATYCTGCTGATGGGACTGT
LID-00105	103554591		rs3362752	VATP1	2R	8D	heterozygoteCT	427	R	40	2	FR	80	1		GAAATTTGGAACATTTTCTTCGGCGGACGGTACATYATYCTGCTGATGGGACTGTTCTCCATGTA	C/T	ACCGGGTTCGTGTACAACGACATCTTCTCCAAGTCGATGAACATCTTCGGTTCGGCCTGGAGCGT
LID-00106	103554592		rs3362754	VATP1	2R	8D	heterozygoteCG	508	R	70	3	R	80	3		CGACATCTTCTCCAAGTCGATGAACATCTTCGGTTCGGCCTGGAGCGTCAACTACAACACGTC	C/G	ACGGTGATGACGAACAAGGATCTTACGCTCAACCCTGGCTCCACGGATTACGACACCGAGAT
LID-00107	103554596		rs3366488	THR	2R	8D	heterozygoteCT	2	F	55	2	F	70	2		CCATATTTTGCTATTTTCCGATGAGGAGAACGAAGTAGAAAAGGACAAGGAGAAAGAGGG	C/T	ATGSCTGGTAGTAGYGTAACGGCCGCGAAGGAACGTTGCCTGTATGAAGCCGTRCT
LID-00108	103554598		rs3366903	THR	2R	8D	heterozygoteCG	6	F	35	2	F	15	2		CCATATTTTGCTATTTTCCGATGAGGAGAACGAAGTAGAAAAGGACAAGGAGAAAGAGGGYATG	C/G	CTGGTAGTAGYGTAACGGCCGCGAAGGAACGTTGCCTGTATGAAGCCGTRCTSAAGCACAATC
LID-00109	103554601		rs3366904	THR	2R	8D	heterozygoteCT	17	F	65	2	F	100	2		TTCCGATGAGGAGAACGAAGTAGAAAAGGACAAGGAGAAAGAGGGYATGSCTGGTAGTAG	C/T	GTAACGGCCGCGAAGGAACGTTGCCTGTATGAAGCCGTRCTSAAGCACAATCATCG
LID-00110	103554605		rs5307847	THR	2R	8D	heterozygoteCT	145	F	10	3	F	55	2		CAACGTGCGAATGTGGCGTACCGTGCGCCAGTTCCTGGAGCGTACAAGACAGAAGCGAATGG	C/T	YGTCTGTCCTCCGTCGGTGGTTCTAGCRAGGGAAGCGTTCAAGCATCCGTCCGAG
LID-00111	103554608		rs5307849	THR	2R	8D	heterozygoteCT	146	F	15	2	F	30	2		CAACGTGCGAATGTGGCGTACCGTGCGCCAGTTCCTGGAGCGTACAAGACAGAAGCGAATGGY	C/T	GTCTGTCCTCCGTCGGTGGTTCTAGCRAGGGAAGCGTTCAAGCATCCGTCCGAG
LID-00112	103554611		rs3366908	THR	2R	8D	heterozygoteCT	221	F	15	2	F	20	2		GTTCTAGCRAGGGAAGCGTTCAAGCATCCGTCCGAGTCCTTCTCCCTGGAGGATCC	C/T	ATCAGCGAGTACTACGCCGATAGTAGTGATGTTGASGGMGAAAGCGAGTGTAGTAG
LID-00113	103554614		rs3366909	THR	2R	8D	heterozygoteAG	294	F	50	2	F	50	2		GATAGTAGTGATGTTGASGGMGAAAGCGAGTGTAGTAGCAGTCGTAGTAGTATC	A/G	TWGAGGAAACWGCTAGCCAAGTTGACRTGARAGGCCGRAAAGGCACAAACAGCASC
LID-00114	103554616		rs3366910	THR	2R	8D	heterozygoteAT	296	F	55	2	F	45	2		GATAGTAGTGATGTTGASGGMGAAAGCGAGTGTAGTAGCAGTCGTAGTAGTATCRT	A/T	GAGGAAACWGCTAGCCAAGTTGACRTGARAGGCCGRAAAGGCACAAACAGCASCCCG
LID-00115	103554620		rs3366912	THR	2R	8D	heterozygoteAT	305	F	40	2	F	50	2		GATAGTAGTGATGTTGASGGMGAAAGCGAGTGTAGTAGCAGTCGTAGTAGTATCRTWGAGGAAAC	A/T	GCTAGCCAAGTTGACRTGARAGGCCGRAAAGGCACAAACAGCASCCCGYWTGMTGGGACT
LID-00116	103554622		rs3366914	THR	2R	8D	heterozygoteAG	325	F	50	2	F	55	2		GAAAGCGAGTGTAGTAGCAGTCGTAGTAGTATCRTWGAGGAAACWGCTAGCCAAGTTGACRTGA	A/G	AGGCCGRAAAGGCACAAACAGCASCCCGYWTGMTGGGACTACTACTATCATCATYCATGA
LID-00117	103554625		rs3366923	THR	2R	8D	heterozygoteCT	354	F	45	2	F	100	2		GAGGAAACWGCTAGCCAAGTTGACRTGARAGGCCGRAAAGGCACAAACAGCASCCCG	C/T	WTGMTGGGACTACTACTATCATCATYCATGAYTCCGAAGATGAAAAAGATCTTGAC
LID-00118	103554629		rs3366924	THR	2R	8D	heterozygoteAT	355	F	70	2	F	0	2		GAGGAAACWGCTAGCCAAGTTGACRTGARAGGCCGRAAAGGCACAAACAGCASCCCGY	A/T	TGMTGGGACTACTACTATCATCATYCATGAYTCCGAAGATGAAAAAGATCTTGACATT
LID-00119	103554631		rs3366925	THR	2R	8D	heterozygoteCT	386	F	70	2	F	40	2		AGGCCGRAAAGGCACAAACAGCASCCCGYWTGMTGGGACTACTACTATCATCATYCATGA	C/T	TCCGAAGATGAAAAAGATCTTGACATTATASTTAGTGGCAGTGGTGGTGGTGKTGGTGGTGGTG
LID-00120	103554634		rs3366927	THR	2R	8D	heterozygoteCG	417	F	60	3	F	100	2		GGGACTACTACTATCATCATYCATGAYTCCGAAGATGAAAAAGATCTTGACATTATA	C/G	TTAGTGGCAGTGGTGGTGGTGKTGGTGGTGGTGGTGGTGGCGGCGAAGAAGATGGCA
LID-00121	103554638			TUBULIN-DOWN	2R	7A	heterozygoteAT	56	F	0	2	F	50	2		ACACATCAGTCTTATCGTTTTTGGGGACTTCATCTTCCGTTAGATCAATAACGGG	A/T	TCGGCTATTTTGGCAGCCACTTGTGTCGGCAKCTGATATTTGATCGGCGCTATCA
LID-00122	103554642			TUBULIN-DOWN	2R	7A	heterozygoteGT	88	F	50	2	F	100	2		GACTTCATCTTCCGTTAGATCAATAACGGGWTCGGCTATTTTGGCAGCCACTTGTGTCGGCA	G/T	CTGATATTTGATCGGCGCTATCAACTTCAGCGCTGGCGGATAAACTTCGGTGAATCTTGGGG
LID-00123	103554643			TUBULIN-DOWN	2R	7A	heterozygoteCT	221	F	100	2	F	70	2		CTGCTTCGTACAGTTCTAACAGCGCACTATTGCTAAGCACAACTTTTACCATGTTTTGCTGCGGTGTGGG	C/T	TTGAGCTGTGACGATTGSTGTGGGGCACACTCTGTGCTCTTTGCTATACACTSCAGGRTTTSAGGATTGT
LID-00124	103554646			TUBULIN-DOWN	2R	7A	heterozygoteCG	239	F	70	2	F	60	2		CAGCGCACTATTGCTAAGCACAACTTTTACCATGTTTTGCTGCGGTGTGGGYTTGAGCTGTGACGATTG	C/G	TGTGGGGCACACTCTGTGCTCTTTGCTATACACTSCAGGRTTTSAGGATTGTCRAGARAAACAAYGTAT
LID-00125	103554651			TUBULIN-DOWN	2R	7A	heterozygoteCG	274	F	90	2	F	40	2		ATGTTTTGCTGCGGTGTGGGYTTGAGCTGTGACGATTGSTGTGGGGCACACTCTGTGCTCTTTGCTATACACT	C/G	CAGGRTTTSAGGATTGTTTCCTAGTWCRAGARAAACAAYGTATGYCATTATATATTTMAWTCAYTCTTRYAA
LID-00126	103554654			TUBULIN-DOWN	2R	7A	heterozygoteAG	279	F	0	2	F	40	2		CGGTGTGGGYTTGAGCTGTGACGATTGSTGTGGGGCACACTCTGTGCTCTTTGCTATACACTSCAGG	A/G	TTTSAGGATTGTTTCCTAGTWCRAGARAAACAAYGTATGYCATTATATATTTMAWTCAYTCTTRYAA
LID-00127	103554656			TUBULIN-DOWN	2R	7A	heterozygoteCG	283	F	50	2	F	90	2		GYTTGAGCTGTGACGATTGSTGTGGGGCACACTCTGTGCTCTTTGCTATACACTSCAGGRTTT	C/G	AGGATTGTTTCCTAGTWCRAGARAAACAAYGTATGYCATTATATATTTMAWTCAYTCTTRYAA
LID-00128	103554659			TUBULIN-DOWN	2R	7A	heterozygoteAT	300	F	30	2	F	70	2		GTGACGATTGSTGTGGGGCACACTCTGTGCTCTTTGCTATACACTSCAGGRTTTSAGGATTGTTTCCTAGT	A/T	CRAGARAAACAAYGTATGYCATTATATATTTMAWTCAYTCTTRYAATYCKWGTCTAATGTGGACTTACTTT
LID-00129	103554661			TUBULIN-DOWN	2R	7A	heterozygoteAG	302	F	40	2	F	0	2		CGATTGSTGTGGGGCACACTCTGTGCTCTTTGCTATACACTSCAGGRTTTSAGGATTGTTTCCTAGTWC	A/G	AGARAAACAAYGTATGYCATTATATATTTMAWTCAYTCTTRYAATYCKWGTCTAATGTGGACTTACTTT
LID-00130	103554665			TUBULIN-DOWN	2R	7A	heterozygoteAG	306	F	90	2	F	60	2		TGTGGGGCACACTCTGTGCTCTTTGCTATACACTSCAGGRTTTSAGGATTGTTTCCTAGTWCRAGA	A/G	AAACAAYGTATGYCATTATATATTTMAWTCAYTCTTRYAATYCKWGTCTAATGTGGACTTACTTT
LID-00131	103554667			TUBULIN-DOWN	2R	7A	heterozygoteCT	313	F	0	2	F	20	2		GGCACACTCTGTGCTCTTTGCTATACACTSCAGGRTTTSAGGATTGTTTCCTAGTWCRAGARAAACAA	C/T	GTATGYCATTATATATTTMAWTCAYTCTTRYAATYCKWGTCTAATGTGGACTTACTTTCTGTGGAAGG
LID-00132	103554671			TUBULIN-DOWN	2R	7A	heterozygoteCT	319	F	100	2	F	80	2		CTCTGTGCTCTTTGCTATACACTSCAGGRTTTSAGGATTGTTTCCTAGTWCRAGARAAACAAYGTATG	C/T	CATTATATATTTMAWTCAYTCTTRYAATYCKWGTCTAATGTGGACTTACTTTCTGTGGAAGGTTGAAT
LID-00133	103554674			TUBULIN-DOWN	2R	7A	heterozygoteAC	332	F	70	2	F	70	2		ATACACTSCAGGRTTTSAGGATTGTTTCCTAGTWCRAGARAAACAAYGTATGYCATTATATATTT	A/C	AWTCAYTCTTRYAATYCKWGTCTAATGTGGACTTACTTTCTGTGGAAGGTTGAATTAAGGTGYCACAG
LID-00134	103554677			TUBULIN-DOWN	2R	7A	heterozygoteAT	334	F	30	2	F	40	2		TACACTSCAGGRTTTSAGGATTGTTTCCTAGTWCRAGARAAACAAYGTATGYCATTATATATTTMA	A/T	TCAYTCTTRYAATYCKWGTCTAATGTGGACTTACTTTCTGTGGAAGGTTGAATTAAGGTGYCACAG
LID-00135	103554680			TUBULIN-DOWN	2R	7A	heterozygoteCT	338	F	90	2	F	60	2		CTSCAGGRTTTSAGGATTGTTTCCTAGTWCRAGARAAACAAYGTATGYCATTATATATTTMAWTCA	C/T	TCTTRYAATYCKWGTCTAATGTGGACTTACTTTCTGTGGAAGGTTGAATTAAGGTGYCACAG
LID-00136	103554682			TUBULIN-DOWN	2R	7A	heterozygoteAG	343	F	50	2	F	50	2		CAGGRTTTSAGGATTGTTTCCTAGTWCRAGARAAACAAYGTATGYCATTATATATTTMAWTCAYTCTT	A/G	YAATYCKWGTCTAATGTGGACTTACTTTCTGTGGAAGGTTGAATTAAGGTGYCACAGTCACTTGACAT
LID-00137	103554685			TUBULIN-DOWN	2R	7A	heterozygoteCT	344	F	80	2	F	70	2		GGRTTTSAGGATTGTTTCCTAGTWCRAGARAAACAAYGTATGYCATTATATATTTMAWTCAYTCTTR	C/T	AATYCKWGTCTAATGTGGACTTACTTTCTGTGGAAGGTTGAATTAAGGTGYCACAGTCACTTGACAT
LID-00138	103554688			TUBULIN-DOWN	2R	7A	heterozygoteCT	348	F	70	2	F	60	2		GGATTGTTTCCTAGTWCRAGARAAACAAYGTATGYCATTATATATTTMAWTCAYTCTTRYAAT	C/T	CKWGTCTAATGTGGACTTACTTTCTGTGGAAGGTTGAATTAAGGTGYCACAGTCACTTGACAT
LID-00139	103554691			TUBULIN-DOWN	2R	7A	heterozygoteGT	350	F	60	2	F	60	2		GGATTGTTTCCTAGTWCRAGARAAACAAYGTATGYCATTATATATTTMAWTCAYTCTTRYAATYC	G/T	WGTCTAATGTGGACTTACTTTCTGTGGAAGGTTGAATTAAGGTGYCACAGTCACTTGACATTGCA
LID-00140	103554694			TUBULIN-DOWN	2R	7A	heterozygoteAT	351	F	40	2	F	30	2		ATTGTTTCCTAGTWCRAGARAAACAAYGTATGYCATTATATATTTMAWTCAYTCTTRYAATYCK	A/T	GTCTAATGTGGACTTACTTTCTGTGGAAGGTTGAATTAAGGTGYCACAGTCACTTGACATTGCA
		1		TUBULIN-DOWN	2R	7A	heterozygoteIndel	400	F	100	3	F	0	2	1
LID-00141	103554698			TUBULIN-DOWN	2R	7A	heterozygoteCT	395	F	30	2	F	50	2		TCTTRYAATYCKWGTCTAATGTGGACTTACTTTCTGTGGAAGGTTGAATTAAGGTG	C/T	CACAGTCACTTGACATTGCAACATCCTTTGCACAAGCTGTACTTTGWTCAATATG
LID-00142	103554700			TUBULIN-DOWN	2R	7A	heterozygoteAT	442	-	-	-	F	50	2		TTGAATTAAGGTGYCACAGTCACTTGACATTGCAACATCCTTTGCACAAGCTGTACTTTG	A/T	TCAATATGTTCCTGRATATCGYTTCTGTTACTTGGAAAATCTGCGGAAAwCAT
LID-00143	103554703			TUBULIN-DOWN	2R	7A	heterozygoteAG	457	-	-	-	F	45	2		TCACTTGACATTGCAACATCCTTTGCACAAGCTGTACTTTGWTCAATATGTTCCTG	A/G	ATATCGYTTCTGTTACTTGGAAAATCTGCGGAAAwCAATATGGTATGGATTAGAAA
LID-00144	103554707			TUBULIN-DOWN	2R	7A	heterozygoteCT	464	-	-	-	F	50	2		TCACTTGACATTGCAACATCCTTTGCACAAGCTGTACTTTGWTCAATATGTTCCTGRATATCG	C/T	TTCTGTTACTTGGAAAATCTGCGGAAAwCAATATGGTATGGATTAGAAAAAGAAAAAATATAT
LID-00145	103554710			TUBULIN-DOWN	2R	7A	heterozygoteAT	492	-	-	-	F	50	2		CATCCTTTGCACAAGCTGTACTTTGWTCAATATGTTCCTGRATATCGYTTCTGTTACTTGGAAAATCTGCGGAAA	A/T	CAATATGGTATGGATTAGAAAAAGAAAAAATATATGGGCGTTTTTGATGATGTG
LID-00146	103554713			TUB-B-3L-DOWN	3L	40A	heterozygoteCG	244	F	60	2	-	-	-		CAGTCAAAACCTGACCACCCCACGCGTGGTTGCCTTCCCCGCCGCCTTCACTTCAAAAGGTGCAAAAT	C/G	CGCGATGCAATTTAACCCCAAAATTGCTAGCCGGGGCACTGGCTGGCCAGGCCCG
LID-00147	103554715			TUB-B-3L-DOWN	3L	40A	heterozygoteGT	300	F	30	3	-	-	-		CAAAAGGTGCAAAATSCGCGATGCAATTTAACCCCAAAATTGCTAGCCGGGGCACTGGCTGGCCAGGCCCG	G/T	CCAGGCCTGACTCAATCAACGGTTTGTGTGTCTCTTGCCTTCAAGAGCTCGAAAGCCCACATTTTTGCCCCTGCTG
LID-00148	103554718		rs5277157	TUB-B-3L-DOWN	3L	40A	heterozygoteCT	400	R	60	3	-	-	-		GTGTGTCTCTTGCCTTCAAGAGCTCGAAAGCCCACATTTTTGCCCCTGCTGCCCACACACACACACGCACGAGCGTGGTGG	C/T	GGTTTTATGGCGCCACCAGTCAGTGCGCGCCTACGGAAAGTCCTCCGCGTTTCGATCCGGTTTCACGCAACCGGCGGAGGA
LID-00149	103554721			TRX3-U	2R	14E	heterozygoteAT	6	F	60	2	F	80	2		TGCACTAGAGTCCACCACCTGATATTTTTAAATCCACCTTGGTTGACAGCAACCGCTGTTGACGCTCATTTGAGAGCAATG	A/T	GCGAGATGCAGCGATATTCGAAYGTCAAAAACCCTCGCCATGTTGTACGGGAATATAACACCAAGTRCAGTACATGC
LID-00150	103554724			TRX3-U	2R	14E	heterozygoteCT	29	F	60	2	F	70	2		AAATCCACCTTGGTTGACAGCAACCGCTGTTGACGCTCATTTGAGAGCAATGWGCGAGATGCAGCGATATTCGAA	C/T	GTCAAAAACCCTCGCCATGTTGTACGGGAATATAACACCAAGTRCAGTACATGCCTGCGGAAGAAGAAGCA
LID-00151	103554728			TRX3-U	2R	14E	heterozygoteAG	73	FR	60	2	FR	70	3		CAATGWGCGAGATGCAGCGATATTCGAAYGTCAAAAACCCTCGCCATGTTGTACGGGAATATAACACCAAGT	A/G	CAGTACATGCCTGCGGAAGAAGAAGCAAAACATTTCAGCAAGGCTCCACAAAGGGAAAAACTGTAAATAAGAAATTC
LID-00152	103554731		rs3587052	TRX3-U	2R	14E	heterozygoteCT	156	FR	30	2	FR	20	2		AAACATTTCAGCAAGGCTCCACAAAGGGAAAAACTGTAAATAAGAAATTCCGTAG	C/T	CGTGCCCTGCGACAACGCGTTCCAGAAAASTCCCACAGCTCRAGGTGACGAAACCGTA
LID-00153	103554733		rs3587046	TRX3-U	2R	14E	heterozygoteCG	186	FR	60	1	FR	100	2		CTCCACAAAGGGAAAAACTGTAAATAAGAAATTCCGTAGYCGTGCCCTGCGACAACGCGTTCCAGAAAA	C/G	TCCCACAGCTCRAGGTGACGAAACCGTARCACGCCTGCCACATATCCTCGTYCCCATCTGTTTG
LID-00154	103554737		rs3587014	TRX3-U	2R	14E	heterozygoteAG	198	FR	50	1	FR	80	1		AACTGTAAATAAGAAATTCCGTAGYCGTGCCCTGCGACAACGCGTTCCAGAAAASTCCCACAGCTC	A/G	AGGTGACGAAACCGTARCACGCCTGCCACATATCCTCGTYCCCATCTGTTTG
LID-00155	103554740		rs3587013	TRX3-U	2R	14E	heterozygoteAG	215	FR	70	2	FR	30	3		CGTAGYCGTGCCCTGCGACAACGCGTTCCAGAAAASTCCCACAGCTCRAGGTGACGAAACCGTA	A/G	CACGCCTGCCACATATCCTCGTYCCCATCTGTTTGGCTGGAATGGGCGACAAAGTGCTTCCAGA
LID-00156	103554743			TRX3-U	2R	14E	heterozygoteCT	238	FR	80	1	FR	100	1		CAGAAAASTCCCACAGCTCRAGGTGACGAAACCGTARCACGCCTGCCACATATCCTCGT	C/T	CCCATCTGTTTGGCTGGAATGGGCGACAAAGTGCTTCCAGAGGTTTCCAAAAGCGACGACGA
LID-00157	103554745		rs3587010	TRX3-U	2R	14E	heterozygoteCT	427	FR	60	1	FR	100	1		ACGAAGTTATCGAAAAGGTGATGGGACTGTCGGTCCGGAGGCCACCCGACTCGGACGCGGAAGAGTTTGTCGACTG	C/T	GTGAATGGRCCGGAGGTGYCGCAATCCCAAAASAAACCGACGACAGCAGRGSAAGAGAATGARTCATGTCGAC
LID-00158	103554748		rs3587009	TRX3-U	2R	14E	heterozygoteAG	436	FR	50	1	FR	0	1		GATGGGACTGTCGGTCCGGAGGCCACCCGACTCGGACGCGGAAGAGTTTGTCGACTGYGTGAATGG	A/G	CCGGAGGTGYCGCAATCCCAAAASAAACCGACGACAGCAGRGSAAGAGAATGARTCATGTCGAC
LID-00159	103554753		rs3587008	TRX3-U	2R	14E	heterozygoteCT	446	FR	40	1	FR	0	2		CGGTCCGGAGGCCACCCGACTCGGACGCGGAAGAGTTTGTCGACTGYGTGAATGGRCCGGAGGTG	C/T	CGCAATCCCAAAASAAACCGACGACAGCAGRGSAAGAGAATGARTCATGTCGACAGGTAGCGGGAA
LID-00160	103554754		rs3587006	TRX3-U	2R	14E	heterozygoteCG	460	FR	50	1	FR	10	1		TCGGACGCGGAAGAGTTTGTCGACTGYGTGAATGGRCCGGAGGTGYCGCAATCCCAAAA	C/G	AAACCGACGACAGCAGRGSAAGAGAATGARTCATGTCGACAGGTAGCGGGAACGTCGGA
LID-00161	103554757		rs3587004	TRX3-U	2R	14E	heterozygoteAG	477	FR	40	2	FR	20	1		CGCGGAAGAGTTTGTCGACTGYGTGAATGGRCCGGAGGTGYCGCAATCCCAAAASAAACCGACGACAGCAG	A/G	GSAAGAGAATGARTCATGTCGACAGGTAGCGGGAACGTCGGAAGAGGAATCACCACCCGAGGACGAT
LID-00162	103554760		rs3586976	TRX3-U	2R	14E	heterozygoteCG	479	FR	30	2	FR	0	2		GAAGAGTTTGTCGACTGYGTGAATGGRCCGGAGGTGYCGCAATCCCAAAASAAACCGACGACAGCAGRG	C/G	AAGAGAATGARTCATGTCGACAGGTAGCGGGAACGTCGGAAGAGGAATCACCACCCGAGGACGATYTAATA
LID-00163	103554763		rs3586974	TRX3-U	2R	14E	heterozygoteAG	490	FR	50	1	FR	100	1		GTCGACTGYGTGAATGGRCCGGAGGTGYCGCAATCCCAAAASAAACCGACGACAGCAGRGSAAGAGAATGA	A/G	TCATGTCGACAGGTAGCGGGAACGTCGGAAGAGGAATCACCACCCGAGGACGATYTAATA
LID-00164	103554766		rs3586970	TRX3-U	2R	14E	heterozygoteCT	545	R	50	2	R	0	2		AAGAGAATGARTCATGTCGACAGGTAGCGGGAACGTCGGAAGAGGAATCACCACCCGAGGACGAT	C/T	TAATAGACGAAGACTCCCAGCGGGACTACGAGTGTGGCCTGTCGGAGGAGGAACTGGAGGCGAACAAAACC
LID-00165	103554769			TRX3-D	2R	14E	heterozygoteCT	20	F	100	2	F	70	3		CACCATCCATGTCCGAAACTACAAGAAAGTGGTGTTAGGTTTTAGTTGCTTCGCGACACTTTTTGCTGCGATACGCAG	C/T	TGCCCAAACTCAGGCAGAGCGAAATGGKTAAACCAAAAAGATCGCRCACTCATTGAAAACTTCCATGCTTRGCAACCA
LID-00166	103554773			TRX3-D	2R	14E	heterozygoteGT	50	F	40	3	F	30	3		AAAGTGGTGTTAGGTTTTAGTTGCTTCGCGACACTTTTTGCTGCGATACGCAGYTGCCCAAACTCAGGCAGAGCGAAATGG	G/T	TAAACCAAAAAGATCGCRCACTCATTGAAAACTTCCATGCTTRGCAACCAYGTTCGARTCTACGRAATAATGYCATGCTAA
LID-00167	103554775			TRX3-D	2R	14E	heterozygoteAG	68	F	70	2	F	40	2		TTTTTGCTGCGATACGCAGYTGCCCAAACTCAGGCAGAGCGAAATGGKTAAACCAAAAAGATCGC	A/G	CACTCATTGAAAACTTCCATGCTTRGCAACCAYGTTCGARTCTACGRAATAATGYCATGCTAAGG
LID-00168	103554779			TRX3-D	2R	14E	heterozygoteAG	93	F	60	3	F	20	3		GCAGAGCGAAATGGKTAAACCAAAAAGATCGCRCACTCATTGAAAACTTCCATGCTT	A/G	GCAACCAYGTTCGARTCTACGRAATAATGYCATGCTAAGGGATGCAACAACTATTGC
LID-00169	103554781			TRX3-D	2R	14E	heterozygoteCT	101	F	70	3	F	30	3		AAACTCAGGCAGAGCGAAATGGKTAAACCAAAAAGATCGCRCACTCATTGAAAACTTCCATGCTTRGCAACCA	C/T	GTTCGARTCTACGRAATAATGYCATGCTAAGGGATGCAACAACTATTGCCARCAAAACTATAGAATTTGTATR
LID-00170	103554784			TRX3-D	2R	14E	heterozygoteAG	108	F	80	3	F	60	3		AGGCAGAGCGAAATGGKTAAACCAAAAAGATCGCRCACTCATTGAAAACTTCCATGCTTRGCAACCAYGTTCGA	A/G	TCTACGRAATAATGYCATGCTAAGGGATGCAACAACTATTGCCARCAAAACTATAGAATTTGTATR
LID-00171	103554787			TRX3-D	2R	14E	heterozygoteAG	115	F	70	3	F	30	3		GAAATGGKTAAACCAAAAAGATCGCRCACTCATTGAAAACTTCCATGCTTRGCAACCAYGTTCGARTCTACG	A/G	AATAATGYCATGCTAAGGGATGCAACAACTATTGCCARCAAAACTATAGAATTTGTATRGAAATTAAAACACA
LID-00172	103554790			TRX3-D	2R	14E	heterozygoteCT	123	F	60	3	F	0	2		TGGKTAAACCAAAAAGATCGCRCACTCATTGAAAACTTCCATGCTTRGCAACCAYGTTCGARTCTACGRAATAATG	C/T	CATGCTAAGGGATGCAACAACTATTGCCARCAAAACTATAGAATTTGTATRGAAATTAAAACACAACTCARCTMTAA
LID-00173	103554793			TRX3-D	2R	14E	heterozygoteAG	153	F	30	3	F	50	3		YGTTCGARTCTACGRAATAATGYCATGCTAAGGGATGCAACAACTATTGCCA	A/G	CAAAACTATAGAATTTGTATRGAAATTAAAACACAACTCARCTMTAACAATGGT
LID-00174	103554796			TRX3-D	2R	14E	heterozygoteAG	174	F	100	2	F	60	3		YGTTCGARTCTACGRAATAATGYCATGCTAAGGGATGCAACAACTATTGCCARCAAAACTATAGAATTTGTAT	A/G	GAAATTAAAACACAACTCARCTMTAACAATGGTAGATCCSATAACGGKACAGARCAAGCTTTATGCGTAAATTATA
LID-00175	103554799			TRX3-D	2R	14E	heterozygoteAG	194	F	60	3	F	100	2		GCTAAGGGATGCAACAACTATTGCCARCAAAACTATAGAATTTGTATRGAAATTAAAACACAACTCA	A/G	CTMTAACAATGGTAGATCCSATAACGGKACAGARCAAGCTTTATGCGTAAATTATA
LID-00176	103554801			TRX3-D	2R	14E	heterozygoteAC	197	F	80	3	F	100	2		GCTAAGGGATGCAACAACTATTGCCARCAAAACTATAGAATTTGTATRGAAATTAAAACACAACTCARCT	A/C	TAACAATGGTAGATCCSATAACGGKACAGARCAAGCTTTATGCGTAAATTATA
LID-00177	103554805			TRX3-D	2R	14E	heterozygoteCG	214	F	50	3	F	40	3		CARCAAAACTATAGAATTTGTATRGAAATTAAAACACAACTCARCTMTAACAATGGTAGATCC	C/G	ATAACGGKACAGARCAAGCTTTATGCGTAAATTATAATAATTATTGCATAGGAAAATCAATAC
LID-00178	103554808			TRX3-D	2R	14E	heterozygoteGT	222	F	50	3	F	30	3		CARCAAAACTATAGAATTTGTATRGAAATTAAAACACAACTCARCTMTAACAATGGTAGATCCSATAACGG	G/T	ACAGARCAAGCTTTATGCGTAAATTATAATAATTATTGCATAGGAAAATCAATACGCCGAATCAATCGTTT
LID-00179	103554811			TRX3-D	2R	14E	heterozygoteAG	228	F	50	3	F	40	3		AAACTATAGAATTTGTATRGAAATTAAAACACAACTCARCTMTAACAATGGTAGATCCSATAACGGKACAGA	A/G	CAAGCTTTATGCGTAAATTATAATAATTATTGCATAGGAAAATCAATACGCCGAATCAATCGTTTCTCGCCA
LID-00180	103554813			TRX3-D	2R	14E	heterozygoteCT	312	F	70	3	F	30	3		ATAATTATTGCATAGGAAAATCAATACGCCGAATCAATCGTTTCTCGCCAACTGTGTGTTG	C/T	GCATGCCGCGTGCCAAAAAAAAAAAACAAAAAAAAAGAACGTTTAGCACATTTTGG
LID-00181	103554817			TRX3	2R	14E	heterozygoteAG	117	FR	80	2	FR	90	3		GTGCCAGAGCATTCCATATCTTCTTTTCTGATTACCTCTGATTCGTTACCCCTTTTCTAGCGACGT	A/G	AGAGATAACACACACTCAACACAATGCTCCGTATCTTCCGCAATGCCATCCTGGACAAACGCATCA
LID-00182	103554819			TRX3	2R	14E	heterozygoteCT	218	R	50	2	R	70	3		TCTTCCGCAATGCCATCCTGGACAAACGCATCACCCGCAAGACGTTCTCCTTCTCAGCCATTGCGGC	C/T	AAGCGCTACGTCATAAAGGATCACTACGAGTTCGACCAGAAGGTAAACAACAACAACACCACGCGAA
LID-00183	103554822			TRX3	2R	14E	heterozygoteCG	346	R	70	3	R	30	3		ACTCGCTCGCACAACAGCTGATAGGCTGCAGAAGTCGTTGCCCGACCTTCCACAGT	C/G	GGTTTATTTAYCCCAKGTTAACCCTTGCCCCGKTCCCTCTTTTTCCCCCCAGGT
LID-00184	103554827			TRX3	2R	14E	heterozygoteCT	357	R	90	3	R	90	3		CAACAGCTGATAGGCTGCAGAAGTCGTTGCCCGACCTTCCACAGTSGGTTTATTTA	C/T	CCCAKGTTAACCCTTGCCCCGKTCCCTCTTTTTCCCCCCAGGTGATAAACAGCGAC
LID-00185	103554829			TRX3	2R	14E	heterozygoteGT	362	R	90	3	R	100	3		CAACAGCTGATAGGCTGCAGAAGTCGTTGCCCGACCTTCCACAGTSGGTTTATTTAYCCCA	G/T	GTTAACCCTTGCCCCGKTCCCTCTTTTTCCCCCCAGGTGATAAACAGCGACAAYCCGGTGA
LID-00186	103554831			TRX3	2R	14E	heterozygoteGT	379	R	10	3	R	50	3		TGATAGGCTGCAGAAGTCGTTGCCCGACCTTCCACAGTSGGTTTATTTAYCCCAKGTTAACCCTTGCCCCG	G/T	TCCCTCTTTTTCCCCCCAGGTGATAAACAGCGACAAYCCGGTGATCGTCAACTTCCACGCCGAATGGTGTG
LID-00187	103554835			TRX3	2R	14E	heterozygoteCT	416	R	80	3	R	100	3		TATTTAYCCCAKGTTAACCCTTGCCCCGKTCCCTCTTTTTCCCCCCAGGTGATAAACAGCGACAA	C/T	CCGGTGATCGTCAACTTCCACGCCGAATGGTGTGACCCGTGCAAAATACTTACCCCGAAGATGAC
LID-00188	103554838			SUCCCOA1	2L	23D	heterozygoteAG	6	R	5	3	50	2			TTCTCGGGGAACGGACCCAACCCCAGGATGCCGTTCTCCGACTGCAGCAGCACATTCAT	A/G	CCGGCCGGAATGTAGTTCGACGACAGCACCGGTATGCCGATGCCCAGGTTGATGTGCAT
LID-00189	103554841			SUCCCOA1	2L	23D	heterozygoteCG	102	FR	95	3	FR	45	1		CCGATGCCCAGGTTGATGTGCATACCGTCCCGGTACTCCATCGCCACCCGCTTCACGAT	C/G	CGCTCGCGCATCYTGGCGGCCGGCGTGGACGAYACCACCGACGCGCCCGCCTTTTT
LID-00190	103554845			SUCCCOA1	2L	23D	heterozygoteCT	115	FR	30	1	FR	60	1		CAGGTTGATGTGCATACCGTCCCGGTACTCCATCGCCACCCGCTTCACGATSCGCTCGCGCATC	C/T	TGGCGGCCGGCGTGGACGAYACCACCGACGCGCCCGCCTTTTTCGCGTCCCGCACCCGCARCCG
LID-00191	103554847			SUCCCOA1	2L	23D	heterozygoteCT	135	FR	70	1	FR	55	1		CCCGGTACTCCATCGCCACCCGCTTCACGATSCGCTCGCGCATCYTGGCGGCCGGCGTGGACGA	C/T	ACCACCGACGCGCCCGCCTTTTTCGCGTCCCGCACCCGCARCCGCTCGATGCGCTTCTCGTACGA
LID-00192	103554850			SUCCCOA1	2L	23D	heterozygoteAG	176	FR	15	1	FR	65	1		TSCGCTCGCGCATCYTGGCGGCCGGCGTGGACGAYACCACCGACGCGCCCGCCTTTTTCGCGTCCCGCACCCGCA	A/G	CCGCTCGATGCGCTTCTCGTACGACGGGCCCTTGATGATGCGATGCACRAACACGCTCGGCATGTGCACCTGGT
LID-00193	103554853			SUCCCOA1	2L	23D	heterozygoteAG	225	FR	60	1	FR	65	1		GCCTTTTTCGCGTCCCGCACCCGCARCCGCTCGATGCGCTTCTCGTACGACGGGCCCTTGATGATGCGATGCAC	A/G	AACACGCTCGGCATGTGCACCTGGTCCGGGTCGAGCGAACCGACCGGCACGATCTCCTCCACCTCCACGATCGTC
LID-00194	103554855			SUCCCOA1	2L	23D	heterozygoteCG	339	FR	50	1	FR	60	1		TCCTCCACCTCCACGATCGTCACCTTGGCCGCCTTGCACATGGGCGGGTTGAAGTTGCG	C/G	GCCGAYTTGTTGAAGATCAGRTTGCCGGCYTCGTCGGCCACGTGYGCCTTYACCAGCGC
LID-00195	103554858			SUCCCOA1	2L	23D	heterozygoteCT	345	FR	65	1	FR	75	1		CCACGATCGTCACCTTGGCCGCCTTGCACATGGGCGGGTTGAAGTTGCGSGCCGA	C/T	TTGTTGAAGATCAGRTTGCCGGCYTCGTCGGCCACGTGYGCCTTYACCAGCGCAA
LID-00196	103554861			SUCCCOA1	2L	23D	heterozygoteAG	360	FR	15	3	FR	5	3		ACCTTGGCCGCCTTGCACATGGGCGGGTTGAAGTTGCGSGCCGAYTTGTTGAAGATCAG	A/G	TTGCCGGCYTCGTCGGCCACGTGYGCCTTYACCAGCGCAAAGTCGCCCGTRATCGCTTC
LID-00197	103554864			SUCCCOA1	2L	23D	heterozygoteCT	369	FR	85	2	FR	90	3		ACCTTGGCCGCCTTGCACATGGGCGGGTTGAAGTTGCGSGCCGAYTTGTTGAAGATCAGRTTGCCGGC	C/T	TCGTCGGCCACGTGYGCCTTYACCAGCGCAAAGTCGCCCGTRATCGCTTCCTCCATGATGTACGGCT
LID-00198	103554866			SUCCCOA1	2L	23D	heterozygoteCT	384	FR	50	1	FR	65	1		TGGGCGGGTTGAAGTTGCGSGCCGAYTTGTTGAAGATCAGRTTGCCGGCYTCGTCGGCCACGTG	C/T	GCCTTYACCAGCGCAAAGTCGCCCGTRATCGCTTCCTCCATGATGTACGGCTTGCCGTTGAACAGC
LID-00199	103554870			SUCCCOA1	2L	23D	heterozygoteCT	390	FR	60	1	FR	60	1		TGGGCGGGTTGAAGTTGCGSGCCGAYTTGTTGAAGATCAGRTTGCCGGCYTCGTCGGCCACGTGYGCCTT	C/T	ACCAGCGCAAAGTCGCCCGTRATCGCTTCCTCCATGATGTACGGCTTGCCGTTGAACAGC
LID-00200	103554872			SUCCCOA1	2L	23D	heterozygoteAG	411	FR	5	3	FR	5	3		GAAGATCAGRTTGCCGGCYTCGTCGGCCACGTGYGCCTTYACCAGCGCAAAGTCGCCCGT	A/G	ATCGCTTCCTCCATGATGTACGGCTTGCCGTTGAACAGCTGCATCGGGCGCGGTTCGCTC
LID-00201	103554875			SUCCCOA1	2L	23D	heterozygoteAG	489	FR	5	3	FR	15	2		ATGTACGGCTTGCCGTTGAACAGCTGCATCGGGCGCGGTTCGCTCGCGATCTCGATCGTCCC	A/G	CCCGGGCCGTACTTGATCGGCGAGCCGCCCTCGTGCACGAGCGTACCGTASGCGGTCGGTG
LID-00202	103554878			SUCCCOA1	2L	23D	heterozygoteCG	540	FR	20	2	FR	55	1		ATCGTCCCRCCCGGGCCGTACTTGATCGGCGAGCCGCCCTCGTGCACGAGCGTACCGTA	C/G	GCGGTCGGTGTGAARAARGCGGGAAYGCCGGCACCCCCGGCCCGGATACGCTCGGCCAGC
LID-00203	103554882			SUCCCOA1	2L	23D	heterozygoteAG	555	FR	40	3	FR	30	3		CTTGATCGGCGAGCCGCCCTCGTGCACGAGCGTACCGTASGCGGTCGGTGTGAA	A/G	AARGCGGGAAYGCCGGCACCCCCGGCCCGGATACGCTCGGCCAGCGTGCCCTGY
LID-00204	103554884			SUCCCOA1	2L	23D	heterozygoteAG	558	FR	40	2	FR	10	3		CTTGATCGGCGAGCCGCCCTCGTGCACGAGCGTACCGTASGCGGTCGGTGTGAARAA	A/G	GCGGGAAYGCCGGCACCCCCGGCCCGGATACGCTCGGCCAGCGTGCCCTGYGGCGTC
LID-00205	103554888			SUCCCOA1	2L	23D	heterozygoteCT	566	FR	80	2	FR	70	2		CTTGATCGGCGAGCCGCCCTCGTGCACGAGCGTACCGTASGCGGTCGGTGTGAARAARGCGGGAA	C/T	GCCGGCACCCCCGGCCCGGATACGCTCGGCCAGCGTGCCCTGYGGCGTCAGCTCGAGYTCCAGCT
LID-00206	103554890			SUCCCOA1	2L	23D	heterozygoteCT	609	F	50	2	F	80	2		TGAARAARGCGGGAAYGCCGGCACCCCCGGCCCGGATACGCTCGGCCAGCGTGCCCTG	C/T	GGCGTCAGCTCGAGYTCCAGCTCGCCCGACAGATACTGCCGCTCGAATTCGGCATTCT
LID-00207	103554893			SUCCCOA1	2L	23D	heterozygoteCT	624	F	80	3	F	75	3		GCGGGAAYGCCGGCACCCCCGGCCCGGATACGCTCGGCCAGCGTGCCCTGYGGCGTCAGCTCGAG	C/T	TCCAGCTCGCCCGACAGATACTGCCGCTCGAATTCGGCATTCTCGCCGACGTACGATGCGATCAT
LID-00208	103554896			SMG_U	X	3B	heterozygoteAG	316	FR	15	3	FR	15	3		CGCCGATCGGGCGCAGGCGGACGACGCGAACCGGCTGTTCGGTGCGCTGCTGACCGCGTTCAACA	A/G	CGTGTTCAAGTGCCTGCAGGATGCGGCCGGCGATGGGACCTTCCTGCTGCAGCCGGACGAGCTGG
LID-00209	103554900		rs5702462	SMG_U	X	3B	heterozygoteAG	455	FR	30	3	FR	15	3		CTGCACGATCGTGGCGATCGTGGTGCGGCTGCTCGAGGCACCACCGACGGGGCT	A/G	GCCGTGGCCGCCATTTGTGAGTTCATCATGCTGAAGCTAATGCTKCCCGCGACCAC
LID-00210	103554902		rs5702066	SMG_U	X	3B	heterozygoteGT	500	F	50	3	F	30	3		CGAGGCACCACCGACGGGGCTRGCCGTGGCCGCCATTTGTGAGTTCATCATGCTGAAGCTAATGCT	G/T	CCCGCGACCACCCTAACGCCGCTTGGAGAGGACGAWCTGCTGGAGATTGTCGGTCGGTTAGTGCA
LID-00211	103554905		rs5701993	SMG_U	X	3B	heterozygoteAT	536	F	65	3	F	65	3		GAGTTCATCATGCTGAAGCTAATGCTKCCCGCGACCACCCTAACGCCGCTTGGAGAGGACGA	A/T	CTGCTGGAGATTGTCGGTCGGTTAGTGCAGCACGGGAGCGGCTACAGCGACGAGCAGATTGG
LID-00212	103554910			RPS26-D	3L	45A	heterozygoteAG	35	R	50	2	R	40	2		GCAGTATGAGAAAATCAATCGCAGTATGCCGTTGCTTTCGGATCGTTCCAGATGGCAGAAGAAG	A/G	GTGCATCAACACAGCATCATTAGTTGGACGAAACTGGCTAGAAAAGGAAAGTTTTTATTCATCTT
LID-00213	103554912			RPS26-D	3L	45A	heterozygoteAG	128	R	10	2	R	0	2		TTGGACGAAACTGGCTAGAAAAGGAAAGTTTTTATTCATCTTTGCTTGATTGCTATCGTGTGAGAACGG	A/G	CTGTGCAGTGAGCGAAGGTAATTAGTAACTTGAAAGAGGTTTCGYTTTATTCTAAAACTCGGTTGGCAA
LID-00214	103554914			RPS26-D	3L	45A	heterozygoteCT	173	R	50	2	R	20	2		TGCTTGATTGCTATCGTGTGAGAACGGRCTGTGCAGTGAGCGAAGGTAATTAGTAACTTGAAAGAGGTTTCG	C/T	TTTATTCTAAAACTCGGTTGGCAATGCGCGCACGGCAAGCGGCGGCAAGGGAAGCGAAGGGTGAGTAGTAGTACTGT
LID-00215	103554919			PX14_D	2R	17A	heterozygoteCG	57	FR	90	1	FR	100	1		TATGGAGGATCTTCAACTAACCTTGTTTTGGATGTCCTTCGTTTTCGATAAGTGAT	C/G	CTAGGTGGATTGTATCAGTGTTCAGTGTTAAAGGAACTGATGCGACCGTTTATTAG
LID-00216	103554920			PX14_D	2R	17A	heterozygoteAG	115	FR	10	1	FR	10	1		AGTGATSCTAGGTGGATTGTATCAGTGTTCAGTGTTAAAGGAACTGATGCGACCGTTTATTAGG	A/G	TAGCGGGTCGATTGCTTACTTATCCGGTGCTACAACCGCTTTGCGGTCTTGGCTTACCTCAGGA
LID-00217	103554923			PX14_D	2R	17A	heterozygoteAC	405	FR	0	1	FR	50	1		TCATTGACGTACAGAGAATGACATTTTTGTAAACTTTGATTTATCAAATTTTTC	A/C	RTTATAAACTAGTCTTTTGATGTTGATATAGGCGAAAGAACTCAGTTGAAGCCA
LID-00218	103554926			PX14_D	2R	17A	heterozygoteAG	406	FR	0	1	FR	30	1		TCATTGACGTACAGAGAATGACATTTTTGTAAACTTTGATTTATCAAATTTTTCM	A/G	TTATAAACTAGTCTTTTGATGTTGATATAGGCGAAAGAACTCAGTTGAAGCCAGT
LID-00219	103554931			PX13A	3R	30C	heterozygoteCT	58	F	55	2	F	80	3		GAAGCTGAGTTTCTCCCCGAACGGCTTACCGAACCGCTTCTCACACAGATTGATCGC	C/T	TTGTGGTAWGCCGGCACTCCATGATCGCGTCCACGCTGAATAGCCAGCGAGATCGGT
LID-00220	103554933		rs5277297	PX13A	3R	30C	heterozygoteAT	67	F	50	2	F	60	2		GAAGCTGAGTTTCTCCCCGAACGGCTTACCGAACCGCTTCTCACACAGATTGATCGCYTTGTGGTA	A/T	GCCGGCACTCCATGATCGCGTCCACGCTGAATAGCCAGCGAGATCGGTGTCCACTCATCGCTGAAG
LID-00221	103554936			PX13A	3R	30C	heterozygoteAC	172	FR	45	1	FR	40	1		GCCAGCGAGATCGGTGTCCACTCATCGCTGAAGCTCGCATGATCCGGTATGAACGTTTGCTGCATCGCCGG	A/C	GAAGACAGCAGTATCTCGGCCGACATCGAATCATTGTACATGTCCGGTGGCAGCATCGTCAGGAAGGCTGGCACAGCA
LID-00222	103554939		rs5278302	PX13A	3R	30C	heterozygoteAT	259	FR	85	2	FR	70	1		AATCATTGTACATGTCCGGTGGCAGCATCGTCAGGAAGGCTGGCACAGCACCGACCGC	A/T	ACYTCCGCAAACATACCGGCCCGRTTGGCGCTCGARTACCCACTGTAGTAGCCACCGT
LID-00223	103554942			PX13A	3R	30C	heterozygoteCT	262	FR	65	1	FR	15	2		AATCATTGTACATGTCCGGTGGCAGCATCGTCAGGAAGGCTGGCACAGCACCGACCGCWAC	C/T	TCCGCAAACATACCGGCCCGRTTGGCGCTCGARTACCCACTGTAGTAGCCACCGTTCTCCA
LID-00224	103554946			PX13A	3R	30C	heterozygoteAG	283	FR	25	1	FR	20	1		GGTGGCAGCATCGTCAGGAAGGCTGGCACAGCACCGACCGCWACYTCCGCAAACATACCGGCCCG	A/G	TTGGCGCTCGARTACCCACTGTAGTAGCCACCGTTCTCCARCCGCAGRTCCGGGTTGTTCGTAATCT
LID-00225	103554949			PX13A	3R	30C	heterozygoteAG	295	FR	10	3	FR	0	3		GGTGGCAGCATCGTCAGGAAGGCTGGCACAGCACCGACCGCWACYTCCGCAAACATACCGGCCCGRTTGGCGCTCGA	A/G	TACCCACTGTAGTAGCCACCGTTCTCCARCCGCAGRTCCGGGTTGTTCGTAATCTGGCTGCCCAGCAGGATGGGCAG
LID-00226	103554951			PX13A	3R	30C	heterozygoteAG	324	FR	0	2	FR	15	2		CCGACCGCWACYTCCGCAAACATACCGGCCCGRTTGGCGCTCGARTACCCACTGTAGTAGCCACCGTTCTCCA	A/G	CCGCAGRTCCGGGTTGTTCGTAATCTGGCTGCCCAGCAGGATGGGCAGAAACTCGCTGTACGTGATGTGCTGTATC
LID-00227	103554953		rs5046531	PX13A	3R	30C	heterozygoteAG	331	FR	35	1	FR	10	1		TCCGCAAACATACCGGCCCGRTTGGCGCTCGARTACCCACTGTAGTAGCCACCGTTCTCCARCCGCAG	A/G	TCCGGGTTGTTCGTAATCTGGCTGCCCAGCAGGATGGGCAGAAACTCGCTGTACGTGATGTGCTGTATC
LID-00228	103554956			PX13A	3R	30C	heterozygoteAC	433	FR	0	2	FR	25	1		TGGGCAGAAACTCGCTGTACGTGATGTGCTGTATCTGCGCCATCACGATGCGGCGCGTCTCGTAGAA	A/C	AGTGTCGTGTCGCTCCATTCYGCATTGAGCTTGGCGAGCTGCTCGGCAATGCGGTTATGCTCCTTCA
LID-00229	103554960			PX13A	3R	30C	heterozygoteCT	454	FR	25	1	FR	15	3		TGCGCCATCACGATGCGGCGCGTCTCGTAGAAMAGTGTCGTGTCGCTCCATTC	C/T	GCATTGAGCTTGGCGAGCTGCTCGGCAATGCGGTTATGCTCCTTCAGCAGCACCGTGTG
LID-00230	103554962			PX13A	3R	30C	heterozygoteAG	549	R	50	2	R	50	2		GGTTATGCTCCTTCAGCAGCACCGTGTGGAGCGCACCGATCGCACCGGGTTCGTTACAGCGCA	A/G	ACACGCGGCCGTATCKACCTTCCCGTTCAGGAACGTTCTTAGCGCATGGATTTCTTTCTCCGT
LID-00231	103554965		rs5290829	PX13A	3R	30C	heterozygoteGT	565	R	40	2	R	30	2		GCAGCACCGTGTGGAGCGCACCGATCGCACCGGGTTCGTTACAGCGCARACACGCGGCCGTATC	G/T	ACCTTCCCGTTCAGGAACGTTCTTAGCGCATGGATTTCTTTCTCCGTCGTACCGTACAGGCCCGA
LID-00232	103554969			PX11	2R	18A	heterozygoteCT	103	FR	100	1	FR	80	1		GCCGCGCGAACTGTTCGCTAATGATGGCGGCGAACGTTTCGCCAAACAGTGC	C/T	CCATCCTGCGTCGGGGGYTCCAGCAGTCCGCCCACCCACAGRTCCACATCRT
LID-00233	103554972		rs5531056	PX11	2R	18A	heterozygoteCT	121	FR	80	2	FR	100	1		GCCGCGCGAACTGTTCGCTAATGATGGCGGCGAACGTTTCGCCAAACAGTGCYCCATCCTGCGTCGGGGG	C/T	TCCAGCAGTCCGCCCACCCACAGRTCCACATCRTCCGGGAACTCGTACACGCTGGCGAGCCGGGCACCGA
LID-00234	103554974		rs5531032	PX11	2R	18A	heterozygoteAG	145	FR	30	1	FR	30	1		GTTTCGCCAAACAGTGCYCCATCCTGCGTCGGGGGYTCCAGCAGTCCGCCCACCCACAG	A/G	TCCACATCRTCCGGGAACTCGTACACGCTGGCGAGCCGGGCACCGACYGGACCGA
LID-00235	103554977			PX11	2R	18A	heterozygoteAG	154	FR	0	1	FR	20	1		GCYCCATCCTGCGTCGGGGGYTCCAGCAGTCCGCCCACCCACAGRTCCACATC	A/G	TCCGGGAACTCGTACACGCTGGCGAGCCGGGCACCGACYGGACCGAACTGCTC
LID-00236	103554980			PX11	2R	18A	heterozygoteCT	193	FR	80	1	FR	70	1		ACCCACAGRTCCACATCRTCCGGGAACTCGTACACGCTGGCGAGCCGGGCACCGAC	C/T	GGACCGAACTGCTCGAAGCTAGTGAGYCGCTCCAGGCCGGCCCAGCTCCGGTAGTCG
LID-00237	103554983			PX11	2R	18A	heterozygoteCT	220	FR	50	1	FR	90	1		ATCRTCCGGGAACTCGTACACGCTGGCGAGCCGGGCACCGACYGGACCGAACTGCTCGAAGCTAGTGAG	C/T	CGCTCCAGGCCGGCCCAGCTCCGGTAGTCGTTGTACGGGCGCAGCGCRTGATCCCGGCCGCGCTGTATG
LID-00238	103554986		rs5034085	PX11	2R	18A	heterozygoteAG	268	FR	50	1	FR	70	1		ACTGCTCGAAGCTAGTGAGYCGCTCCAGGCCGGCCCAGCTCCGGTAGTCGTTGTACGGGCGCAGCGC	A/G	TGATCCCGGCCGCGCTGTATGTTGAGYGACGCSAGATCCGAACCGAACGGGTTGCGGCCCGCAAACA
LID-00239	103554989			PX11	2R	18A	heterozygoteCT	295	FR	100	1	FR	80	1		CTCCGGTAGTCGTTGTACGGGCGCAGCGCRTGATCCCGGCCGCGCTGTATGTTGAG	C/T	GACGCSAGATCCGAACCGAACGGGTTGCGGCCCGCAAACAGCAACCGCGTCAACC
LID-00240	103554992			PX11	2R	18A	heterozygoteCG	301	FR	100	1	FR	80	1		CTCCGGTAGTCGTTGTACGGGCGCAGCGCRTGATCCCGGCCGCGCTGTATGTTGAGYGACGC	C/G	AGATCCGAACCGAACGGGTTGCGGCCCGCAAACAGCAACCGCGTCAACCCGAACGTGATGGA
LID-00241	103554995		rs5105583	PX11	2R	18A	heterozygoteCT	472	FR	100	1	FR	90	1		AAGAGAAAGTCGTCGAAAAACGAGCGCTGCAGCAGACGGGACGGGTTCAGGAAGACTTCCTGAATCGGTAC	C/T	AGCTCCGTGCGGCGATGGCGATGCTGGATCCTGGTGKACAGGAGAGTGTCAAKTGATGAGATTG
LID-00242	103554998			PX11	2R	18A	heterozygoteGT	509	FR	80	1	FR	70	1		GAAGACTTCCTGAATCGGTACYAGCTCCGTGCGGCGATGGCGATGCTGGATCCTGGTG	G/T	ACAGGAGAGTGTCAAKTGATGAGATTGRAAARCAAYCGAGAYCATGYATTSAACTTAC
LID-00243	103555000			PX11	2R	18A	heterozygoteGT	525	FR	10	1	FR	40	1		GAAGACTTCCTGAATCGGTACYAGCTCCGTGCGGCGATGGCGATGCTGGATCCTGGTGKACAGGAGAGTGTCAA	G/T	TGATGAGATTGRAAARCAAYCGAGAYCATGYATTSAACTTACAAAAACGCTCCATCCACGGTWGAATGTCCGAAR
LID-00244	103555004			PX11	2R	18A	heterozygoteAG	537	FR	0	1	FR	40	1		GCTCCGTGCGGCGATGGCGATGCTGGATCCTGGTGKACAGGAGAGTGTCAAKTGATGAGATTG	A/G	AAARCAAYCGAGAYCATGYATTSAACTTACAAAAACGCTCCATCCACGGTWGAATGTCCGAAR
LID-00245	103555007			PX11	2R	18A	heterozygoteAG	541	FR	50	1	FR	40	1		TGCGGCGATGGCGATGCTGGATCCTGGTGKACAGGAGAGTGTCAAKTGATGAGATTGRAAA	A/G	CAAYCGAGAYCATGYATTSAACTTACAAAAACGCTCCATCCACGGTWGAATGTCCGAAR
LID-00246	103555010			PX11	2R	18A	heterozygoteCT	545	FR	20	1	FR	50	1		TGCGGCGATGGCGATGCTGGATCCTGGTGKACAGGAGAGTGTCAAKTGATGAGATTGRAAARCAA	C/T	CGAGAYCATGYATTSAACTTACAAAAACGCTCCATCCACGGTWGAATGTCCGAARCGGAACGCKG
LID-00247	103555013			PX11	2R	18A	heterozygoteCT	551	FR	20	1	FR	50	1		TGCGGCGATGGCGATGCTGGATCCTGGTGKACAGGAGAGTGTCAAKTGATGAGATTGRAAARCAAYCGAGA	C/T	CATGYATTSAACTTACAAAAACGCTCCATCCACGGTWGAATGTCCGAARCGGAACGCKG
LID-00248	103555015			PX11	2R	18A	heterozygoteCT	556	FR	90	1	FR	100	1		TGGCGATGCTGGATCCTGGTGKACAGGAGAGTGTCAAKTGATGAGATTGRAAARCAAYCGAGAYCATG	C/T	ATTSAACTTACAAAAACGCTCCATCCACGGTWGAATGTCCGAARCGGAACGCKGCCCCRGACAGTTCG
LID-00249	103555018			PX11	2R	18A	heterozygoteCG	560	FR	0	1	FR	40	1		TGGCGATGCTGGATCCTGGTGKACAGGAGAGTGTCAAKTGATGAGATTGRAAARCAAYCGAGAYCATGYATT	C/G	AACTTACAAAAACGCTCCATCCACGGTWGAATGTCCGAARCGGAACGCKGCCCCRGACAGTTCG
LID-00250	103555022			PX11	2R	18A	heterozygoteAT	588	R	60	2	R	80	2		GAGTGTCAAKTGATGAGATTGRAAARCAAYCGAGAYCATGYATTSAACTTACAAAAACGCTCCATCCACGGT	A/T	GAATGTCCGAARCGGAACGCKGCCCCRGACAGTTCGTTAAAAACGGCAGGCTTCACGTCGGGACTGTAAAAG
LID-00251	103555024		rs5105138	PX11	2R	18A	heterozygoteAG	600	R	90	2	R	60	2		TGATGAGATTGRAAARCAAYCGAGAYCATGYATTSAACTTACAAAAACGCTCCATCCACGGTWGAATGTCCGAA	A/G	CGGAACGCKGCCCCRGACAGTTCGTTAAAAACGGCAGGCTTCACGTCGGGACTGTAAAAGTCCGTCTGCTCCCCG
LID-00252	103555027		rs5528788	PX11	2R	18A	heterozygoteGT	609	R	40	2	R	30	1		CAAYCGAGAYCATGYATTSAACTTACAAAAACGCTCCATCCACGGTWGAATGTCCGAARCGGAACGC	G/T	GCCCCRGACAGTTCGTTAAAAACGGCAGGCTTCACGTCGGGACTGTAAAAGTCCGTCTGCTCCCCGT
LID-00253	103555030			PX11	2R	18A	heterozygoteAG	615	R	30	3	R	10	3		AYCATGYATTSAACTTACAAAAACGCTCCATCCACGGTWGAATGTCCGAARCGGAACGCKGCCCC	A/G	GACAGTTCGTTAAAAACGGCAGGCTTCACGTCGGGACTGTAAAAGTCCGTCTGCTCCCCGTGGCTGTC
LID-00254	103555033			PX10-U	2R	17C	heterozygoteCT	130	R	0	2	R	60	3		TTCTGTGTGTGATTTTATTTTTCTGCGTAACCGCGTTATCATTGCTGAAACGAACATGCAGAATACTTTGGTTAAAATG	C/T	GTGTTTYAACYAAGCTTGTCACTTTACGCTGAAAYGCTCAACKTTTCGAAGAAAATGAATTGTCTGTCCT
LID-00255	103555036			PX10-U	2R	17C	heterozygoteCT	137	R	100	2	R	50	2		CTGCGTAACCGCGTTATCATTGCTGAAACGAACATGCAGAATACTTTGGTTAAAATGYGTGTTT	C/T	AACYAAGCTTGTCACTTTACGCTGAAAYGCTCAACKTTTCGAAGAAAATGAATTGTCTGTCCT
LID-00256	103555039			PX10-U	2R	17C	heterozygoteCT	141	R	50	2	R	30	3		CTGCGTAACCGCGTTATCATTGCTGAAACGAACATGCAGAATACTTTGGTTAAAATGYGTGTTTYAAC	C/T	AAGCTTGTCACTTTACGCTGAAAYGCTCAACKTTTCGAAGAAAATGAATTGTCTGTCCTAKTCAAAAAAAW
LID-00257	103555042			PX10-U	2R	17C	heterozygoteCT	165	R	100	2	R	60	2		CGAACATGCAGAATACTTTGGTTAAAATGYGTGTTTYAACYAAGCTTGTCACTTTACGCTGAAA	C/T	GCTCAACKTTTCGAAGAAAATGAATTGTCTGTCCTAKTCAAAAGAWTTACTTTTGCTCGTCCGTCATTTCTA
LID-00258	103555044			PX10-U	2R	17C	heterozygoteGT	173	R	50	2	R	50	2		CAGAATACTTTGGTTAAAATGYGTGTTTYAACYAAGCTTGTCACTTTACGCTGAAAYGCTCAAC	G/T	TTTCGAAGAAAATGAATTGTCTGTCCTAKTCAAAAGAWTTACTTTTGCTCGTCCGTCATTTCTA
LID-00259	103555047			PX10-U	2R	17C	heterozygoteGT	202	R	40	3	R	30	2		AACYAAGCTTGTCACTTTACGCTGAAAYGCTCAACKTTTCGAAGAAAATGAATTGTCTGTCCTA	G/T	TCAAAAGAWTTACTTTTGCTCGTCCGTCATTTCTAGTTTCAACAAAAATCATTGTAAGTCATTG
LID-00260	103555050			PX10-U	2R	17C	heterozygoteAT	212	F	50	3	F	50	3		TCACTTTACGCTGAAAYGCTCAACKTTTCGAAGAAAATGAATTGTCTGTCCTAKTCAAAAGA	A/T	TTACTTTTGCTCGTCCGTCATTTCTAGTTTCAACAAAAATCATTGTAAGTCATTGTTTCAAAAA
LID-00261	103555052			PX10-U	2R	17C	heterozygoteCT	408	F	50	2	F	40	2		TATAAAAGTCTAAAATTCAAAAGAAAGAAGCAATGAGAAAAGAAATTGTTTCCCAAACAATTCAAA	C/T	ATTATGCASATTRTGATCAACTGTTTAATRTAAGCTACATTTTGTATAGTTACTAT
LID-00262	103555055			PX10-U	2R	17C	heterozygoteCG	417	F	70	2	F	80	2		TAAAATTCAAAAGAAAGAAGCAATGAGAAAAGAAATTGTTTCCCAAACAATTCAAAYATTATGCA	C/G	ATTRTGATCAACTGTTTAATRTAAGCTACATTTTGTATAGTTACTATSATTTCATTACWTTCATT
LID-00263	103555058			PX10-U	2R	17C	heterozygoteAG	421	F	50	2	F	60	2		TAAAATTCAAAAGAAAGAAGCAATGAGAAAAGAAATTGTTTCCCAAACAATTCAAAYATTATGCASATT	A/G	TGATCAACTGTTTAATRTAAGCTACATTTTGTATAGTTACTATSATTTCATTACWTTCATT
LID-00264	103555061			PX10-U	2R	17C	heterozygoteAG	438	F	50	2	F	70	2		TGAGAAAAGAAATTGTTTCCCAAACAATTCAAAYATTATGCASATTRTGATCAACTGTTTAAT	A/G	TAAGCTACATTTTGTATAGTTACTATSATTTCATTACWTTCATTGCTTGTTGTGTYTTCTWT
LID-00265	103555064			PX10-U	2R	17C	heterozygoteCG	465	F	60	2	F	80	2		ATTCWAAYATTATGCASATTRTGATCAACTGTTTAATRTAAGCTACATTTTGTATAGTTACTAT	C/G	ATTTCATTACWTTCATTGCTTGTTGTGTYTTCTWTCTTTTTTATCKCCCAAGTACTACACTTTG
LID-00266	103555068			PX10-U	2R	17C	heterozygoteAT	476	F	40	2	F	50	2		ATTCWAAYATTATGCASATTRTGATCAACTGTTTAATRTAAGCTACATTTTGTATAGTTACTATSATTTCATTAC	A/T	TTCATTGCTTGTTGTGTYTTCTWTCTTTTTTATCKCCCAAGTACTACACTTTGACATACCGATGGTGGGTAAAA
LID-00267	103555070		rs5426136	PX10-U	2R	17C	heterozygoteCT	494	F	90	3	F	80	3		TAAGCTACATTTTGTATAGTTACTATSATTTCATTACWTTCATTGCTTGTTGTGT	C/T	TTCTWTCTTTTTTATCKCCCAAGTACTACACTTTGACATACCGATGGTGGGTAAAA
LID-00268	103555072			PX10-U	2R	17C	heterozygoteAT	499	F	0	2	F	20	2		TAAGCTACATTTTGTATAGTTACTATSATTTCATTACWTTCATTGCTTGTTGTGTYTTCT	A/T	TCTTTTTTATCKCCCAAGTACTACACTTTGACATACCGATGGTGGGTAAAATCTTTTAGA
LID-00269	103555074			PX10-U	2R	17C	heterozygoteGT	511	F	100	2	F	80	2		TGTATAGTTACTATSATTTCATTACWTTCATTGCTTGTTGTGTYTTCTWTCTTTTTTATC	G/T	CCCAAGTACTACACTTTGACATACCGATGGTGGGTAAAATCTTTTAGAAAACACAAATGC
LID-00270	103555077			PX8	3L	40A	heterozygoteAG	106	F	0	2	F	60	2		TCGAGGGAGCCACGTGAACCTGTACTATGTCAGTGTAGTTAGAACAGCTGTCTGT	A/G	CGCTTAGTTTATTTCCGCGTGAGAGATATTTTTGTAGCTCAAGGTTTGTTTGAGCATAGT
LID-00271	103555080			PX8	3L	40A	heterozygoteCT	23	R	100	2	R	80	2		ACTCAGAATGTGCTTTGCATTATGTTACAAACATTTGTGAACATCTTACCAATACAAATGCCTAATA	C/T	AAACATGTATGCCGTTGAACTCTTTTTGTTARAGTCTAACCCCTCGCCATCATTCTAATGAGAAAA
LID-00272	103555083			PX8	3L	40A	heterozygoteAG	55	R	80	3	R	50	3		TCTTACCATACAATGCCTAATAYAAACATGTATGCCGTTGAACTCTTTTTGTTA	A/G	AGTCTAACCCCTCGCCATCATTCTAATGAGAAAAKCCTATCGTATGATAATTGTAAAAAT
LID-00273	103555084			PX8	3L	40A	heterozygoteGT	90	R	50	2	R	60	2		AAACATGTATGCCGTTGAACTCTTTTTGTTARAGTCTAACCCCTCGCCATCATTCTAATGAGAAAA	G/T	CCTATCGTATGATAATTGTAAAAATATGGTGTTTCAATCAGCGAAAATTTCTTCGCCATATCAGAT
LID-00274	103555087			PX7	3L	40A	heterozygoteCT	88	F	0	2	F	30	3		TAAGCAGCTGGTAGATGGTGGCCAACAGCTGCACCATCAGCTGTAGGCGCCGTGTGTTCCACGG	C/T	CGGATCGTTCGTSCGTCCTGCGAGGGTTCGATCGTTTGGAGACTAAAAAAAAAAAGRAAGCA
LID-00275	103555090			PX7	3L	40A	heterozygoteCG	101	F	50	2	F	70	2		GCTGCACCATCAGCTGTAGGCGCCGTGTGTTCCACGGYCGGATCGTTCGT	C/G	CGTCCTGCGAGGGTTCGATCGTTTGGAGACTAAAAAAAAAAAGRAAGCACGAKAATGTAGT
		1		PX7	3L	40A	heterozygoteIndel	142	FR	50	1	FR	50	1
LID-00276	103555093			PX7	3L	40A	heterozygoteAG	145	R	100	2	R	80	2		CGCCGTGTGTTCCACGGYCGGATCGTTCGTSCGTCCTGCGAGGGTTCGATCGTTTGGAGACTAAAAAAAAAAAG	A/G	AAGCACGAKAATGTAGTTSAGGGAAAAAGAGACCCGTGTCCTTGCGATRMACTTTACATTCCGTTCTCGATCTT
LID-00277	103555095			PX7	3L	40A	heterozygoteGT	148	R	80	2	R	70	2		ATCGTTCGTSCGTCCTGCGAGGGTTCGATCGTTTGGAGACTAAAAAAAAAAAGRAA	G/T	CACGAKAATGTAGTTSAGGGAAAAAGAGACCCGTGTCCTTGCGATRMACTTT
LID-00278	103555098			PX7	3L	40A	heterozygoteGT	154	R	80	2	R	60	2		SCGTCCTGCGAGGGTTCGATCGTTTGGAGACTAAAAAAAAAAAGRAAKCACGA	G/T	AATGTAGTTSAGGGAAAAAGAGACCCGTGTCCTTGCGATRMACTTTACATTCCGTTCTCG
LID-00279	103555101			PX7	3L	40A	heterozygoteCG	164	R	90	2	R	80	2		SCGTCCTGCGAGGGTTCGATCGTTTGGAGACTAAAAAAAAAAAGRAAKCACGAKAATGTAGTT	C/G	AGGGAAAAAGAGACCCGTGTCCTTGCGATRMACTTTACATTCCGTTCTCGATCTTGCACGTTT
LID-00280	103555104			PX7	3L	40A	heterozygoteAG	194	R	50	2	R	40	2		TAAAAAAAAAAAGRAAKCACGAKAATGTAGTTSAGGGAAAAAGAGACCCGTGTCCTTGCGAT	A/G	MACTTTACATTCCGTTCTCGATCTTGCACGTTTCSCAGCGTGCCTTACTACGCCGG
LID-00281	103555107			PX7	3L	40A	heterozygoteAC	195	R	20	2	R	0	2		TAAAAAAAAAAAGRAAKCACGAKAATGTAGTTSAGGGAAAAAGAGACCCGTGTCCTTGCGATR	A/C	ACTTTACATTCCGTTCTCGATCTTGCACGTTTCSCAGCGTGCCTTACTACGCCGG
LID-00282	103555110			PX7	3L	40A	heterozygoteCG	229	R	80	2	R	100	2		CGAKAATGTAGTTSAGGGAAAAAGAGACCCGTGTCCTTGCGATRMACTTTACATTCCGTTCTCGATCTTGCACGTTTC	C/G	CAGCGTGCCTTACTACGCCGGATTGGCAGCGRGATGCCTTCGGTAACGCAGCGTTCGATTTGCTGCAGCAG
LID-00283	103555113			PX7	3L	40A	heterozygoteAG	261	R	20	2	R	0	2		ACATTCCGTTCTCGATCTTGCACGTTTCSCAGCGTGCCTTACTACGCCGGATTGGCAGCG	A/G	GATGCCTTCGGTAACGCAGCGTTCGATTTGCTGCAGCAGRTCGACTATTTTCGTCTGTATC
LID-00284	103555116			PX7	3L	40A	heterozygoteAG	301	R	20	2	R	0	2		ATTGGCAGCGRGATGCCTTCGGTAACGCAGCGTTCGATTTGCTGCAGCAG	A/G	TCGACTATTTTCGTCTGTATCTCGCGATGCCGTTCGGACAGTTGGCTTCCCTCCTCTTCC
LID-00285	103555119			PX7	3L	40A	heterozygoteAC	364	R	20	3	R	20	3		RTCGACTATTTTCGTCTGTATCTCGCGATGCCGTTCGGACAGTTGGCTTCCCTCCTCTTCCTC	A/C	GGTAGTAGCGGCGCTGACAGCGGTCCCTCTGCCTGCGCTGATTTCGTGCTTTCGTCAAACCCGG
LID-00286	103555122			PX7-6-INTER	3L	40A	heterozygoteCT	118	FR	70	1	FR	80	2		ATGATACCAGTCTCGATCCTGCCACCAAGCATTTCCTCTTCCGCTTCAACAACATGTTCGGAACGGA	C/T	CTTAAATCGCTCGACATCCAGCGTGCTCGCGATCATGGCCTRCCCGGATACAATGATTTTGT
LID-00287	103555124			PX7-6-INTER	3L	40A	heterozygoteAG	160	FR	30	1	FR	40	2		AACATGTTCGGAACGGAYCTTAAATCGCTCGACATCCAGCGTGCTCGCGATCATGGCCT	A/G	CCCGGATACAATGATTTTGTKTTTTACTGCTTCCAAGARCGTGTTGCAACTTGGAATGA
LID-00288	103555127			PX7-6-INTER	3L	40A	heterozygoteGT	181	FR	20	1	FR	30	2		GGAACGGAYCTTAAATCGCTCGACATCCAGCGTGCTCGCGATCATGGCCTRCCCGGATACAATGATTTTGT	G/T	TTTTACTGCTTCCAAGARCGTGTTGCAACTTGGAATGATTACAACAAACTTCTACTACCTGAGGTAAGC
LID-00289	103555130			PX7-6-INTER	3L	40A	heterozygoteAG	199	FR	20	2	FR	0	2		CGTGCTCGCGATCATGGCCTRCCCGGATACAATGATTTTGTKTTTTACTGCTTCCAAGA	A/G	CGTGTTGCAACTTGGAATGATTACAACAAACTTCTACTACCTGAGGTAAGCAGCAGCTG
LID-00290	103555133			PX7-6-INTER	3L	40A	heterozygoteCT	449	FR	60	1	-	-	-		TCGACGGTACGCAGACTGGCCAAGTAATGCAGTGTATTATGGGCGTGCAGTTCCGACG	C/T	ACTAGAAAGGGYGACCGGTTTTTCTACGAGAATGGAAACTATTTCACTAGTACGCAAGT
LID-00291	103555136			PX7-6-INTER	3L	40A	heterozygoteCT	461	FR	20	2	-	-	-		GCAGACTGGCCAAGTAATGCAGTGTATTATGGGCGTGCAGTTCCGACGYACTAGAAAGGG	C/T	GACCGGTTTTTCTACGAGAATGGAAACTATTTCACTAGTACGCAAGTGACAGAAATTCGCA
LID-00292	103555139			PX6	3L	40A	heterozygoteCT	12	F	30	3	F	20	3		CTAGTGAAGTGTTGATAAATCATGTACCTTGTATTTCTTGAAAAAATGGAAAACATCTGCCAATC	C/T	TAAATCCAACAATTTAAGATCGTGCAGTTTTCAATTTTGTATCCAACTGATGATCGGATATTTT
LID-00293	103555142			PX6	3L	40A	heterozygoteCT	182	F	80	3	F	90	3		CTGCAAGTAGAATTTGCAAGGATGTGGTTTGAAAATTGTTTATTCCATTGTCTGTGAAGCACTGAGACCAGT	C/T	CAMAGCATCGACACCAGCCTCTCACCAAACAGCGATTGCCAGTGTAAACTTTTAAAATTTCTTAGTAA
LID-00294	103555145			PX6	3L	40A	heterozygoteAC	185	F	0	2	F	40	2		GAATTTGCAAGGATGTGGTTTGAAAATTGTTTATTCCATTGTCTGTGAAGCACTGAGACCAGTYCA	A/C	AGCATCGACACCAGCCTCTCACCAAACAGCGATTGCCAGTGTAAACTTTTAAAATTTCTTAGTAA
LID-00295	103555148			PX6	3L	40A	heterozygoteCG	346	F	40	2	F	50	2		CAAAACCACATTTGTAACAGGCAATAAAATTAACGGATAGCTTTAAGTAAACCGACGACTGTACCACCA	C/G	ACCGGCCAACCGGTGATGATCACCGACTGAGAATGTCGTGACCGAGCGAGTGATCAAGAGTTGGGTGCT
LID-00296	103555151			PX6-8-INTER	3L	40A	heterozygoteAG	137	FR	30	1	FR	50	1		GCCTAGGTGTGAAAAGGTTGCCGTTTTCGTAGAAAAAGCGATCGCCCTTTCTAGTGCGCAG	A/G	AATTGCTCGCTCATAATACAGCGCATCACTTTGCCAGTCTGGGTACCGTCGATCTTCTTCTCG
LID-00297	103555154			PX6-8-INTER	3L	40A	heterozygoteCT	408	F	20	2	F	0	2		GTCCCAAGATGCAGCACGCTGTCGGAAGCAGTAAAACACAAAATCATTGTATCCGGG	C/T	AGGCCATGATCGCGAGCACGCTGGATGTCGAGCGATWTAAGATCCGTTCCGAACATGTT
LID-00298	103555158			PX6-8-INTER	3L	40A	heterozygoteAT	445	F	20	2	F	20	2		CAGTAAAACACAAAATCATTGTATCCGGGYAGGCCATGATCGCGAGCACGCTGGATGTCGAGCGAT	A/T	TAAGATCCGTTCCGAACATGTTATTGAAGCGGAAGAGGAAATGCTTGGTGGCAGG
LID-00299	103555161			OXOPRO-DOWN	2R	8D	heterozygoteGT	30	R	20	3	R	10	3		CTAAACAATGGTGCCCGGGGAGCAGCCGGAGGCGATGTAGATAGTGTAGTGTAGTGTAGTG	G/T	AGGGGTCCAGMAACGAAGGACAGGAYARGGACGGCCGAYGRCGTCTACTAACAAAA
LID-00300	103555162			OXOPRO-DOWN	2R	8D	heterozygoteAC	41	R	80	2	R	50	2		TGGTGCCCGGGGAGCAGCCGGAGGCGATGTAGATAGTGTAGTGTAGTGTAGTGKAGGGGTCCAG	A/C	AACGAAGGACAGGAYARGGACGGCCGAYGRCGTCTACTAACAAAAAAAGAGGTTTTATCTCTAA
LID-00301	103555165			OXOPRO-DOWN	2R	8D	heterozygoteCT	56	R	90	3	R	90	3		TGGTGCCCGGGGAGCAGCCGGAGGCGATGTAGATAGTGTAGTGTAGTGTAGTGKAGGGGTCCAGMAACGAAGGACAGGA	C/T	ARGGACGGCCGAYGRCGTCTACTAACAAAAAAAGAGGTTTTATCTCTAACTCCCTCTCTCTTGCATTTAGTGGTGGATC
LID-00302	103555168			OXOPRO-DOWN	2R	8D	heterozygoteAG	58	R	80	3	R	100	2		CCCGGGGAGCAGCCGGAGGCGATGTAGATAGTGTAGTGTAGTGTAGTGKAGGGGTCCAGMAACGAAGGACAGGAYA	A/G	GGACGGCCGAYGRCGTCTACTAACAAAAAAAGAGGTTTTATCTCTAACTCCCTCTCTCTTGCATTTAGTGGTGGATC
LID-00303	103555171			OXOPRO-DOWN	2R	8D	heterozygoteCT	69	R	60	3	R	50	3		AGGCGATGTAGATAGTGTAGTGTAGTGTAGTGKAGGGGTCCAGMAACGAAGGACAGGAYARGGACGGCCGA	C/T	GRCGTCTACTAACAAAAAAAGAGGTTTTATCTCTAACTCCCTCTCTCTTGCATTTAGTGGTGGATCT
LID-00304	103555175			OXOPRO-DOWN	2R	8D	heterozygoteAG	71	R	10	3	R	50	3		GATAGTGTAGTGTAGTGTAGTGKAGGGGTCCAGMAACGAAGGACAGGAYARGGACGGCCGAYG	A/G	CGTCTACTAACAAAAAAAGAGGTTTTATCTCTAACTCCCTCTCTCTTGCATTTAGTGGTGGATCT
LID-00305	103555177			OXOPRO-DOWN	2R	8D	heterozygoteAG	21	F	90	3	F	90	3		CACCACACAGGATGATGAATCGTTTGTCGTTGCATTAAACAAAAAAAAAGCGGACGAAGACAATCCAACAACG	A/G	AAGMGAGAAAGGATTCTACTCGTTATTGGGAGGGTATGTACAACAACAATATCTATTTTGTGCTCACAACT
LID-00306	103555180			OXOPRO-DOWN	2R	8D	heterozygoteAC	25	F	0	2	F	50	3		GATGATGAATCGTTTGTCGTTGCATTAAACAAAAAAAAAGCGGACGAAGACAATCCAACAACGRAAG	A/C	GAGAAAGGATTCTACTCGTTATTGGGAGGGTATGTACAACAACAATATCTATTTTGTGCTCACAACT
LID-00307	103555183		rs5431308	OXOPRO	2R	8D	heterozygoteCG	128	F	45	2	-	-	-		GAAGGAGCGGCTCCACGCGCTGTCGGCGCGCTGCGTGGAGCAGCTGGAAGCGCAAGGGTTCGC	C/G	CTGGCGGACGAAGGATCGATCAGCCTCGAGCCGTACCTGCACCTGCGCTACGAGGGCACGGACTGT
LID-00308	103555186			OXOPRO	2R	8D	heterozygoteCT	230	F	45	2	-	-	-		AGCCGTACCTGCACCTGCGCTACGAGGGCACGGACTGTGCGCTGATGTGCGCTCCGGACCGGGTCGTCGAGAA	C/T	GCGGACCACACCGTGTACGGGTTCGGCGACTTTGGGCGCACGTTCCGCGACCGCTACCGGAGCGAGTTTG
LID-00309	103555189			OXOPRO	2R	8D	heterozygoteAG	404	F	45	2	-	-	-		GGCTGTGGCCGGGCGTCCCTCTTCACCGAGCCGGACATCGCGGAGGCAACTGG	A/G	CCGATCTAYCCGGAGAAGACGACCGTGGCGTACTTCGAGGAGGGCAGTGGACAGGC
LID-00310	103555192			OXOPRO	2R	8D	heterozygoteCT	413	F	50	2	-	-	-		GGCTGTGGCCGGGCGTCCCTCTTCACCGAGCCGGACATCGCGGAGGCAACTGGRCCGATCTA	C/T	CCGGAGAAGACGACCGTGGCGTACTTCGAGGAGGGCAGTGGACAGGCGCCGCCCGGTCGACTC
LID-00311	103555196			ODD-U	3R	29D	heterozygoteCG	150	R	50	2	R	50	2		GCAGAACTATTCCTATGTCCGAACGATGTGGTATAAATTATAAGATTATTTGATCATAACTGGAAGAG	C/G	TTCRCTTGTGACYAGTGTTGGAATGGGGAAAAGWTTAATCGAATATTTTATAATTAGCAGTTYAKAGC
LID-00312	103555198			ODD-U	3R	29D	heterozygoteAG	154	R	50	2	R	50	2		GCAGAACTATTCCTATGTCCGAACGATGTGGTATAAATTATAAGATTATTTGATCATAACTGGAAGAGSTTC	A/G	CTTGTGACYAGTGTTGGAATGGGGAAAAGWTTAATCGAATATTTTATAATTAGCAGTTYAKAGCAGGTTC
LID-00313	103555201			ODD-U	3R	29D	heterozygoteCT	163	R	60	2	R	60	2		CCTATGTCCGAACGATGTGGTATAAATTATAAGATTATTTGATCATAACTGGAAGAGSTTCRCTTGTGAC	C/T	AGTGTTGGAATGGGGAAAAGWTTAATCGAATATTTTATAATTAGCAGTTYAKAGCAGGTTCRTARCGCAG
LID-00314	103555204			ODD-U	3R	29D	heterozygoteAT	184	R	70	3	R	80	3		TAAGATTATTTGATCATAACTGGAAGAGSTTCRCTTGTGACYAGTGTTGGAATGGGGAAAAG	A/T	TTAATCGAATATTTTATAATTAGCAGTTYAKAGCAGGTTCRTARCGCAGCTTATAGG
LID-00315	103555207			ODD-U	3R	29D	heterozygoteCT	213	R	40	2	R	40	2		TTCRCTTGTGACYAGTGTTGGAATGGGGAAAAGWTTAATCGAATATTTTATAATTAGCAGTT	C/T	AKAGCAGGTTCRTARCGCAGCTTATAGGWGKAGTGTTTTGTGCTGYGTATCAGTAATGGAGGG
LID-00316	103555210			ODD-U	3R	29D	heterozygoteGT	215	F	50	2	F	50	2		TTCRCTTGTGACYAGTGTTGGAATGGGGAAAAGWTTAATCGAATATTTTATAATTAGCAGTTYA	G/T	AGCAGGTTCRTARCGCAGCTTATAGGWGKAGTGTTTTGTGCTGYGTATCAGTAATGGAGGGAAA
LID-00317	103555213			ODD-U	3R	29D	heterozygoteAG	225	R	100	2	R	70	2		AGTGTTGGAATGGGGAAAAGWTTAATCGAATATTTTATAATTAGCAGTTYAKAGCAGGTTC	A/G	TARCGCAGCTTATAGGWGKAGTGTTTTGTGCTGYGTATCAGTAATGGAGGGAAAGTAACAT
LID-00318	103555216			ODD-U	3R	29D	heterozygoteAG	228	R	80	2	R	70	2		AGTGTTGGAATGGGGAAAAGWTTAATCGAATATTTTATAATTAGCAGTTYAKAGCAGGTTCRTA	A/G	CGCAGCTTATAGGWGKAGTGTTTTGTGCTGYGTATCAGTAATGGAGGGAAAGTAACATAATTT
LID-00319	103555220			ODD-U	3R	29D	heterozygoteAT	242	R	70	2	R	70	2		AAAAGWTTAATCGAATATTTTATAATTAGCAGTTYAKAGCAGGTTCRTARCGCAGCTTATAGG	A/T	GKAGTGTTTTGTGCTGYGTATCAGTAATGGAGGGAAAGTAACATAATTTACARGCATT
LID-00320	103555222			ODD-U	3R	29D	heterozygoteGT	244	R	60	2	R	80	2		AAAAGWTTAATCGAATATTTTATAATTAGCAGTTYAKAGCAGGTTCRTARCGCAGCTTATAGGWG	G/T	AGTGTTTTGTGCTGYGTATCAGTAATGGAGGGAAAGTAACATAATTTACARGCATT
LID-00321	103555225			ODD-U	3R	29D	heterozygoteCT	259	R	50	2	R	40	2		TATTTTATAATTAGCAGTTYAKAGCAGGTTCRTARCGCAGCTTATAGGWGKAGTGTTTTGTGCTG	C/T	GTATCAGTAATGGAGGGAAAGTAACATAATTTACARGCATTTCATTGTGGTTACGTTTTCTG
LID-00322	103555228			ODD-U	3R	29D	heterozygoteAG	295	R	0	2	R	30	2		CTTATAGGWGKAGTGTTTTGTGCTGYGTATCAGTAATGGAGGGAAAGTAACATAATTTACA	A/G	GCATTTCATTGTGGTTACGTTTTCTGTTTACGTCAAATCTCTCACAACAGACGGC
LID-00323	103555231			ODD-U	3R	29D	heterozygoteAG	370	R	100	2	R	70	2		RGCATTTCATTGTGGTTACGTTTTCTGTTTACGTCAAATCTCTCACAACAGACGGCCAAAAATGAGCCACACATG	A/G	GGCTGTGTTTATCTTCGACCGGGAGATTCCGCTCTGAAACACCAAAAA
LID-00324	103555234			ODD-D	3R	29D	heterozygoteGT	94	F	50	2	F	50	2		GCTTTGGATTCACAGTGCTGTGCTTTATGGGGATATTGGAGGGTAAATTTGGGAGTCAGTATAAGATGAAAC	G/T	AAATTCTCTCAAARAAGAGTTTGCATGCAAATTGATCGTGCCAATGTAGGATAATT
LID-00325	103555237			ODD-D	3R	29D	heterozygoteAG	108	F	60	2	F	80	2		GGGATATTGGAGGGTAAATTTGGGAGTCAGTATAAGATGAAACKAAATTCTCTCAAA	A/G	AAGAGTTTGCATGCAAATTGATCGTGCCAATGTAGGATAATTTCAAAGGTTAATGATTT
LID-00326	103555239			ODD-D	3R	29D	heterozygoteCT	176	F	80	2	F	100	2		TCTCAAARAAGAGTTTGCATGCAAATTGATCGTGCCAATGTAGGATAATTTCAAAGGTTAATGATTTAATTCGGC	C/T	CAAAAWTTCGTACCGMTCCTTGCRCCGTTCAATTGCAGCTCACAATTTGAGATTCGTTTTCATTA
LID-00327	103555242			ODD-D	3R	29D	heterozygoteAT	182	F	0	2	F	40	2		GAGTTTGCATGCAAATTGATCGTGCCAATGTAGGATAATTTCAAAGGTTAATGATTTAATTCGGCYCAAAA	A/T	TTCGTACCGMTCCTTGCRCCGTTCAATTGCAGCTCACAATTTGAGATTCGTTTTCATTASCAAATCTC
LID-00328	103555245		rs5047646	ODD-D	3R	29D	heterozygoteAC	192	F	70	2	F	50	2		GCAAATTGATCGTGCCAATGTAGGATAATTTCAAAGGTTAATGATTTAATTCGGCYCAAAAWTTCGTACCG	A/C	TCCTTGCRCCGTTCAATTGCAGCTCACAATTTGAGATTCGTTTTCATTASCAAATCTC
LID-00329	103555249			ODD-D	3R	29D	heterozygoteAG	200	F	100	2	F	60	2		CCAATGTAGGATAATTTCAAAGGTTAATGATTTAATTCGGCYCAAAAWTTCGTACCGMTCCTTGC	A/G	CCGTTCAATTGCAGCTCACAATTTGAGATTCGTTTTCATTASCAAATCTCGATCGCTGCT
LID-00330	103555252			ODD-D	3R	29D	heterozygoteCG	242	F	0	2	F	30	2		TTCGTACCGMTCCTTGCRCCGTTCAATTGCAGCTCACAATTTGAGATTCGTTTTCATTA	C/G	CAAATCTCGATCGCTGCTYYAAGGAGTATCACATTCGGAAAAARRARGGRTTAAAACA
LID-00331	103555255			ODD-D	3R	29D	heterozygoteCT	261	F	80	3	F	100	2		CCGTTCAATTGCAGCTCACAATTTGAGATTCGTTTTCATTASCAAATCTCGATCGCTGCT	C/T	YAAGGAGTATCACATTCGGAAAAARRARGGRTTAAAACAGAATCAACGCACCACAGATC
LID-00332	103555258			ODD-D	3R	29D	heterozygoteCT	262	F	80	3	F	100	2		CCGTTCAATTGCAGCTCACAATTTGAGATTCGTTTTCATTASCAAATCTCGATCGCTGCTY	C/T	AAGGAGTATCACATTCGGAAAAARRARGGRTTAAAACAGAATCAACGCACCACAGATCACT
LID-00333	103555261			ODD-D	3R	29D	heterozygoteAG	286	F	50	2	F	20	2		CGTTTTCATTASCAAATCTCGATCGCTGCTYYAAGGAGTATCACATTCGGAAAAA	A/G	AAGGGATTAAAACAGAATCAACGCACCACAGATCACTCTCGATCGCATCACAAAGCGA
LID-00334	103555264			NITRILASE-D	2R	15D	heterozygoteCT	107	FR	80	1	FR	100	1		CATCGGAACGCATGATCTGGATAAGCTGCAGGGACCGTTCACGTTCGATGCGAAAC	C/T	YCCGAAGGAYATTCGTTTCGTGCCGCTGAATCAGGAAAAGGCGATGACCGGCGAAGA
LID-00335	103555266			NITRILASE-D	2R	15D	heterozygoteCT	108	FR	100	1	FR	80	1		CATCGGAACGCATGATCTGGATAAGCTGCAGGGACCGTTCACGTTCGATGCGAAACY	C/T	CCGAAGGAYATTCGTTTCGTGCCGCTGAATCAGGAAAAGGCGATGACCGGCGAAGAG
LID-00336	103555269			NITRILASE-D	2R	15D	heterozygoteCT	117	FR	100	1	FR	90	1		CATCGGAACGCATGATCTGGATAAGCTGCAGGGACCGTTCACGTTCGATGCGAAACYYCCGAAGGA	C/T	ATTCGTTTCGTGCCGCTGAATCAGGAAAAGGCGATGACCGGCGAAGAGCTGATGGAATTTTACTC
LID-00337	103555272			NITRILASE-D	2R	15D	heterozygoteCG	183	FR	10	1	FR	0	1		ATTCGTTTCGTGCCGCTGAATCAGGAAAAGGCGATGACCGGCGAAGAGCTGATGGAATTTTACTC	C/G	ACGCACGCCCAGCTCAAGACKTACCTGCCCATCATCCGCGACTCGCCGGTCTATCCGGTAATTTAC
LID-00338	103555274			NITRILASE-D	2R	15D	heterozygoteGT	204	FR	100	1	FR	90	1		ATGACCGGCGAAGAGCTGATGGAATTTTACTCSACGCACGCCCAGCTCAAGAC	G/T	TACCTGCCCATCATCCGCGACTCGCCGGTCTATCCGGTAATTTACGACGCGAAC
LID-00339	103555279		rs3603322	NITRILASE-D	2R	15D	heterozygoteCT	279	FR	80	1	FR	50	1		CATCATCCGCGACTCGCCGGTCTATCCGGTAATTTACGACGCGAACGGGGTGGTACTATCCCTTCC	C/T	CCGATCATTAACGGGGATCATTCGAAAATTACSCTCCAAACGAAGAACGTGTTCATCGAGTGTA
LID-00340	103555280		rs3603323	NITRILASE-D	2R	15D	heterozygoteCG	312	FR	20	1	FR	90	1		ACGCGAACGGGGTGGTACTATCCCTTCCYCCGATCATTAACGGGGATCATTCGAAAATTAC	C/G	CTCCAAACGAAGAACGTGTTCATCGAGTGTACGGCRACGGATCTGACCAAGGCGCGCATCG
LID-00341	103555283		rs3603324	NITRILASE-D	2R	15D	heterozygoteAG	348	FR	0	1	FR	60	1		CCGATCATTAACGGGGATCATTCGAAAATTACSCTCCAAACGAAGAACGTGTTCATCGAGTGTACGGC	A/G	ACGGATCTGACCAAGGCGCGCATCGTCCTCGACACGCTGGTCTGCATGTTCT
LID-00342	103555287		rs3603325	NITRILASE-D	2R	15D	heterozygoteCT	402	FR	30	1	FR	0	1		ACGGATCTGACCAAGGCGCGCATCGTCCTCGACACGCTGGTCTGCATGTTCTC	C/T	ACGCACTGCGCGAAACAGTTCACGGTCGAGTACTGTGAGGTGGTGTCGGCCA
LID-00343	103555290		rs3605621	NITRILASE-D	2R	15D	heterozygoteCG	455	FR	0	1	FR	100	1	1	CYACGCACTGCGCGAAACAGTTCACGGTCGAGTACTGTGAGGTGGTGTCGGCCA	C/G	CGGTGAAACGAAACAGTAYCCGGATCTGGCCTTCCGCAAGGAAACGATCTCCGTTGC
LID-00344	103555292		rs3605622	NITRILASE-D	2R	15D	heterozygoteCT	474	FR	50	1	FR	100	1		CGCACTGCGCGAAACAGTTCACGGTCGAGTACTGTGAGGTGGTGTCGGCCASCGGTGAAACGAAACAGTA	C/T	CCGGATCTGGCCTTCCGCAAGGAAACGATCTCCGTTGCCGAAACGAACGCATACATCGGGCTGAACGAA
LID-00345	103555295			NITRILASE	2R	15D	heterozygoteAG	61	R	40	2	R	50	2		CGGATCGACCACCAGCGAATGCCCGTACGGAATCAGTTTCGCGTGCGTATCCCGTGCCGG	A/G	GAGCAAAACGCCACAAACGCCTGATTGTCCAGGGCTCGCGCCTTCKCCAGCAGCTCCCAG
LID-00346	103555298			NITRILASE	2R	15D	heterozygoteGT	107	R	100	2	R	50	3		CCCGTGCCGGRGAGCAAAACGCCACAAACGCCTGATTGTCCAGGGCTCGCGCCTTC	G/T	CCAGCAGCTCCCAGTGCTGCTCRCCCGTCGGTACATCACAGACCGCCGGGTAGATCAG
LID-00347	103555301		rs5508023	NITRILASE	2R	15D	heterozygoteAG	130	R	40	2	R	0	1		GAGCAAAACGCCACAAACGCCTGATTGTCCAGGGCTCGCGCCTTCKCCAGCAGCTCCCAGTGCTGCTC	A/G	CCCGTCGGTACATCACAGACCGCCGGGTAGATCAGTAGATCGCAGCCCATCGTACGGTAGGCGGTGG
LID-00348	103555305			NITRILASE	2R	15D	heterozygoteAT	225	R	100	2	R	70	3		CGCCGGGTAGATCAGTAGATCGCAGCCCATCGTACGGTAGGCGGTGGCAAACTCGGCAAACCGCATATCCCAAC	A/T	GATGCCGAGGCCGATGCGCGTTTCGCCGACGGTAAAGGTGGCATACTTGCTGCCCGCGGTAAACAGCTTCGTCTC
LID-00349	103555306			NITRILASE	2R	15D	heterozygoteAT	353	R	60	3	R	100	2		GGCCACGGTCATCTTTCCGCTTAGGCTCGAATCGCACAGGTGCACCTGTAGG	A/T	TGGGRGGGTTTAATCCACCGAAAGATCATACACAAATTAAAGCTCTGCGTTGTTGTGG
LID-00350	103555310			NITRILASE	2R	15D	heterozygoteAG	358	R	60	2	R	30	2		GGCCACGGTCATCTTTCCGCTTAGGCTCGAATCGCACAGGTGCACCTGTAGGWTGGG	A/G	GGGTTTAATCCACCGAAAGATCATACACAAATTAAAGCTCTGCGTTGTTGTGGACATTTG
LID-00351	103555312			NADPHRED_genic	X	2B	heterozygoteAG	174	FR	50	1	F	0	2		TCATCCGCAAGAGCCAGTTCCGGTTGCCGCCCAAGCCGGAAACGCCCGTGATCATGGTGGGGCCCGGCACCGG	A/G	CTGGCACCGTTCCGGGGCTTCATCCAGGAGCGGGACCACTGCAAGCAGGAGGGCAAGGAGATTGGCCAGACGACGC
LID-00352	103555315			NADPHRED_genic	X	2B	heterozygoteAT	333	FR	50	1	FR	50	2		TGTACTTTGGCTGCCGCAAGCGCTCCGAGGACTACATCTACGAGGATGTACGTACAAACACCGGGACTTTGGGATTGCGTCC	A/T	AGGAGCAGCTTGAGTTGATTTTTTTTCTCCTATCATTTCCGCAGGAACTGGAAGACTACTCCAAGCG
LID-00353	103555318		rs5538797	NaCHAN	2R	8D	heterozygoteCG	36	R	0	2	R	50	3		GGACGCCGGAAAACGGGTACGCCGAGGAACCGTCCAATGCGTCCTATCCGCGCTTCATTGCCGG	C/G	CCGGGCGTAGCGATGGGCCTGGCGATGGTGCTGGATGCGAATGCGAGCGATTACTTCTGCTCCT
LID-00354	103555321			NaCHAN	2R	8D	heterozygoteCT	158	FR	0	1	FR	20	2		CCACGTCGTCGGTTGGGTTTAAGATCATCTTTCACAGCCCGTCGGAAACGCCCAAGA	C/T	YACGGACTACGCGCAGTACATMCCGGTCGGTACGGAGAATCGGATCATCATCACGCCSAAGATTAACGACGC
LID-00355	103555324		rs5539288	NaCHAN	2R	8D	heterozygoteCT	159	FR	0	1	FR	70	2		CCACGTCGTCGGTTGGGTTTAAGATCATCTTTCACAGCCCGTCGGAAACGCCCAAGAY	C/T	ACGGACTACGCGCAGTACATMCCGGTCGGTACGGAGAATCGGATCATCATCACGCC
LID-00356	103555327			NaCHAN	2R	8D	heterozygoteAC	180	FR	30	1	FR	0	1		CCACGTCGTCGGTTGGGTTTAAGATCATCTTTCACAGCCCGTCGGAAACGCCCAAGAYYACGGACTACGCGCAGTACAT	A/C	CCGGTCGGTACGGAGAATCGGATCATCATCACGCCSAAGATTAACGACGCMGCCGACCAGATACGGAAGG
LID-00357	103555329		rs3352301	NaCHAN	2R	8D	heterozygoteCG	216	FR	90	1	FR	90	1		CCCAAGAYYACGGACTACGCGCAGTACATMCCGGTCGGTACGGAGAATCGGATCATCATCACGCC	C/G	AAGATTAACGACGCMGCCGACCAGATACGGAAGGTGGCCCAGGCGCAGCGSCAGTGCGTGTTTG
LID-00358	103555332		rs3352303	NaCHAN	2R	8D	heterozygoteAC	231	FR	60	1	FR	10	3		CCCAAGAYYACGGACTACGCGCAGTACATMCCGGTCGGTACGGAGAATCGGATCATCATCACGCCSAAGATTAACGACGC	A/C	GCCGACCAGATACGGAAGGTGGCCCAGGCGCAGCGSCAGTGCGTGTTTGCGAGCGAAGCCAACCTGTCC
LID-00359	103555334			NaCHAN	2R	8D	heterozygoteCG	267	FR	0	1	FR	30	3		GATCATCATCACGCCSAAGATTAACGACGCMGCCGACCAGATACGGAAGGTGGCCCAGGCGCAGCG	C/G	CAGTGCGTGTTTGCGAGCGAAGCCAACCTGTCCTACTACAGCGTGTACTCGCGCAACAACTGCGAG
LID-00360	103555338		rs5551460	NaCHAN	2R	8D	heterozygoteCT	387	FR	30	1	FR	20	1		CGCGCAACAACTGCGAGCTGGAGTGCGAGGCGAAGCTGATACTGGAGAACTGTGGCTGCGTGCTGTACTA	C/T	CTGCCRAAGCTGTACGAGGACACGAAGATCTGCAGCCGGGCGAATGCGCGCTGTTACGAGCAR
LID-00361	103555341			NaCHAN	2R	8D	heterozygoteAG	393	FR	10	2	FR	50	2		GCGCAACAACTGCGAGCTGGAGTGCGAGGCGAAGCTGATACTGGAGAACTGTGGCTGCGTGCTGTACTAYCTGCC	A/G	AAGCTGTACGAGGACACGAAGATCTGCAGCCGGGCGAATGCGCGCTGTTACGAGCAR
LID-00362	103555343			NaCHAN	2R	8D	heterozygoteAG	450	FR	20	1	FR	30	3		GTGCTGTACTAYCTGCCRAAGCTGTACGAGGACACGAAGATCTGCAGCCGGGCGAATGCGCGCTGTTACGAGCA	A/G	ATCCGCAGCTCGATTGCRTTYACYGCCAACACGAGCATTTCCTGCTCCTGTTTGCCCGGGTGCTTCGAGATTAG
LID-00363	103555347		rs3352309	NaCHAN	2R	8D	heterozygoteAG	468	FR	40	1	FR	30	2		ACGAGGACACGAAGATCTGCAGCCGGGCGAATGCGCGCTGTTACGAGCARATCCGCAGCTCGATTGC	A/G	TTYACYGCCAACACGAGCATTTCCTGCTCCTGTTTGCCCGGGTGCTTCGAGATTAGCTACGTGCCGGATT
LID-00364	103555350			NaCHAN	2R	8D	heterozygoteCT	471	FR	70	2	FR	60	3		ACGAGGACACGAAGATCTGCAGCCGGGCGAATGCGCGCTGTTACGAGCARATCCGCAGCTCGATTGCRTT	C/T	ACYGCCAACACGAGCATTTCCTGCTCCTGTTTGCCCGGGTGCTTCGAGATTAGCTACGTGCCGGATTTGA
LID-00365	103555352			NaCHAN	2R	8D	heterozygoteCT	474	FR	30	1	FR	40	2		ACGAGGACACGAAGATCTGCAGCCGGGCGAATGCGCGCTGTTACGAGCARATCCGCAGCTCGATTGCRTTYAC	C/T	GCCAACACGAGCATTTCCTGCTCCTGTTTGCCCGGGTGCTTCGAGATTAGCTACGTGCCGGATTTGACCACGGCCG
LID-00366	103555355			NaCHAN	2R	8D	heterozygoteAT	643	F	50	3	-	-	-		CGGCATACGCGAGACGCTGCTGGACAACGTGAAGGACGAGGTGTATGCAAAGTGAGAGTGGGGAAAGAGGGAA	A/T	GCTTCGAAAATGAGGAATCTCGGATGTGTCTTTTCCATTTAATGTGTGCTTGCAGGGAGAACTTGGCGCTGGT
LID-00367	103555359			HYPPROT-UP	2R	8D	heterozygoteAT	74	F	45	2	-	-	-		TTTCCGCAGCAGCTCCATTCCATGTCCGAAATAGAGGCAAGTAAAACAAGTTTTTAAAGTCGATTTAAACTTT	A/T	GCAAACAGTGCAAGCGACCAAGATTGAAAAGTAMTGAACGGCAAGRAGAAAGCGAAGAAAGAAAGAAGCTGYGTCC
LID-00368	103555362		rs3350380	HYPPROT-UP	2R	8D	heterozygoteAC	108	F	50	2	-	-	-		TTTTTAAAGTCGATTTAAACTTTWGCAAACAGTGCAAGCGACCAAGATTGAAAAGTA	A/C	TGAACGGCAAGRAGAAAGCGAAGAAAGAAAGAAGCTGYGTCCCTTCAAAGCGGGAGCTT
LID-00369	103555365			HYPPROT-UP	2R	8D	heterozygoteAG	120	F	50	2	-	-	-		TTTTTAAAGTCGATTTAAACTTTWGCAAACAGTGCAAGCGACCAAGATTGAAAAGTAMTGAACGGCAAG	A/G	AGAAAGCGAAGAAAGAAAGAAGCTGYGTCCCTTCAAAGCGGGAGCTTTTTTCCCGCTCCTTTTAGTTCA
LID-00370	103555368			HYPPROT-UP	2R	8D	heterozygoteCT	146	F	50	2	-	-	-		GCAAACAGTGCAAGCGACCAAGATTGAAAAGTAMTGAACGGCAAGRAGAAAGCGAAGAAAGAAAGAAGCTG	C/T	GTCCCTTCAAAGCGGGAGCTTTTTTCCCGCTCCTTTTAGTTCACGCACTGAACTAAACCATCTTGCAGCAG
LID-00371	103555370		rs3612161	GRX2-U	2R	14D	heterozygoteCG	64	F	90	3	F	50	2		CAGCACCGGAACGCGATTGGGATTTGGTGTTGTCCGAATCATCACCATCCTGTTTTGGTGGC	C/G	GGGGGGGAGAAGAATACGATTGTTAATAAAATTACAAATCACACATCCATC
LID-00372	103555373			GRX2-D	2R	14D	heterozygoteAG	74	F	100	2	F	60	3		GCTCCAGCTCTCAGGATCGTTGAGGACGCTCCAAACCGTGATTGGACATGCGAAATGCTGAACGAACGAAGGA	A/G	ATAGTCGGATTATTAAAGGTGTTTTCTGTGCGCGCTCGTGTGCGCAAGCGAAATAAATGTRATGTRAATAATGCTA
LID-00373	103555376			GRX2-D	2R	14D	heterozygoteAG	135	F	10	3	F	50	3		ATAGTCGGATTATTAAAGGTGTTTTCTGTGCGCGCTCGTGTGCGCAAGCGAAATAAATGT	A/G	ATGTRAATAATGCTATCATATTGTAATATGAACTTTAAAAAATAATAAAGGCAAATCAATACAAA
LID-00374	103555379			GRX2-D	2R	14D	heterozygoteAG	140	F	10	3	F	50	3		ATAGTCGGATTATTAAAGGTGTTTTCTGTGCGCGCTCGTGTGCGCAAGCGAAATAAATGTRATGT	A/G	AATAATGCTATCATATTGTAATATGAACTTTAAAAAATAATAAAGGCAAATCAATACAAA
LID-00375	103555382			GRX2-D	2R	14D	heterozygoteCT	39	R	40	2	R	40	2		TGTTATGCAGCCCACTCTTTTTTGTTTCTCACTTAACAGGTTCAGCCCAACATCT	C/T	GACAGAACTGAAAAAAAACAAAGCAAAATCTAATTAAAATTATATACCTGAAGTAAACTGT
LID-00376	103555386			GRX2_6GPD	2R	14D	heterozygoteCG	55	R	30	2	R	10	3		TTGTTCAGAGCACTGTTATAATAGCCGTTCATCATGGTGCATAAACATCATGTC	C/G	CCGGATACGATGCATTCGTTGCATTYATGAAAGACTTCAACGGAAACGGCGGTGCGAT
LID-00377	103555390			GRX2_6GPD	2R	14D	heterozygoteCT	81	R	50	2	R	50	2		TAATAGCCGTTCATCATGGTGCATAAACATCATGTCSCCGGATACGATGCATTCGTTGCATT	C/T	ATGAAAGACTTCAACGGAAACGGCGGTGCGATCAATATTCTCTTCACCGGCGCAAAGCTCGA
LID-00378	103555392			GRX2_6GPD	2R	14D	heterozygoteAG	144	R	25	2	R	10	3		GAAAGACTTCAACGGAAACGGCGGTGCGATCAATATTCTCTTCACCGGCGCAAAGCTCGA	A/G	AATGGTTTGAGCTGGTGTGGYGACTGYGTCGATGGTAATGGCAGGAATGGGCTGGT
LID-00379	103555394		rs3615144	GRX2_6GPD	2R	14D	heterozygoteCT	165	R	50	2	R	60	2		ACGGCGGTGCGATCAATATTCTCTTCACCGGCGCAAAGCTCGARAATGGTTTGAGCTGGTGTGG	C/T	GACTGYGTCGATGGTAATGGCAGGAATGGGCTGGTACAGTACCCGAACGGATGAATTAATCAACT
LID-00380	103555398		rs3615141	GRX2_6GPD	2R	14D	heterozygoteCT	171	R	75	2	R	50	2		ACGGCGGTGCGATCAATATTCTCTTCACCGGCGCAAAGCTCGARAATGGTTTGAGCTGGTGTGGYGACTG	C/T	GTCGATGGTAATGGCAGGAATGGGCTGGTACAGTACCCGAACGGATGAATTAATCAACT
LID-00381	103555402			GRX2_6GPD	2R	14D	heterozygoteCT	231	R	15	3	R	15	3		GTGGYGACTGYGTCGATGGTAATGGCAGGAATGGGCTGGTACAGTACCCGAACGGATGAATTAATCAACT	C/T	KTTTCTTCCCYTTTTCYCCMACAGCGGCACCATACATTGAGAAAGCGATCGAAACGAACGCTCCGGAGA
LID-00382	103555403			GRX2_6GPD	2R	14D	heterozygoteGT	232	R	65	2	R	100	2		GTCGATGGTAATGGCAGGAATGGGCTGGTACAGTACCCGAACGGATGAATTAATCAACTY	G/T	TTTCTTCCCYTTTTCYCCMACAGCGGCACCATACATTGAGAAAGCGATCGAAACGAACGCTCCGGAGA
LID-00383	103555408			GRX2_6GPD	2R	14D	heterozygoteCT	242	R	55	2	R	55	2		GGTAATGGCAGGAATGGGCTGGTACAGTACCCGAACGGATGAATTAATCAACTYKTTTCTTCCC	C/T	TTTTCYCCMACAGCGGCACCATACATTGAGAAAGCGATCGAAACGAACGCTCCGGAGAATTCGC
LID-00384	103555409			GRX2_6GPD	2R	14D	heterozygoteCT	248	R	30	3	R	15	3		GAATGGGCTGGTACAGTACCCGAACGGATGAATTAATCAACTYKTTTCTTCCCYTTTTC	C/T	CCMACAGCGGCACCATACATTGAGAAAGCGATCGAAACGAACGCTCCGGAGA
LID-00385	103555412			GRX2_6GPD	2R	14D	heterozygoteAC	251	R	45	3	R	95	3		GGGCTGGTACAGTACCCGAACGGATGAATTAATCAACTYKTTTCTTCCCYTTTTCYCC	A/C	ACAGCGGCACCATACATTGAGAAAGCGATCGAAACGAACGCTCCGGAGAATTCGCATTT
LID-00386	103555414			GRX2	2R	14D	heterozygoteCG	12	R	0	2	R	20	2		TCCCTCAAGCATCCCAATATAGCGACAAGTGGACAATACACTGTCTCTATTGCTATCGGTACGCAGCGATCACA	C/G	GGTCACGGGTTTTGTTCAGAGCACTGTTRTAATAGCCGTTCATCATGGTGCATAAACATCATGTCSCCGGATAC
LID-00387	103555417			GRX2	2R	14D	heterozygoteAG	41	R	100	2	R	90	2		CAAGTGGACAATACACTGTCTCTATTGCTATCGGTACGCAGCGATCACASGGTCACGGGTTTTGTTCAGAGCACTGTT	A/G	TAATAGCCGTTCATCATGGTGCATAAACATCATGTCSCCGGATACGATGCATTCGTTGCATTYATGAAAGACTTC
LID-00388	103555420			GRX2	2R	14D	heterozygoteAG	298	R	50	3	R	50	3		CCCGAACGGATGAATTAATCAACTTGTTTCTTCCCCTTTTCTCCAACAGCGGCACCATTCATTGAGAA	A/G	GCGATCGAAACGAACGCTCCGGAGAATTCGCATTTCATCTACGTCGATGTGGGCGATCGTCCAACGTG
LID-00389	103555424			GRX1-U	3L	41A	heterozygoteCT	54	R	70	3	R	60	3		TAAGCTTACGTTAGGAATCGCACGACTAATCATCCAGCAGCAACATTCCTGAC	C/T	TGTTGTGACTAACCCAACCTTGTGTGCTGCATCATCACCTGGYCTAATACTCCTTCAAC
LID-00390	103555427			GRX1-U	3L	41A	heterozygoteCT	97	R	100	2	R	70	2		TCATCCAGCAGCAACATTCCTGACYTGTTGTGACTAACCCAACCTTGTGTGCTGCATCATCACCTGG	C/T	CTAATACTCCTTCAACATGCTTACACTAACCGTCTTGATTGCAAGGGGTGAGTAATGTCCTTGCAAA
		1		GRX1-U	3L	41A	heterozygoteIndel	109	R	0	2	R	70	2
LID-00391	103555429			GRX1-D	3L	41A	heterozygoteGT	12	F	0	2	F	20	2		AACAGTGGTGGTGAAAAAGGCAATTCCGTGTGAAAAGCCGATCTCGGAAAAGGGCTTTTAATTGTGGGCCCCT	G/T	TTTCACGTGTAAATTACATTCACGYGCCTCCGATTTGTCGCCCGGCTGGTACGGCAAGGTAAGTGGTACAAT
LID-00392	103555432			GRX1-D	3L	41A	heterozygoteCT	37	-	-	-	F	40	2		TTCCGTGTGAAAAGCCGATCTCGGAAAAGGGCTTTTAATTGTGGGCCCCTKTTTCACGTGTAAATTACATTCACG	C/T	GCCTCCGATTTGTCGCCCGGCTGGTACGGCAAGGTAAGTGGTACAATTTTCACTAACACTGGGWAGGAAAAAYG
LID-00393	103555435			GRX1-D	3L	41A	heterozygoteAT	101	-	-	-	F	50	2		CATTCACGYGCCTCCGATTTGTCGCCCGGCTGGTACGGCAAGGTAAGTGGTACAATTTTCACTAACACTGGG	A/T	AGGAAAAAYGGGWMAAAAATCCCGCAAARTAAATCAAAAGTTCCTCYACCGATGGAAGCATCGCGAAACGCATCGAT
LID-00394	103555439			GRX1-D	3L	41A	heterozygoteCT	110	-	-	-	F	50	2		CATTCACGYGCCTCCGATTTGTCGCCCGGCTGGTACGGCAAGGTAAGTGGTACAATTTTCACTAACACTGGGWAGGAAAAA	C/T	GGGWMAAAAATCCCGCAAARTAAATCAAAAGTTCCTCYACCGATGGAAGCATCGCGAAACGCATCGAT
LID-00395	103555442			GRX1-D	3L	41A	heterozygoteAT	114	-	-	-	F	80	2		CATTCACGYGCCTCCGATTTGTCGCCCGGCTGGTACGGCAAGGTAAGTGGTACAATTTTCACTAACACTGGGWAGGAAAAAYGGG	A/T	MAAAAATCCCGCAAARTAAATCAAAAGTTCCTCYACCGATGGAAGCATCGCGAAACGCATCGAT
LID-00396	103555444			GRX1-D	3L	41A	heterozygoteAC	115	-	-	-	F	40	2		GCCTCCGATTTGTCGCCCGGCTGGTACGGCAAGGTAAGTGGTACAATTTTCACTAACACTGGGWAGGAAAAAYGGGW	A/C	AAAAATCCCGCAAARTAAATCAAAAGTTCCTCYACCGATGGAAGCATCGCGAAACGCATCGAT
LID-00397	103555448			GRX1-D	3L	41A	heterozygoteAG	130	-	-	-	F	60	2		GCCCGGCTGGTACGGCAAGGTAAGTGGTACAATTTTCACTAACACTGGGWAGGAAAAAYGGGWMAAAAATCCCGCAAA	A/G	TAAATCAAAAGTTCCTCYACCGATGGAAGCATCGCGAAACGCATCGATGCATCCCGCACACATTCGGCCATGTTTGAT
LID-00398	103555451			GRX1-D	3L	41A	heterozygoteCT	148	-	-	-	F	60	2		TACGGCAAGGTAAGTGGTACAATTTTCACTAACACTGGGWAGGAAAAAYGGGWMAAAAATCCCGCAAARTAAATCAAAAGTTCCTC	C/T	ACCGATGGAAGCATCGCGAAACGCATCGATGCATCCCGCACACATTCGGCCATGTTTGATCGTGTTGGCTACGTTGATGGAATCCGTCTTG
LID-00399	103555454		rs5496770	GPX2a-U	2R	18C	heterozygoteAG	13	F	60	2	F	100	2		CACCGTTCTGTTCACAGTGTGATCATTTTGAGTTGCATGTAATTTCCACTCAGTAATGAGTTTACCA	A/G	AGCAGTTTTATTATTGTRAATTATTTACGTACAAATTCATGGCTTTTACCAAGTTGWGAAGAAAAG
LID-00400	103555456			GPX2a-U	2R	18C	heterozygoteAG	31	F	0	2	F	60	2		CACGATTCCACCGTTCTGTTCACAGTGTGATCATTTTGAGTTGCATGTAATTTCCACTCAGTAATGAGTTTACCARAGCAGTTTTATTATTGT	A/G	AATTATTTACGTACAAATTCATGGCTTTTACCAAGTTGWGAAGAAAAGTACTATTTATTTAWTWTTTTTAAATATGCTGATACA
LID-00401	103555459			GPX2a-U	2R	18C	heterozygoteAT	70	F	80	2	F	100	2		GTAATTTCCACTCAGTAATGAGTTTACCARAGCAGTTTTATTATTGTRAATTATTTACGTACAAATTCATGGCTTTTACCAAGTTG	A/T	GAAGAAAAGTACTATTTATTTAWTWTTTTTAAATATGCTGATACAAAAAATTCTAGAGAGCAGAGCGTTTTTTTCTGTTAAAT
LID-00402	103555462		rs5075715	GPX2a-U	2R	18C	heterozygoteAT	93	F	50	2	F	0	2		AATTATTTACGTACAAATTCATGGCTTTTACCAAGTTGWGAAGAAAAGTACTATTTATTTA	A/T	TWTTTTTAAATATGCTGATACAAAAAATTCTAGAGAGCAGAGCGTTTTTTTCTGTTAAATT
LID-00403	103555465			GPX2a-U	2R	18C	heterozygoteAT	95	F	0	2	F	50	2		CCARAGCAGTTTTATTATTGTRAATTATTTACGTACAAATTCATGGCTTTTACCAAGTTGWGAAGAAAAGTACTATTTATTTAWT	A/T	TTTTTAAATATGCTGATACAAAAAATTCTAGAGAGCAGAGCGTTTTTTTCTGTTAAATTACATCCTGGAACAAAATGGTTCGTCT
LID-00404	103555469			GPX2-1	2R	18C	heterozygoteGT	147	R	50	2	FR	100	1		GAATATAAAAGATGTGCCGGAAGAATGGAACATACATCAGGGCTTACTTCAATTTTGAATGGAAAGTTC	G/T	TTARCKTCCTACACTKYGAATAACGTATATACAAAWTRTGTRCCAAACTGCAT
LID-00405	103555471			GPX2-1	2R	18C	heterozygoteAG	151	R	80	2	FR	70	1		GAATATAAAAGATGTGCCGGAAGAATGGAACATACATCAGGGCTTACTTCAATTTTGAATGGAAAGTTCKTTA	A/G	CKTCCTACACTKYGAATAACGTATATACAAAWTRTGTRCCAAACTGCATGCAAAAGGTCTYAMGTAGCTCTAA
LID-00406	103555474		rs3328514	GPX2-1	2R	18C	heterozygoteGT	153	R	60	2	FR	100	1		GTGCCGGAAGAATGGAACATACATCAGGGCTTACTTCAATTTTGAATGGAAAGTTCKTTARC	G/T	TCCTACACTKYGAATAACGTATATACAAAWTRTGTRCCAAACTGCATGCAAAAGGTCT
LID-00407	103555477			GPX2-1	2R	18C	heterozygoteGT	163	R	70	2	FR	100	1		GTGCCGGAAGAATGGAACATACATCAGGGCTTACTTCAATTTTGAATGGAAAGTTCKTTARCKTCCTACACT	G/T	YGAATAACGTATATACAAAWTRTGTRCCAAACTGCATGCAAAAGGTCTYAMGTAGCTCTAACAGATCGAAGC
LID-00408	103555480			GPX2-1	2R	18C	heterozygoteCT	164	R	60	2	FR	100	1		GTGCCGGAAGAATGGAACATACATCAGGGCTTACTTCAATTTTGAATGGAAAGTTCKTTARCKTCCTACACTK	C/T	GAATAACGTATATACAAAWTRTGTRCCAAACTGCATGCAAAAGGTCTYAMGTAGCTCTAACAGATCGAAGCG
LID-00409	103555484			GPX2-1	2R	18C	heterozygoteAT	183	F	100	2	FR	70	1		CATCAGGGCTTACTTCAATTTTGAATGGAAAGTTCKTTARCKTCCTACACTKYGAATAACGTATATACAAA	A/T	TRTGTRCCAAACTGCATGCAAAAGGTCTYAMGTAGCTCTAACAGATCGAAGCGCTATTGTTYGCTAG
LID-00410	103555486			GPX2-1	2R	18C	heterozygoteAG	185	R	30	2	FR	0	1		CAGGGCTTACTTCAATTTTGAATGGAAAGTTCKTTARCKTCCTACACTKYGAATAACGTATATACAAAWT	A/G	TGTRCCAAACTGCATGCAAAAGGTCTYAMGTAGCTCTAACAGATCGAAGCGCTATTGTTYGCTAG
LID-00411	103555489			GPX2-1	2R	18C	heterozygoteAG	189	R	50	2	FR	100	1		CAGGGCTTACTTCAATTTTGAATGGAAAGTTCKTTARCKTCCTACACTKYGAATAACGTATATACAAAWTRTGT	A/G	CCAAACTGCATGCAAAAGGTCTYAMGTAGCTCTAACAGATCGAAGCGCTATTGTTYGCTAG
LID-00412	103555492			GPX2-1	2R	18C	heterozygoteCT	212	R	50	2	FR	0	1		TTARCKTCCTACACTKYGAATAACGTATATACAAAWTRTGTRCCAAACTGCATGCAAAAGGTCT	C/T	AMGTAGCTCTAACAGATCGAAGCGCTATTGTTYGCTAGCGGAACGCTAAWTATTGKTGWATAATAAATT
LID-00413	103555496			GPX2-1	2R	18C	heterozygoteAC	214	R	50	2	FR	100	1		TTARCKTCCTACACTKYGAATAACGTATATACAAAWTRTGTRCCAAACTGCATGCAAAAGGTCTYA	A/C	GTAGCTCTAACAGATCGAAGCGCTATTGTTYGCTAGCGGAACGCTAAWTATTGKTGWATAATAAATT
LID-00414	103555498			GPX2-1	2R	18C	heterozygoteCT	245	R	50	2	FR	100	1		TGTRCCAAACTGCATGCAAAAGGTCTYAMGTAGCTCTAACAGATCGAAGCGCTATTGTT	C/T	GCTAGCGGAACGCTAAWTATTGKTGWATAATAAATTACATGCCAMMTACCCACAC
LID-00415	103555501			GPX2-1	2R	18C	heterozygoteAT	262	R	50	2	FR	0	2		CCAAACTGCATGCAAAAGGTCTYAMGTAGCTCTAACAGATCGAAGCGCTATTGTTYGCTAGCGGAACGCTAA	A/T	TATTGKTGWATAATAAATTACATGCCAMMTACCCACACACACACGYACATAAAACTAATACGCAGTAGATGTA
LID-00416	103555504		rs3328513	GPX2-1	2R	18C	heterozygoteGT	268	R	40	2	FR	0	1		GCAAAAGGTCTYAMGTAGCTCTAACAGATCGAAGCGCTATTGTTYGCTAGCGGAACGCTAAWTATTG	G/T	TGWATAATAAATTACATGCCAMMTACCCACACACACACGYACATAAAACTAATACGCAGTAGATGT
LID-00417	103555507			GPX2-1	2R	18C	heterozygoteAT	271	R	80	2	FR	100	2		GCAAAAGGTCTYAMGTAGCTCTAACAGATCGAAGCGCTATTGTTYGCTAGCGGAACGCTAAWTATTGKTG	A/T	ATAATAAATTACATGCCAMMTACCCACACACACACGYACATAAAACTAATACGCAGTAGATGTAYGGAAC
LID-00418	103555511			GPX2-1	2R	18C	heterozygoteAC	290	R	50	2	FR	100	1		GTAGCTCTAACAGATCGAAGCGCTATTGTTYGCTAGCGGAACGCTAAWTATTGKTGWATAATAAATTACATGCCA	A/C	MTACCCACACACACACGYACATAAAACTAATACGCAGTAGATGTAYGGAACTGTTAGTAC
LID-00419	103555513			GPX2-1	2R	18C	heterozygoteAC	291	R	60	2	FR	100	1		GTAGCTCTAACAGATCGAAGCGCTATTGTTYGCTAGCGGAACGCTAAWTATTGKTGWATAATAAATTACATGCCAM	A/C	TACCCACACACACACGYACATAAAACTAATACGCAGTAGATGTAYGGAACTGTTAGTAC
LID-00420	103555516			GPX2-1	2R	18C	heterozygoteCT	308	F	50	2	FR	10	1		CGGAACGCTAAWTATTGKTGWATAATAAATTACATGCCAMMTACCCACACACACACG	C/T	ACATAAAACTAATACGCAGTAGATGTAYGGAACTGTTAGTACTAAGGTAATCRTTTTATCGACCG
LID-00421	103555519			GPX2-1	2R	18C	heterozygoteCT	336	F	50	3	FR	0	1		TATTGKTGWATAATAAATTACATGCCAMMTACCCACACACACACGYACATAAAACTAATACGCAGTAGATGTA	C/T	GGAACTGTTAGTACTAAGGTAATCRTTTTATCGACCGAACGCAAGGACAAACGCAGTACYAACC
LID-00422	103555522		rs3328512	GPX2-1	2R	18C	heterozygoteAG	361	F	40	3	FR	0	1		ACACACGYACATAAAACTAATACGCAGTAGATGTAYGGAACTGTTAGTACTAAGGTAATC	A/G	TTTTATCGACCGAACGCAAGGACAAACGCAGTACYAACCTTATGTACACACAGAGCAA
LID-00423	103555526		rs3328511	GPX2-1	2R	18C	heterozygoteCT	396	F	40	3	FR	100	1		GGAACTGTTAGTACTAAGGTAATCRTTTTATCGACCGAACGCAAGGACAAACGCAGTAC	C/T	AACCTTATGTACACACAGAGCAARCAATGAAAWTTCACATACCTTAGCGAAAAC
LID-00424	103555529		rs3328509	GPX2-1	2R	18C	heterozygoteAG	420	F	50	2	FR	0	1		TAAGGTAATCRTTTTATCGACCGAACGCAAGGACAAACGCAGTACYAACCTTATGTACACACAGAGCAA	A/G	CAATGAAAWTTCACATACCTTAGCGAAAACGTCTCCTACTTCCGCTTTGGCCGAGCGAAGATGAC
LID-00425	103555531			GPX2-1	2R	18C	heterozygoteAT	429	F	100	2	FR	50	1		TTTTATCGACCGAACGCAAGGACAAACGCAGTACYAACCTTATGTACACACAGAGCAARCAATGAAA	A/T	TTCACATACCTTAGCGAAAACGTCTCCTACTTCCGCTTTGGCCGAGCGAAGATGACACACCATTTCCTCTC
LID-00426	103555534		rs3328507	GPX2-1	2R	18C	heterozygoteAG	549	F	50	2	FR	0	1		CACACCATTTCCTCTCCGTCGCCTTCCGGCATTTGGCCACCGAACTGATTGCAGGGGAAGGACA	A/G	RATTTTGAAATCTGAAATCAAACACAATGTATAAACATTGCATCACAATTGGACCCCTCTCCAC
LID-00427	103555537			GPX2-1	2R	18C	heterozygoteAG	550	F	40	2	FR	0	1		GGCCGAGCGAAGATGACACACCATTTCCTCTCCGTCGCCTTCCGGCATTTGGCCACCGAACTGATTGCAGGGGAAGGACAR	A/G	ATTTTGAAATCTGAAATCAAACACAATGTATAAACATTGCATCACAATTGGACCCCTCTCCACCGTTCGGGAATGTTCT
LID-00428	103555541			GPX1-D	2R	18C	heterozygoteAC	13	F	50	2	F	0	2		TGGAGAAGCGCCCCGTGTACAGTGCTCCGGCCCCTGCGCCGGAAGTTCACATCG	A/C	GGAAGAAGGCTATGGAACGCGTACCGTCGCAAGACCCCAGGTCGTTACGCAGACCACCACGGT
LID-00429	103555543			GPX1-D	2R	18C	heterozygoteCT	113	F	80	2	F	80	2		CAGGTCGTTACGCAGACCACCACGGTTTACACGGAACGGCCGCCGCTGAAGGGCACCTACGA	C/T	CGYATTGAGGCGGCCGCCGCCCAATCTAAAAARACGGCAGCATCTACTAGCAAGGCTTCGGA
LID-00430	103555546			GPX1-D	2R	18C	heterozygoteCT	116	F	100	2	F	30	2		CAGGTCGTTACGCAGACCACCACGGTTTACACGGAACGGCCGCCGCTGAAGGGCACCTACGAYCG	C/T	ATTGAGGCGGCCGCCGCCCAATCTAAAAARACGGCAGCATCTACTAGCAAGGCTTCGGAYGCTGA
LID-00431	103555549			GPX1-D	2R	18C	heterozygoteAG	146	F	0	2	F	30	2		GGCCGCCGCTGAAGGGCACCTACGAYCGYATTGAGGCGGCCGCCGCCCAATCTAAAAA	A/G	ACGGCAGCATCTACTAGCAAGGCTTCGGAYGCTGAGTTTATCGAACCTCAGCAA
LID-00432	103555552			GPX1-D	2R	18C	heterozygoteCT	176	F	40	2	F	80	2		ATTGAGGCGGCCGCCGCCCAATCTAAAAARACGGCAGCATCTACTAGCAAGGCTTCGGA	C/T	GCTGAGTTTATCGAACCTCAGCAACCCAATGCACCWAGCGAAAGGCCTTACTTCACGCAGGGCCATGCCATCTA
LID-00433	103555556			GPX1-D	2R	18C	heterozygoteAT	212	F	60	2	F	100	2		ACGGCAGCATCTACTAGCAAGGCTTCGGAYGCTGAGTTTATCGAACCTCAGCAACCCAATGCACC	A/T	AGCGAAAGGCCTTACTTCACGCAGGGCCATGCCATCTACCATGGTCACCAGCAGCCGGCTTT
LID-00434	103555558			GPX1-D	2R	18C	heterozygoteAC	356	F	70	2	F	100	2		CGCCCCATCCATTCGTGTACCATCCGGCTAATGCTGGCCATCTGCTGCACCATGT	A/C	GCTTACGTAGATCAGCATTCGCCAGCYCTCTTGGCGACGCATCCCACCACMGCACATYCGGCCACCG
LID-00435	103555562			GPX1-D	2R	18C	heterozygoteCT	383	F	20	2	F	0	2		TCGTGTACCATCCGGCTAATGCTGGCCATCTGCTGCACCATGTMGCTTACGTAGATCAGCATTCGCCAGC	C/T	CTCTTGGCGACGCATCCCACCACMGCACATYCGGCCACCGTTTTCCAYRTTCCATCGTCT
LID-00436	103555564			GPX1-D	2R	18C	heterozygoteAC	407	F	100	2	F	30	2		CATGTMGCTTACGTAGATCAGCATTCGCCAGCYCTCTTGGCGACGCATCCCACCAC	A/C	GCACATYCGGCCACCGTTTTCCAYRTTCCATCGTCTACTCCGCTCTATCCCGTCACGCCCGC
LID-00437	103555567			GPX1-D	2R	18C	heterozygoteCT	414	F	100	2	F	70	2		CATGTMGCTTACGTAGATCAGCATTCGCCAGCYCTCTTGGCGACGCATCCCACCACMGCACAT	C/T	CGGCCACCGTTTTCCAYRTTCCATCGTCTACTCCGCTCTATCCCGTCACGCCCGCCACCA
LID-00438	103555571		rs3329171	GPX1-D	2R	18C	heterozygoteCT	431	F	30	2	F	20	2		GATCAGCATTCGCCAGCYCTCTTGGCGACGCATCCCACCACMGCACATYCGGCCACCGTTTTCCA	C/T	RTTCCATCGTCTACTCCGCTCTATCCCGTCACGCCCGCCACCACTAACGACGACTGCGAT
LID-00439	103555573		rs3329172	GPX1-D	2R	18C	heterozygoteAG	432	F	10	2	F	0	2		GATCAGCATTCGCCAGCYCTCTTGGCGACGCATCCCACCACMGCACATYCGGCCACCGTTTTCCAY	A/G	TTCCATCGTCTACTCCGCTCTATCCCGTCACGCCCGCCACCACTAACGACGACTGCGAT
LID-00440	103555576			GPX1	2R	18C	heterozygoteCT	74	F	100	2	F	80	2		CATCCGATCCGTACTTGGCATCCGCGAGAGGGTAGCAGCGATAGATATCAAATAAGGAAGAGCATACCGTACG	C/T	ATGCACCGGTGGTTGGACGATGAAGCCCMTCCACCGTTTGGTGGGCAGTGTTCTTGGGGTGGAGAGATTTTCTCAC
LID-00441	103555579		rs3328620	GPX1	2R	18C	heterozygoteAC	103	F	0	2	F	20	2		GATAGATATCAAATAAGGAAGAGCATACCGTACGYATGCACCGGTGGTTGGACGATGAAGCCC	A/C	TCCACCGTTTGGTGGGCAGTGTTCTTGGGGTGGAGAGATTTTCTCACAGCGMTCGTTTCACG
LID-00442	103555582		rs3328622	GPX1	2R	18C	heterozygoteAC	155	F	50	2	F	0	2		CCMTCCACCGTTTGGTGGGCAGTGTTCTTGGGGTGGAGAGATTTTCTCACAGCG	A/C	TCGTTTCACGCATCCTTATGTGCGGATAGATGCGATTTTGYTGTCRCCATACTATCAT
LID-00443	103555585		rs3328624	GPX1	2R	18C	heterozygoteCT	196	F	50	2	F	100	2		TGGAGAGATTTTCTCACAGCGMTCGTTTCACGCATCCTTATGTGCGGATAGATGCGATTTTG	C/T	TGTCRCCATACTATCATCAAGCWTTGAACCGCTGAGCGTTCGACGATTATCGTC
LID-00444	103555589			GPX1	2R	18C	heterozygoteAG	201	F	50	2	F	0	2		GATTTTCTCACAGCGMTCGTTTCACGCATCCTTATGTGCGGATAGATGCGATTTTGYTGTC	A/G	CCATACTATCATCAAGCWTTGAACCGCTGAGCGTTCGACGATTATCGTCGCACGCGCTTTTC
LID-00445	103555592			GPX1	2R	18C	heterozygoteAT	219	F	0	2	F	20	2		AGCGMTCGTTTCACGCATCCTTATGTGCGGATAGATGCGATTTTGYTGTCRCCATACTATCATCAAGC	A/T	TTGAACCGCTGAGCGTTCGACGATTATCGTCGCACGCGCTTTTCATCTTAATTGATCTGGGTCACATAG
LID-00446	103555594			GPX1	2R	18C	heterozygoteAG	360	F	0	2	F	50	2		GCGCCGGGTGTCGCCATGCCCATCGCGCAAGTGCCAGATGATTAATTGCTGACCTTCGG	A/G	CACATTTTTTCTCACTSTTATCTATCAAGTTCGGCATCTCCTCGGCCGCAGCCGATAGGT
LID-00447	103555597			GPX1	2R	18C	heterozygoteCG	377	F	0	2	F	20	2		GCGCCGGGTGTCGCCATGCCCATCGCGCAAGTGCCAGATGATTAATTGCTGACCTTCGGRCACATTTTTTCTCACT	C/G	TTATCTATCAAGTTCGGCATCTCCTCGGCCGCAGCCGATAGGTTTTATTTGGACTTTGTATGTTTGTGACTTT
LID-00448	103555600			GPRNPY3-U	3L	46C	heterozygoteAC	134	F	70	3	F	60	3		CTAATCAATTGACTTGCTAATGGGTTATGGTTAGGAAGCTCTCTCGCTGGGGTGGATTATGTTTC	A/C	GCCAACCGAATACGCTAGTGTAATGGATGTACTTTTCTGTGCTCTGTTAGAAGACGATATCCAGTT
LID-00449	103555603			GPRNPY3-U	3L	46C	heterozygoteCT	233	F	60	2	F	50	2		GTACTTTTCTGTGCTCTGTTAGAAGACGATATCCAGTTCGTCTTTAAGTGATAGCATCAATACGGTTTAC	C/T	GGTTCKTTGAAACGAAAGCGCTCGTTTCGCTTATGATCCAACGACAGATTCCAAGCCCAAGTGGCAT
LID-00450	103555606			GPRNPY3-U	3L	46C	heterozygoteGT	239	F	60	2	F	50	2		CTTTTCTGTGCTCTGTTAGAAGACGATATCCAGTTCGTCTTTAAGTGATAGCATCAATACGGTTTACYGGTTC	G/T	TTGAAACGAAAGCGCTCGTTTCGCTTATGATCCAACGACAGATTCCAAGCCCAAGTGGCAT
LID-00451	103555609			GPRNPY3-U	3L	46C	heterozygoteAG	315	F	40	2	F	40	2		GCGCTCGTTTCGCTTATGATCCAACGACAGATTCCAAGCCCAAGTGGCATCGAGGTGCAATGAA	A/G	TTTAAATTGAATGCAACCCAYACGGTACGCGTCTYAKCAGGAATACGAAATCGAACCTGCCGAGA
LID-00452	103555612			GPRNPY3-U	3L	46C	heterozygoteCT	336	F	40	2	F	30	2		ATGATCCAACGACAGATTCCAAGCCCAAGTGGCATCGAGGTGCAATGAARTTTAAATTGAATGCAACCCA	C/T	ACGGTACGCGTCTYAKCAGGAATACGAAATCGAACCTGCCGAGAATACATTGCCAAAATGCAYA
LID-00453	103555615		rs5739538	GPRNPY3-U	3L	46C	heterozygoteCT	350	F	70	3	F	50	2		TTCCAAGCCCAAGTGGCATCGAGGTGCAATGAARTTTAAATTGAATGCAACCCAYACGGTACGCGTCT	C/T	AKCAGGAATACGAAATCGAACCTGCCGAGAATACATTGCCAAAATGCAYAGACGCCCGCTCGTTCGACG
LID-00454	103555617		rs5739523	GPRNPY3-U	3L	46C	heterozygoteGT	352	F	60	3	F	50	3		TTCCAAGCCCAAGTGGCATCGAGGTGCAATGAARTTTAAATTGAATGCAACCCAYACGGTACGCGTCTYA	G/T	CAGGAATACGAAATCGAACCTGCCGAGAATACATTGCCAAAATGCAYAGACGCCCGCTCGTTCGACGG
LID-00455	103555620		rs5053999	GPRNPY3-U	3L	46C	heterozygoteCT	399	F	50	2	F	40	2		ACGGTACGCGTCTYAKCAGGAATACGAAATCGAACCTGCCGAGAATACATTGCCAAAATGCA	C/T	AGACGCCCGCTCGTTCGACGGTTCGTGCGAGTAGCGAAAAGTCAAATAGTCAACCGGCACAAC
LID-00456	103555623			GPRNPY3-U	3L	46C	heterozygoteCG	506	F	50	3	F	60	3		AACCGGCACAACTTCGGTGTAAAGTTTGACATTGTTCTCCATTTCCATCAAGGGA	C/G	CGTGGTGGAAYGACAATGAACTGGGGCGGAAATGTTACAAATAAGCGAGAGGGGAGTTGTCTTCTAAAAAA
LID-00457	103555626		rs5113065	GPRNPY3-U	3L	46C	heterozygoteCT	517	F	50	2	F	60	2		AACCGGCACAACTTCGGTGTAAAGTTTGACATTGTTCTCCATTTCCATCAAGGGASCGTGGTGGAA	C/T	GACAATGAACTGGGGCGGAAATGTTACAAATAAGCGAGAGGGGAGTTGTCTTCTAAAAAAA
LID-00458	103555629			GPRnpy2	2R	18B	heterozygoteAG	157	FR	0	1	FR	60	1		TAAGCCCGCAATCGTAAATATGAGACACTGTATTTGTCAACTGGTTGCCGGTCTTG	A/G	TGGCACATTCCTTTTCYCTTTCATTTTCATTTACAGGTTATAGTTTATCCGACTCGCGACAGTC
LID-00459	103555634			GPRnpy2	2R	18B	heterozygoteCT	174	FR	90	1	FR	100	1		TAAGCCCGCAATCGTAAATATGAGACACTGTATTTGTCAACTGGTTGCCGGTCTTGRTGGCACATTCCTTTTC	C/T	CTTTCATTTTCATTTACAGGTTATAGTTTATCCGACTCGCGACAGTCTACAGCTGATGGGKGCAATCGCTATCTTG
LID-00460	103555635			GPRnpy2	2R	18B	heterozygoteGT	235	FR	0	1	FR	30	1		CATTCCTTTTCYCTTTCATTTTCATTTACAGGTTATAGTTTATCCGACTCGCGACAGTCTACAGCTGATGGG	G/T	GCAATCGCTATCTTGACCGGTATYTGGATCATCTCCATAGTRCTAGCTTCGCCGATGTTTATCAT
LID-00461	103555639			GPRnpy2	2R	18B	heterozygoteCT	259	FR	0	1	FR	80	1		TTTATCCGACTCGCGACAGTCTACAGCTGATGGGKGCAATCGCTATCTTGACCGGTAT	C/T	TGGATCATCTCCATAGTRCTAGCTTCGCCGATGTTTATCATCCGGCAACTAATCCACT
LID-00462	103555641		rs3330924	GPRnpy2	2R	18B	heterozygoteAG	277	FR	0	1	FR	50	1		CTCGCGACAGTCTACAGCTGATGGGKGCAATCGCTATCTTGACCGGTATYTGGATCATCTCCATAGT	A/G	CTAGCTTCGCCGATGTTTATCATCCGGCAACTAATCCACTACGACGTCAATCTGCCCAGCCT
LID-00463	103555643		rs5446913	GPRnpy2	2R	18B	heterozygoteCT	373	FR	0	1	FR	70	1		CCGGCAACTAATCCACTACGACGTCAATCTGCCCAGCCTCGGGATCGAGTACGTGTCGTACTGCATCGAGGA	C/T	TGGCCGATTGCRTACGGCCGTGTGTACTATTCGGCGTTCACTCTYTGCGTGCAGTACGTGCTACCC
LID-00464	103555647		rs5446932	GPRnpy2	2R	18B	heterozygoteAG	385	FR	0	1	FR	80	1		CTACGACGTCAATCTGCCCAGCCTCGGGATCGAGTACGTGTCGTACTGCATCGAGGAYTGGCCGATTGC	A/G	TACGGCCGTGTGTACTATTCGGCGTTCACTCTYTGCGTGCAGTACGTGCTACCCATTCTGATCGT
LID-00465	103555650		rs3330930	GPRnpy2	2R	18B	heterozygoteCT	418	FR	100	1	FR	40	1		ACGTGTCGTACTGCATCGAGGAYTGGCCGATTGCRTACGGCCGTGTGTACTATTCGGCGTTCACTCT	C/T	TGCGTGCAGTACGTGCTACCCATTCTGATCGTGTCGATGGCATACCTGCGCATCTATCTGAAGCTAA
LID-00466	103555652		rs3330934	GPRnpy2	2R	18B	heterozygoteCG	502	FR	0	1	FR	10	1		CTGATCGTGTCGATGGCATACCTGCGCATCTATCTGAAGCTAAAGCACCGGCTAGTGGT	C/G	GGCACGGCCAGCGGGAAGCCCGGCGAAGCGAAACCCGTGCGGGAGCGGGAACGTGGCCG
LID-00467	103555655			GPRnpy2	2R	18B	heterozygoteGT	562	FR	100	1	FR	80	1		GGCACGGCCAGCGGGAAGCCCGGCGAAGCGAAACCCGTGCGGGAGCGGGAACGTGGCCG	G/T	CGGATGCAACGCACCAACTATCTGCTGATCAGCATTGCGCTAATCTTTGGCGTTTCCTGGC
LID-00468	103555659			GLUCLa-2	2R	8B	heterozygoteAG	137	-	-	-	F	50	3		CTTAAGGCTTTGAATTTGAAGTCTGGCGGTGTTGAGTTGGKTGGTTGGGGAGAGTGAGAGAGTTGGGGGG	A/G	AACTTCAACGATGGTTGGTTGGTTGGTTGGTAGGTAAATTATGATTGATATGTAAACTTTACA
LID-00469	103555662			GLUCLa-2	2R	8B	heterozygoteCG	207	-	-	-	F	50	2		GTTGGTTGGTTGGTTGGTAGGTAAATTATGATTGATATGTAAACTTTACAGCCCTC	C/G	CCTASACATACACTGACCGAAGACCGAACGAAGGCTGCGATAGACCGTAGTCSATGATAGATCC
LID-00470	103555664			GLUCLa-2	2R	8B	heterozygoteCG	212	-	-	-	F	40	2		GTTGGTTGGTTGGTTGGTAGGTAAATTATGATTGATATGTAAACTTTACAGCCCTCSCCTA	C/G	ACATACACTGACCGAAGACCGAACGAAGGCTGCGATAGACCGTAGTCSATGATAGATCCGTG
LID-00471	103555667			GLUCLa-2	2R	8B	heterozygoteCG	260	-	-	-	F	50	3		GCCCTCSCCTASACATACACTGACCGAAGACCGAACGAAGGCTGCGATAGACCGTAGTC	C/G	ATGATAGATCCGTGTTTCATGGCCCTCGTCGACCAGCCCTTTAACCGTCGGTCCGTACC
LID-00472	103555670			GLUCLa-1	2R	8B	heterozygoteAT	248	F	0	2	F	15	2		ACTAAGTCTCTATCTGTCTCTCTCTCTCCCTCTCTCTCGCTCGCTACCAACCTTTTTTTCTAATTCTGTCCGTGTCTCTCT	A/T	TCTGAGTCTCTTTCTTACCATCTCTGAAACGCTGTTGAGCTTCCCAAGCGCGAACARCAAGCCCA
LID-00473	103555673		rs3363844	GLUCLa-1	2R	8B	heterozygoteAG	305	F	50	2	F	70	2		TCTGAGTCTCTTTCTTACCATCTCTGAAACGCTGTTGAGCTTCCCAAGCGCGAACA	A/G	CAAGCCCAYAYCGCGTTCCCTTTTGTCAATATGCAGCGTTACACATAGCGTTTACTA
LID-00474	103555676			GLUCLa-1	2R	8B	heterozygoteCT	314	F	60	2	F	40	2		TGAGTCTCTTTCTTACCATCTCTGAAACGCTGTTGAGCTTCCCAAGCGCGAACARCAAGCCCA	C/T	AYCGCGTTCCCTTTTGTCAATATGCAGCGTTACACATAGCGTTTACTATAACCACCGCTGGCA
LID-00475	103555679		rs3363838	GLUCLa-1	2R	8B	heterozygoteCT	316	F	45	2	F	60	2		TCTGAGTCTCTTTCTTACCATCTCTGAAACGCTGTTGAGCTTCCCAAGCGCGAACARCAAGCCCAYA	C/T	CGCGTTCCCTTTTGTCAATATGCAGCGTTACACATAGCGTTTACTATAACCACCGCTGGCAGAGTTT
LID-00476	103555682			GLUCLa-1	2R	8B	heterozygoteAG	395	F	30	2	F	40	2		GTCAATATGCAGCGTTACACATAGCGTTTACTATAACCACCGCTGGCAGAGTTTTAAGTGCGCC	A/G	CATAGCCCACCGWGACAGCGTGTTCAATATGTAATATGCCATCTGTTTATTCTT
LID-00477	103555686			GLUCLa-1	2R	8B	heterozygoteAT	408	F	50	2	F	80	3		GCGTTACACATAGCGTTTACTATAACCACCGCTGGCAGAGTTTTAAGTGCGCCRCATAGCCCACCG	A/T	GACAGCGTGTTCAATATGTAATATGCCATCTGTTTATTCTTCCATGTAACGGAAATTTT
LID-00478	103555688			GABA-A-6	3L	42B	heterozygoteCT	50	F	90	2	F	100	2		GGACTCCCGCATCATCGAGGTCATACCACTGTCCGTGTGTTCCTTCCCG	C/T	TGACGCCGATGCGGAAGACGCCCAAAACTTCCTGGACCGAYGTGTCCTGCTTCGGCGGRGGCAGTTCCT
LID-00479	103555691			GABA-A-6	3L	42B	heterozygoteCT	91	F	70	2	F	60	2		CTGTCCGTGTGTTCCTTCCCGYTGACGCCGATGCGGAAGACGCCCAAAACTTCCTGGACCGA	C/T	GTGTCCTGCTTCGGCGGRGGCAGTTCCTGTGGCGTKGAGGACTCGACGACCAGYGACCC
LID-00480	103555693			GABA-A-6	3L	42B	heterozygoteAG	109	F	40	2	F	10	2		TGACGCCGATGCGGAAGACGCCCAAAACTTCCTGGACCGAYGTGTCCTGCTTCGGCGG	A/G	GGCAGTTCCTGTGGCGTKGAGGACTCGACGACCAGYGACCCACASGCCAGCACCTCCAC
LID-00481	103555696			GABA-A-6	3L	42B	heterozygoteGT	127	F	60	2	F	80	2		TGACGCCGATGCGGAAGACGCCCAAAACTTCCTGGACCGAYGTGTCCTGCTTCGGCGGRGGCAGTTCCTGTGGCGT	G/T	GAGGACTCGACGACCAGYGACCCACASGCCAGCACCTCCACCGTGGAGCGCGCCGGTGCGTATGGAGCGCCCA
LID-00482	103555700		rs5305081	GABA-A-6	3L	42B	heterozygoteCT	145	F	100	2	F	60	2		GTGTCCTGCTTCGGCGGRGGCAGTTCCTGTGGCGTKGAGGACTCGACGACCAG	C/T	GACCCACASGCCAGCACCTCCACCGTGGAGCGCGCCGGTGCGTATGGAGCGCCCA
LID-00483	103555702			GABA-A-6	3L	42B	heterozygoteCG	154	F	90	2	F	90	2		TTCGGCGGRGGCAGTTCCTGTGGCGTKGAGGACTCGACGACCAGYGACCCACA	C/G	GCCAGCACCTCCACCGTGGAGCGCGCCGGTGCGTATGGAGCGCCCATCGAGCCG
LID-00484	103555706			GABA-A-6	3L	42B	heterozygoteCT	301	F	80	2	F	90	2		CCCCGCCGACGACGTCCGCGCTGGGCGGCCACCATCGAAGACGGTCGGGAGCAGCAGGGTCCACGCA	C/T	GGCGGGGYGCAGCAGCACCATCTCACCATCAATGCGCCGCTGACGGCGTCGGAAACGCACGGCACCA
LID-00485	103555708		rs5304171	GABA-A-6	3L	42B	heterozygoteCT	309	F	40	2	F	60	2		GCGCTGGGCGGCCACCATCGAAGACGGTCGGGAGCAGCAGGGTCCACGCAYGGCGGGG	C/T	GCAGCAGCACCATCTCACCATCAATGCGCCGCTGACGGCGTCGGAAACGCACGGCACCA
LID-00486	103555711			GABA-A-6	3L	42B	heterozygoteAG	517	F	50	2	F	40	2		CTTCCCACTGCTGTTCCTGGCCATCAATGTGTTCTACTGGTATCTGTATCTGTCGCGGAGCGAGCG	A/G	CTACCCCAGCAACCGAAGGTCGGATAGGAAGGGCCCCGCAGGAAGCTTTGATTGATGACG
LID-00487	103555714			GABA-A-5	3L	42B	heterozygoteCT	56	R	70	2	-	-	-		CCGTGGCATCCTGCGCGAGCTTGACAAAGCTAAATTGATTCCTAACGAGATTTAT	C/T	CTTTTACACGGTGAAATTGATCCACTCAAGACTCGGGATACATTCCTTCCGAACCGGCAGCCAAGC
LID-00488	103555717			GABA-A-5	3L	42B	heterozygoteGT	165	R	40	3	-	-	-		CCTTCCGAACCGGCAGCCAAGCAAGCAAGCGAGCAACGGAATCAGCTGTTTTCAGCTCGTTCGG	G/T	CGGCGATTTTTTGCTTGTTTGCTTGTTTSATTGTGCTGCCGCCGTCCAGGATGTTTATATTGCAG
LID-00489	103555719			GABA-A-5	3L	42B	heterozygoteCG	194	R	70	3	-	-	-		GAGCAACGGAATCAGCTGTTTTCAGCTCGTTCGGKCGGCGATTTTTTGCTTGTTTGCTTGTTT	C/G	ATTGTGCTGCCGCCGTCCAGGATGTTTATATTGCAGCCGTTTGGGRGGTGCGGGCC
LID-00490	103555722			GABA-A-5	3L	42B	heterozygoteAG	240	R	80	3	-	-	-		GCTTGTTTGCTTGTTTSATTGTGCTGCCGCCGTCCAGGATGTTTATATTGCAGCCGTTTGGG	A/G	GGTGCGGGCCGACAARARGAAAGCGACGGGCAGCAGTGAGAAAATTTCGCCCCGGAAGGA
LID-00491	103555725			GABA-A-5	3L	42B	heterozygoteAG	256	R	60	2	-	-	-		CTGCCGCCGTCCAGGATGTTTATATTGCAGCCGTTTGGGRGGTGCGGGCCGACAA	A/G	ARGAAAGCGACGGGCAGCAGTGAGAAAATTTCGCCCCGGAAGGAAGCAGAAAATG
LID-00492	103555728			GABA-A-5	3L	42B	heterozygoteAG	258	R	30	3	-	-	-		CTGCCGCCGTCCAGGATGTTTATATTGCAGCCGTTTGGGRGGTGCGGGCCGACAARA	A/G	GAAAGCGACGGGCAGCAGTGAGAAAATTTCGCCCCGGAAGGAAGCAGAAAATGCCAT
LID-00493	103555731			GABA-A-5	3L	42B	heterozygoteGT	440	R	60	3	-	-	-		GGAAGATAATAACCTTGAGCTTGAACGCAGCACGATGAATGGTTAAGCTAGCAAAACACTGATAC	G/T	ATTTCAAACGGTGAACAGGTAACAGCTTTCGCTCTCCTTCGGGTTTTCTAGGAAACAGGTAATACTGCGCTGGCTG
LID-00494	103555735			GABA-A-1	3L	42B	heterozygoteCT	30	F	10	3	F	10	3		TTCCTGGCACCGGCCGGGCCCGTCCACGGCGCTATCCGGCTGACCCAGCGCAACAAC	C/T	ATGCGAACATATCGGAGCTGCTGGACAACTTGCTGCGCGGGTACGACAACAGCATTCGGCCCGACTTTGG
LID-00495	103555737			GABA-A-1	3L	42B	heterozygoteAG	122	F	30	3	F	0	2		TGCTGGACAACTTGCTGCGCGGGTACGACAACAGCATTCGGCCCGACTTTGGCGGTAAGTGGACGTCACGCGG	A/G	AAYACTAACAAGTGTTGAGGGGAGGAGGAASGGGGGGGGGGGGGGGATTTTCGGCGCCAGATAAACGAAAGCT
LID-00496	103555740			GABA-A-1	3L	42B	heterozygoteCT	125	F	90	2	F	100	2		TGCTGGACAACTTGCTGCGCGGGTACGACAACAGCATTCGGCCCGACTTTGGCGGTAAGTGGACGTCACGCGGRAA	C/T	ACTAACAAGTGTTGAGGGGAGGAGGAASGGGGGGGGGGGGGGGATTTTCGGCGCCAGATAAACGAAAGCTTCCCAC
LID-00497	103555743			GABA-A-1	3L	42B	heterozygoteCG	153	F	50	2	F	10	2		CGGCCCGACTTTGGCGGTAAGTGGACGTCACGCGGRAAYACTAACAAGTGTTGAGGGGAGGAGGAA	C/G	GGGGGGGGGGGGGGGATTTTCGGCGCCAGATAAACGAAAGCTTCCCACCAAAGATTTGGCGGAAATG
LID-00498	103555746		rs5091837	GABA_B	2R	19D	heterozygoteCT	10	F	50	2	FR	100	2		CTCTTCCATACACCGTCCAGTCGTAAGCAGAAGAAAACTACCGTAGTCCTGCCCGGGGAAGAGTTGCCGG	C/T	CACGGCGGCAGCGTCTGGTTCGCGTGTCAATCTGGCGACGGCTATAACAACGATGGCAGTGGGGGCCG
LID-00499	103555749		rs5092670	GABA_B	2R	19D	heterozygoteAG	185	F	80	2	FR	100	2		GGATCCGTAGGGCAGGTCGGACAGACCAGCCAAGCTACGCAGGCCACCAGCACCGTACACAATGCAGCAGC	A/G	CAATCCCAAGGACCGGCTGTCACGGCGACTGCCAAGTCAACACAGGCAACTGCCGCGCAAACCAT
LID-00500	103555753		rs5103361	GABA_B	2R	19D	heterozygoteCT	383	F	80	2	FR	70	2		GTCTGTGTCGGCTAGCTCCAAGTGGTCTCCAGGGCAGGCGCTGCATCACCAACAACAGCAAACACAAAC	C/T	GTGGTAAGTGRCCAGAGGCTCACATGSTTYCACAATGCTGGTWTTTRTTCTCCTCCTATTATTTTAA
LID-00501	103555757			GABA_B	2R	19D	heterozygoteAG	394	F	40	3	FR	95	3		CAAGTGGTCTCCAGGGCAGGCGCTGCATCACCAACAACAGCAAACACAAACYGTGGTAAGTG	A/G	CCAGAGGCTCACATGSTTYCACAATGCTGGTWTTTRTTCTCCTCCTATTATTTTAA
LID-00502	103555759			GABA_B	2R	19D	heterozygoteCG	410	F	90	3	FR	70	2		CAAGTGGTCTCCAGGGCAGGCGCTGCATCACCAACAACAGCAAACACAAACYGTGGTAAGTGRCCAGAGGCTCACATG	C/G	TTYCACAATGCTGGTWTTTRTTCTCCTCCTATTATTTTAATTTAAACTCTCTGGAGATTTGCTGAAAC
LID-00503	103555762		rs5103386	GABA_B	2R	19D	heterozygoteCT	413	F	80	2	FR	70	2		GCGCTGCATCACCAACAACAGCAAACACAAACYGTGGTAAGTGRCCAGAGGCTCACATGSTT	C/T	CACAATGCTGGTWTTTRTTCTCCTCCTATTATTTTAATTTAAACTCTCTGGAGATTTGCTGAAAC
LID-00504	103555764			GABA_B	2R	19D	heterozygoteAT	426	F	0	2	FR	40	2		GCGCTGCATCACCAACAACAGCAAACACAAACYGTGGTAAGTGRCCAGAGGCTCACATGSTTYCACAATGCTGGT	A/T	TTTRTTCTCCTCCTATTATTTTAATTTAAACTCTCTGGAGATTTGCTGAAACMGWTCAACCACTCTGTCCGGTC
LID-00505	103555767			GABA_B	2R	19D	heterozygoteAG	430	F	0	2	FR	30	2		TCACCAACAACAGCAAACACAAACYGTGGTAAGTGRCCAGAGGCTCACATGSTTYCACAATGCTGGTWTTT	A/G	TTCTCCTCCTATTATTTTAATTTAAACTCTCTGGAGATTTGCTGAAACMGWTCAACCACTCTGTCCGGTC
LID-00506	103555772			GABA_B	2R	19D	heterozygoteAC	479	F	50	2	FR	20	3		CACAATGCTGGTWTTTRTTCTCCTCCTATTATTTTAATTTAAACTCTCTGGAGATTTGCTGAAAC	A/C	GWTCAACCACTCTGTCCGGTCTTCTGAAGCCGGAGCTTGAGATTAGCATAGGCCAGCAATTGTTGATCCG
LID-00507	103555774			GABA_B	2R	19D	heterozygoteAT	481	F	10	3	FR	45	2		CACAATGCTGGTWTTTRTTCTCCTCCTATTATTTTAATTTAAACTCTCTGGAGATTTGCTGAAACMG	A/T	TCAACCACTCTGTCCGGTCTTCTGAAGCCGGAGCTTGAGATTAGCATAGGCCAGCAATTGTTGATCCG
LID-00508	103555777			GABA_B	2R	19D	heterozygoteAG	550	F	55	2	FR	0	3		TCAACCACTCTGTCCGGTCTTCTGAAGCCGGAGCTTGAGATTAGCATAGGCCAGCAATTGTTGATCCG	A/G	TCGCTTATTAATATCCTATTTCAAAAGCATCCTCTCCCAGGATCTGGATTCCTGTGTCGCCAGAAG
LID-00509	103555779			GABA_A_U	X	4C	heterozygoteAG	33	R	50	3	FR	n/a	n/a		CACACACACACACATGTAAGAGAAGAATTTGTGTGAGTGTATGCGAGCAAGGAGCGAGCGAGCCGACGGCCAAAGCA	A/G	GCCGAGCCTGCCTGAGCGGGATGGAGTTAGCAGCGCAAACGAAGGTATCGCTAACGCCCGGCACAGG
LID-00510	103555783			GABA_A_U	X	4C	heterozygoteCT	223	FR	15	2	R	0	2		GCCCAGCTGCGGTCGCCCGGTCCCGGTCGTAAAGCGTGATTTGCATGAATCTGCATACAGCTGCGAGGGGCG	C/T	AGGACGCACTGGGCTGTGATCGTGTGTCCTGGCYGGCCGCTACGGGTGCGTCCAGTGTCCAGTTGGCGCGT
LID-00511	103555786			GABA_A_U	X	4C	heterozygoteCT	257	FR	0	2	R	40	2		CGTAAAGCGTGATTTGCATGAATCTGCATACAGCTGCGAGGGGCGYAGGACGCACTGGGCTGTGATCGTGTGTCCTGGC	C/T	GGCCGCTACGGGTGCGTCCAGTGTCCAGTTGGCGCGTGTAGTCGACGCGTCTCACGAGCTTCCCAAGCCG
LID-00512	103555788			GABA_A_U	X	4C	heterozygoteCT	328	FR	35	1	R	0	2		GGCCGCTACGGGTGCGTCCAGTGTCCAGTTGGCGCGTGTAGTCGACGCGTCTCACGAGCTTCCCAAGCCG	C/T	GATCGCGAGCATCCCGAGCGAAACAGTGTCCTTCGCCGCTCAAGGTTAGTGAGAATTGTGACAACAGCTA
LID-00513	103555792			GABA_A_U	X	4C	heterozygoteCG	540	F	70	3	F	n/a	n/a		CCAACTCCAAATTCATTTGTTCAAGTGTGCATTACAGGCCTGTTCAACTTTCCTTCCCTTG	C/G	CATCCCCAGAAAGGCATGAATAAATGGTTTCCCCTTTTTCACATCGTTCCAGCATG
LID-00514	103555795			GABA_A	3L	42B	heterozygoteCT	64	F	100	2	F	75	2		GGCCGGGCCCGTCCCGGCGCTATCCGGCTGACCCAGCGCAACAACCATGCGAACATATCGGAG	C/T	TGCTGGACAACTTGCTGCGCGGGTACGACAACAGCATTCGGCCCGACTTTGGCGGTAAGTGGAC
LID-00515	103555798			GABA_A	3L	42B	heterozygoteAT	156	F	85	2	F	65	2		GCTGCGCGGGTACGACAACAGCATTCGGCCCGACTTTGGCGGTAAGTGGACGTCACGCGGRAAYACTAACAAGTGTTG	A/T	GGGGAGGAGGAAGGGGGGGGAGGGGTGGATTTTCGGCGCCAGATAAACGAAAGCTTCCCACCAAAGATTT
LID-00516	103555800			Ferrodoxin reductase_up_ agama1_up	2R	17C	heterozygoteAG	9	R	45	2	R	60	2		GACGAGTTTTATCAGCATAAGTTTGTTCAACAGTTGCCGCCGGGTTTCCTCAACGCTTGTGCTAAGTGG	A/G	TGGAGAAATGCTTCCAGCAACRCCACCACCATCGGTGGAAATGTTCCATTGACGAAAGCTGCACACKCCCGC
LID-00517	103555805			Ferrodoxin reductase_up_ agama1_up	2R	17C	heterozygoteAG	31	R	45	2	R	0	2		GTTTGTTCAACAGTTGCCGCCGGGTTTCCTCAACGCTTGTGCTAAGTGGRTGGAGAAATGCTTCCAGCAAC	A/G	CCACCACCATCGGTGGAAATGTTCCATTGACGAAAGCTGCACACKCCCGCRMGATGCCGGCAAGTTCCG
LID-00518	103555807			Ferrodoxin reductase_up_ agama1_up	2R	17C	heterozygoteGT	76	FR	50	1	FR	50	1		TGGAGAAATGCTTCCAGCAACRCCACCACCATCGGTGGAAATGTTCCATTGACGAAAGCTGCACAC	G/T	CCCGCRMGATGCCGGCAAGTTCCGGTCCCCTAACCATAGCATCGCAGCAGCTGGGTCACAGTCCGTA
LID-00519	103555809			Ferrodoxin reductase_up_ agama1_up	2R	17C	heterozygoteAG	82	FR	55	1	FR	70	1		TGGAGAAATGCTTCCAGCAACRCCACCACCATCGGTGGAAATGTTCCATTGACGAAAGCTGCACACKCCCGC	A/G	MGATGCCGGCAAGTTCCGGTCCCCTAACCATAGCATCGCAGCAGCTGGGTCACAGTCCGTACTTCGTC
LID-00520	103555812			Ferrodoxin reductase_up_ agama1_up	2R	17C	heterozygoteAC	83	FR	45	1	FR	50	1		TGGAGAAATGCTTCCAGCAACRCCACCACCATCGGTGGAAATGTTCCATTGACGAAAGCTGCACACKCCCGCR	A/C	GATGCCGGCAAGTTCCGGTCCCCTAACCATAGCATCGCAGCAGCTGGGTCACAGTCCGTACTTCGTC
LID-00521	103555815			Ferrodoxin reductase_up_ agama1_up	2R	17C	heterozygoteAT	165	FR	75	1	FR	75	1		TTCCGGTCCCCTAACCATAGCATCGCAGCAGCTGGGTCACAGTCCGTACTTCGTCAGTCGAGGTAGGCC	A/T	TCGTCRCAGGTRCAACAATGTAACAAAATTTCATCATCCTCCATCATCAGTCTGCACGAAAGCATGC
LID-00522	103555818		rs5296945	Ferrodoxin reductase_up_ agama1_up	2R	17C	heterozygoteAG	171	FR	85	3	FR	100	1		CGGTCCCCTAACCATAGCATCGCAGCAGCTGGGTCACAGTCCGTACTTCGTCAGTCGAGGTAGGCCWTCGTC	A/G	CAGGTRCAACAATGTAACAAAATTTCATCATCCTCCATCATCAGTCTGCACGAAAGCATGCAGCT
LID-00523	103555821		rs5296950	Ferrodoxin reductase_up_ agama1_up	2R	17C	heterozygoteAG	177	FR	10	2	FR	0	1		GCATCGCAGCAGCTGGGTCACAGTCCGTACTTCGTCAGTCGAGGTAGGCCWTCGTCRCAGGT	A/G	CAACAATGTAACAAAATTTCATCATCCTCCATCATCAGTCTGCACGAAAGCATGCAGCTGAA
LID-00524	103555825			Ferrodoxin reductase_up_ agama1_up	2R	17C	heterozygoteAG	351	FR	15	1	FR	55	1		GTCACGGCGTTTGCTACCGCGGAAGAGTACGATCTCGATCGGCTGCTGAG	A/G	GCACTGCGCGAACAAAATCTGTAYGAACCGAAGCAGTTCCTGTCCAGCGATAATATCGACAC
LID-00525	103555827			Ferrodoxin reductase_up_ agama1_up	2R	17C	heterozygoteCT	375	FR	20	1	FR	65	1		GTCACGGCGTTTGCTACCGCGGAAGAGTACGATCTCGATCGGCTGCTGAGRGCACTGCGCGAACAAAATCTGTA	C/T	GAACCGAAGCAGTTCCTGTCCAGCGATAATATCGACACRGAACCDGACGTACTGCAYGTGACGG
LID-00526	103555831			Ferrodoxin reductase_up_ agama1_up	2R	17C	heterozygoteAG	414	FR	40	1	FR	0	1		CGATCGGCTGCTGAGRGCACTGCGCGAACAAAATCTGTAYGAACCGAAGCAGTTCCTGTCCAGCGATAATATCGACAC	A/G	GAACCDGACGTACTGCAYGTGACGGCAAAGTACAAGGTGGGCGACGAGTGTCGAGATTTGTACTTTTT
LID-00527	103555834			Ferrodoxin reductase_up_ agama1_up	2R	17C	heterozygoteAGT	420	FR	55	2	FR	A(34)G(33)T(33)	2		TGCTGAGRGCACTGCGCGAACAAAATCTGTAYGAACCGAAGCAGTTCCTGTCCAGCGATAATATCGACACRGAACC	A/G/T	GACGTACTGCAYGTGACGGCAAAGTACAAGGTGGGCGACGAGTGTCGAGATTTGTACTTTTTYCGCGAGGG
LID-00528	103555836			Ferrodoxin reductase_up_ agama1_up	2R	17C	heterozygoteCT	432	FR	0	1	FR	30	1		GAACAAAATCTGTAYGAACCGAAGCAGTTCCTGTCCAGCGATAATATCGACACRGAACCDGACGTACTGCA	C/T	GTGACGGCAAAGTACAAGGTGGGCGACGAGTGTCGAGATTTGTACTTTTTYCGCGAGGGYACRGTGGT
LID-00529	103555839			Ferrodoxin reductase_up_ agama1_up	2R	17C	heterozygoteCT	483	FR	100	1	FR	65	1		GAACCDGACGTACTGCAYGTGACGGCAAAGTACAAGGTGGGCGACGAGTGTCGAGATTTGTACTTTTT	C/T	CGCGAGGGYACRGTGGTGCTGTGGAACTGTACCGATCTGGAGAGCAGCAACATTCTGCGGTTCTTGC
LID-00530	103555843			Ferrodoxin reductase_up_ agama1_up	2R	17C	heterozygoteCT	492	FR	85	2	FR	80	2		GTGACGGCAAAGTACAAGGTGGGCGACGAGTGTCGAGATTTGTACTTTTTYCGCGAGGG	C/T	ACRGTGGTGCTGTGGAACTGTACCGATCTGGAGAGCAGCAACATTCTGCGGTTCTTGC
LID-00531	103555845			Ferrodoxin reductase_up_ agama1_up	2R	17C	heterozygoteAG	495	FR	45	1	FR	0	1		GTGACGGCAAAGTACAAGGTGGGCGACGAGTGTCGAGATTTGTACTTTTTYCGCGAGGGYAC	A/G	GTGGTGCTGTGGAACTGTACCGATCTGGAGAGCAGCAACATTCTGCGGTTCTTGCGCCCGTTCGAG
LID-00532	103555848			Ferrodoxin reductase_down_ agama1_3	2R	17C	heterozygoteCT	71	R	0	2	FR	80	3		CCATCGTATGAATGCTTCGATCCGGTTGCTCATGGGAACGACACTCACGGAGAGTGCATCCAGCCGGGCG	C/T	TCGGGCCCAGCAGGGGCGTATATTTGCCGGCAACGTCGAGACGATTGCACTCCCGCTCCCAGTC
LID-00533	103555851			Ferrodoxin reductase_down_ agama1_3	2R	17C	heterozygoteAC	169	R	50	2	FR	80	2		GCAACGTCGAGACGATTGCACTCCCGCTCCCAGTCGATGAAGGTGGCCAGGCGGTTCAGCAGCGACTC	A/C	ACCTTSCGGTACGCGTCGTCCGTCAGSGCTAGCAGAGGAGGTCCGCCGTTGGACGCACTTCCGTGGCAC
LID-00534	103555853			Ferrodoxin reductase_down_ agama1_3	2R	17C	heterozygoteCG	175	R	25	2	FR	0	1		GCAACGTCGAGACGATTGCACTCCCGCTCCCAGTCGATGAAGGTGGCCAGGCGGTTCAGCAGCGACTCMACCTT	C/G	CGGTACGCGTCGTCCGTCAGSGCTAGCAGAGGAGGTCCGCCGTTGGACGCACTTCCGTGGCACAG
LID-00535	103555857			Ferrodoxin reductase_down_ agama1_3	2R	17C	heterozygoteCG	196	R	40	2	FR	20	1		GTCGATGAAGGTGGCCAGGCGGTTCAGCAGCGACTCMACCTTSCGGTACGCGTCGTCCGTCAG	C/G	GCTAGCAGAGGAGGTCCGCCGTTGGACGCACTTCCGTGGCACAGMGCAATGGTC
LID-00536	103555859			Ferrodoxin reductase_down_ agama1_3	2R	17C	heterozygoteAC	241	R	75	2	FR	95	3		CGCGTCGTCCGTCAGSGCTAGCAGAGGAGGTCCGCCGTTGGACGCACTTCCGTGGCACAG	A/C	GCAATGGTCAGCTGTGCCAACCCCACCCGTTCYGGTGTGGCCGGACCGTGAAGGCACTT
LID-00537	103555862			Ferrodoxin reductase_down_ agama1_3	2R	17C	heterozygoteCT	274	R	60	2	FR	90	3		GCAGAGGAGGTCCGCCGTTGGACGCACTTCCGTGGCACAGMGCAATGGTCAGCTGTGCCAACCCCACCCGTTC	C/T	GGTGTGGCCGGACCGTGAAGGCACTTTTCCAACACATCGATAGTGGAAATCTTCTCCAGCCAGAGCGACCCRTTGG
LID-00538	103555866			Ferrodoxin reductase_down_ agama1_3	2R	17C	heterozygoteAG	346	R	95	3	FR	60	1		GGACCGTGAAGGCACTTTTCCAACACATCGATAGTGGAAATCTTCTCCAGCCAGAGCGACCC	A/G	TTGGCGGWGGATTTGGATTCCTTTGCTTCGCGGAGCAATTTTTTCTACCCAAA
LID-00539	103555869			Ferrodoxin reductase_down_ agama1_3	2R	17C	heterozygoteAT	354	R	45	2	FR	0	1		GGACCGTGAAGGCACTTTTCCAACACATCGATAGTGGAAATCTTCTCCAGCCAGAGCGACCCRTTGGCGG	A/T	GGATTTGGATTCCTTTGCTTCGCGGAGCAATTTTTTCTACCCAAAWAAAARAGGCRGAACCAAGTTA
LID-00540	103555871			Ferrodoxin reductase_down_ agama1_3	2R	17C	heterozygoteAT	400	FR	10	1	FR	40	1		GAGCGACCCRTTGGCGGWGGATTTGGATTCCTTTGCTTCGCGGAGCAATTTTTTCTACCCAAA	A/T	AAAARAGGCRGAACCAAGTTARAATGAAACWCTGCCACCGGACCGGTCTAGTGGTACCTT
LID-00541	103555874			Ferrodoxin reductase_down_ agama1_3	2R	17C	heterozygoteAG	405	FR	25	3	FR	40	2		GAGCGACCCRTTGGCGGWGGATTTGGATTCCTTTGCTTCGCGGAGCAATTTTTTCTACCCAAAWAAAA	A/G	AGGCRGAACCAAGTTARAATGAAACWCTGCCACCGGACCGGTCTAGTGGTACCTTYCCCTTACCTTGG
LID-00542	103555878			Ferrodoxin reductase_down_ agama1_3	2R	17C	heterozygoteAG	410	F	30	2	FR	0	1		TTGGCGGWGGATTTGGATTCCTTTGCTTCGCGGAGCAATTTTTTCTACCCAAAWAAAARAGGC	A/G	GAACCAAGTTARAATGAAACWCTGCCACCGGACCGGTCTAGTGGTACCTTYCCCTTACCTTGGCATTATTA
LID-00543	103555880			Ferrodoxin reductase_down_ agama1_3	2R	17C	heterozygoteAG	422	F	10	3	FR	50	1		GGATTTGGATTCCTTTGCTTCGCGGAGCAATTTTTTCTACCCAAAWAAAARAGGCRGAACCAAGTTA	A/G	AATGAAACWCTGCCACCGGACCGGTCTAGTGGTACCTTYCCCTTACCTTGGCATTATTAACAATG
LID-00544	103555883			Ferrodoxin reductase_down_ agama1_3	2R	17C	heterozygoteAT	431	F	100	1	FR	75	1		CCTTTGCTTCGCGGAGCAATTTTTTCTACCCAAAWAAAARAGGCRGAACCAAGTTARAATGAAAC	A/T	CTGCCACCGGACCGGTCTAGTGGTACCTTYCCCTTACCTTGGCATTATTAACAATGGTGTA
LID-00545	103555886			Ferrodoxin reductase_down_ agama1_3	2R	17C	heterozygoteCT	461	F	40	2	FR	40	1		AAAARAGGCRGAACCAAGTTARAATGAAACWCTGCCACCGGACCGGTCTAGTGGTACCTT	C/T	CCCTTACCTTGGCATTATTAACAATGGTGTAGATTTTATGCTGCTGATGCTGAACGATAA
LID-00546	103555888			Ferrodoxin reductase_agama1_1	2R	17C	heterozygoteCT	25	R	50	2	R	10	3		AGCTTCATCGGACTCGAGGCGGCCGCCTACTGCGTGAACAAGGTAGCCAAGGTGACGGTCATCGGTCGCGG	C/T	GCCGTTCCGCTRAAGGAATCGTTTGGCGATGCGATCGGCCAGCGGGTCATGGAGCTGTTCGAGGA
LID-00547	103555891			Ferrodoxin reductase_agama1_1	2R	17C	heterozygoteAG	37	R	55	2	R	30	2		GAGGCGGCCGCCTACTGCGTGAACAAGGTAGCCAAGGTGACGGTCATCGGTCGCGGYGCCGTTCCGCT	A/G	AAGGAATCGTTTGGCGATGCGATCGGCCAGCGGGTCATGGAGCTGTTCGAGGAGAAGGGCGTG
LID-00548	103555893			Ferrodoxin reductase_agama1_1	2R	17C	heterozygoteAG	149	FR	40	1	FR	60	1		GCTGTTCGAGGAGAAGGGCGTGCAGTTCGTGATGAATTCCGGCATCCGGCGGTGCATCGGAGCGGAGGGT	A/G	CGGTGCAGCAGGTMGAGYTGACCGACGGTACMCTGCTCGATGCGGATATTTGCATTTTTGGCATCGGT
LID-00549	103555896			Ferrodoxin reductase_agama1_1	2R	17C	heterozygoteAC	163	FR	0	1	FR	50	1		AAGGGCGTGCAGTTCGTGATGAATTCCGGCATCCGGCGGTGCATCGGAGCGGAGGGTRCGGTGCAGCAGGT	A/C	GAGYTGACCGACGGTACMCTGCTCGATGCGGATATTTGCATTTTTGGCATCGGTTCGACGCTGTACACGG
LID-00550	103555898			Ferrodoxin reductase_agama1_1	2R	17C	heterozygoteCT	167	FR	50	1	FR	60	1		AAGGGCGTGCAGTTCGTGATGAATTCCGGCATCCGGCGGTGCATCGGAGCGGAGGGTRCGGTGCAGCAGGTMGAG	C/T	TGACCGACGGTACMCTGCTCGATGCGGATATTTGCATTTTTGGCATCGGTTCGACGCTGTACACGGAGTTCCTG
LID-00551	103555901			Ferrodoxin reductase_agama1_1	2R	17C	heterozygoteAC	181	FR	45	1	FR	10	3		TGAATTCCGGCATCCGGCGGTGCATCGGAGCGGAGGGTRCGGTGCAGCAGGTMGAGYTGACCGACGGTAC	A/C	CTGCTCGATGCGGATATTTGCATTTTTGGCATCGGTTCGACGCTGTACACGGAGTTCCTGCAGGGYTCG
LID-00552	103555904			Ferrodoxin reductase_agama1_1	2R	17C	heterozygoteCT	247	FR	85	2	FR	55	1		CTGCTCGATGCGGATATTTGCATTTTTGGCATCGGTTCGACGCTGTACACGGAGTTCCTGCAGGG	C/T	TCGGGCATCAGCCTGAATCGYAACGGATCGATCAAYACCGACCAGTATTTAGA
LID-00553	103555907			Ferrodoxin reductase_agama1_1	2R	17C	heterozygoteCT	268	FR	10	3	FR	50	1		TTTGCATTTTTGGCATCGGTTCGACGCTGTACACGGAGTTCCTGCAGGGYTCGGGCATCAGCCTGAATCG	C/T	AACGGATCGATCAAYACCGACCAGTATTTAGAGTCGAATCTGGAAGGTGTGTATGTCGGGGGCGA
LID-00554	103555910			Ferrodoxin reductase_agama1_1	2R	17C	heterozygoteCT	283	FR	85	1	FR	60	1		CATCGGTTCGACGCTGTACACGGAGTTCCTGCAGGGYTCGGGCATCAGCCTGAATCGYAACGGATCGATCAA	C/T	ACCGACCAGTATTTAGAGTCGAATCTGGAAGGTGTGTATGTCGGGGGCGAYATTGCGAACGCACCG
LID-00555	103555913			Ferrodoxin reductase_agama1_1	2R	17C	heterozygoteCT	334	FR	25	1	FR	70	1		AACGGATCGATCAAYACCGACCAGTATTTAGAGTCGAATCTGGAAGGTGTGTATGTCGGGGGCGA	C/T	ATTGCGAACGCACCGGTCCACTCAAACGATGGSCAGCAGGCTACCATCGGCCACTATCCGCTTGC
LID-00556	103555916		rs5291448	Ferrodoxin reductase_agama1_1	2R	17C	heterozygoteCG	367	FR	60	1	FR	30	1		GTCGAATCTGGAAGGTGTGTATGTCGGGGGCGAYATTGCGAACGCACCGGTCCACTCAAACGATGG	C/G	CAGCAGGCTACCATCGGCCACTATCCGCTTGCACAGTATCACGGCCGGGTGGCGGCAYTGAACATG
LID-00557	103555919		rs5291834	Ferrodoxin reductase_agama1_1	2R	17C	heterozygoteCT	425	FR	40	1	F[R]	85	3		TCCACTCAAACGATGGSCAGCAGGCTACCATCGGCCACTATCCGCTTGCACAGTATCACGGCCGGGTGGCGGCA	C/T	TGAACATGATCGGCAAGGCGACACCGCTCAAAGCGGTCCCATTCTTCTGGACGGTACTGTTCGGCAA
LID-00558	103555922			Ferrodoxin reductase_agama1_1	2R	17C	heterozygoteCG	517	F	80	3	F	60	2		GCTCAAAGCGGTCCCATTCTTCTGGACGGTACTGTTCGGCAAGTCGTTCCGATATTGCGGATACGG	C/G	CAGCCCGACGAGGTGATCATTGACGGAGATCTGGCCGCCCTAAAGTTCGTGGCGTTT
LID-00559	103555926			FERRED			heterozygoteAG	157	FR	20	1	FR	0	1		GAAGGGCGTGCAGTTCGTGATGAATTCCGGCATCCGGCGGTGCATCGGAGCGGAGG	A/G	TRCGGTGCAGCAGGTMGAGYTGACCGACGGTACMCTGCTCGATGCGGATATTTGCATTTTTGGC
LID-00560	103555928			CYTB5-D	2L	26D	heterozygoteCG	57	F	70	3	F	60	3		TTGCGGGTGGCGAGCACGTGCCATCACTGCAGCGACCTCTGCACGCAAATATTCCA	C/G	TGAAAGCCCACTGCCCGAAAGTGCCGATGTAGTGATCATAGGTTAGTAGTAGCAGGTTTCAAAGA
LID-00561	103555932		rs5276046	CYTB5-D	2L	26D	heterozygoteCT	123	F	70	3	F	100	2		TGAAAGCCCACTGCCCGAAAGTGCCGATGTAGTGATCATAGGTTAGTAGTAGCAGGTTTCAAAGA	C/G	CCTTTTGTGTATTATAAGGACAAGATCTTCCAAAATCTTCGCATTCGAATCTTTGGAAATTAAAG
LID-00562	103555934			CYTB5-D	2L	26D	heterozygoteGT	378	R	70	3	R	100	2		GCAAAAAACACATAAACGGAAAATAAACCTGCAAAACGCTAGCTCGAAGAAAAACAAAACCGGCTTGCCG	G/T	GKTCCAATCTCTRGTGAAACAACCAGCGACCCCATGGACGGCAGCGTCGCCATCGTGCGCAAGACGCTGCC
LID-00563	103555937			CYTB5-D	2L	26D	heterozygoteGT	380	R	70	3	R	100	2		CACGCAAAAAACACATAAACGGAAAATAAACCTGCAAAACGCTAGCTCGAAGAAAAACAAAACCGGCTTGCCGKG	G/T	TCCAATCTCTRGTGAAACAACCAGCGACCCCATGGACGGCAGCGTCGCCATCGTGCGCAAGACGCTGCCC
LID-00564	103555941			CYTB5-D	2L	26D	heterozygoteAG	391	R	0	2	R	30	2		CGGAAAATAAACCTGCAAAACGCTAGCTCGAAGAAAAACAAAACCGGCTTGCCGKGKTCCAATCTCT	A/G	GTGAAACAACCAGCGACCCCATGGACGGCAGCGTCGCCATCGTGCGCAAGACGCTGCCC
LID-00565	103555944			CYTB5-D	2L	26D	heterozygoteGT	478	R	80	2	R	70	2		TGGACGGCAGCGTCGCCATCGTGCGCAAGACGCTGCCCACGATAACCACTGTGACCTTCCGTCCA	G/T	AAGCCATCAATCGCTCGACGATCGCTGATCCAGTGCGATTTTCGATTGACGT
LID-00566	103555946		rs5250976	CYP305A2-U	2L	22E	heterozygoteCT	60	R	70	3	R	70	3		TTTTTTCCTAAACTTTATTTAGCGAATGGACGTGAAATACAGCGCATGATCAATTCGCA	C/T	GTGGAGGCGAGCAAAATTGGYCGYCAGATYGCGGAACAGGTGCTGGACCATCAGCGACGG
LID-00567	103555949			CYP305A2-U	2L	22E	heterozygoteCT	81	R	70	2	R	90	2		GCGAATGGACGTGAAATACAGCGCATGATCAATTCGCAYGTGGAGGCGAGCAAAATTGG	C/T	CGYCAGATYGCGGAACAGGTGCTGGACCATCAGCGACGGGTCGGAGACTCTTCGTCAGG
LID-00568	103555951			CYP305A2-U	2L	22E	heterozygoteCT	84	R	90	3	R	60	2		GCGAATGGACGTGAAATACAGCGCATGATCAATTCGCAYGTGGAGGCGAGCAAAATTGGYCG	C/T	CAGATYGCGGAACAGGTGCTGGACCATCAGCGACGGGTCGGAGACTCTTCGTCAGGTAAGGAC
LID-00569	103555954		rs5250931	CYP305A2-U	2L	22E	heterozygoteCT	90	R	70	2	R	50	2		GAATGGACGTGAAATACAGCGCATGATCAATTCGCAYGTGGAGGCGAGCAAAATTGGYCGYCAGAT	C/T	GCGGAACAGGTGCTGGACCATCAGCGACGGGTCGGAGACTCTTCGTCAGGTAAGGACAAT
LID-00570	103555957			CYP305A2-U	2L	22E	heterozygoteAG	167	R	50	2	R	70	2		TGCTGGACCATCAGCGACGGGTCGGAGACTCTTCGTCAGGTAAGGACAATGAAGTATGTTCGTAAT	A/G	TTAGYAAGCGYATGAATGTCCTAAAACTYCATTCACTCGTGCTATTCCTCTTGTTATTAATG
LID-00571	103555960			CYP305A2-U	2L	22E	heterozygoteCT	172	R	50	2	R	40	2		TGCTGGACCATCAGCGACGGGTCGGAGACTCTTCGTCAGGTAAGGACAATGAAGTATGTTCGTAATRTTAG	C/T	AAGCGYATGAATGTCCTAAAACTYCATTCACTCGTGCTATTCCTCTTGTTATTAATGTTGTAC
LID-00572	103555963			CYP305A2-U	2L	22E	heterozygoteCT	178	R	60	2	R	80	2		ATCAGCGACGGGTCGGAGACTCTTCGTCAGGTAAGGACAATGAAGTATGTTCGTAATRTTAGYAAGCG	C/T	ATGAATGTCCTAAAACTYCATTCACTCGTGCTATTCCTCTTGTTATTAATGTTGTACGACTTGCAG
LID-00573	103555966			CYP305A2-U	2L	22E	heterozygoteCT	196	R	50	2	R	80	2		GACTCTTCGTCAGGTAAGGACAATGAAGTATGTTCGTAATRTTAGYAAGCGYATGAATGTCCTAAAACT	C/T	CATTCACTCGTGCTATTCCTCTTGTTATTAATGTTGTACGACTTGCAGCGATGTCAACTT
LID-00574	103555969		rs5358586	CYP9L2-D	3L	46B	heterozygoteCT	47	FR	50	2	F	0	2		TCCTCGCTTTTATCCCGATCCAGACCGTTTCGATCCAGAACGCTTCAACGATGAGAA	C/T	MAGCATAAGATTCCGCTCGGAGCATATCTTCCCTTTGGGATAGGWCCACGCAA
LID-00575	103555973			CYP9L2-D	3L	46B	heterozygoteAC	48	FR	50	2	F	100	2		TCCTCGCTTTTATCCCGATCCAGACCGTTTCGATCCAGAACGCTTCAACGATGAGAAY	A/C	AGCATAAGATTCCGCTCGGAGCATATCTTCCCTTTGGGATAGGWCCACGCAA
LID-00576	103555976			CYP9L2-D	3L	46B	heterozygoteAT	92	FR	70	1	F	30	2		TTCAACGATGAGAAYMAGCATAAGATTCCGCTCGGAGCATATCTTCCCTTTGGGATAGG	A/T	CCACGCAATTGYATYGCTTCCCGRTTYGCKCTSATGGAGGTGAAGGCCATYGTGTATC
LID-00577	103555978			CYP9L2-D	3L	46B	heterozygoteCT	104	FR	60	1	F	30	2		TTCAACGATGAGAAYMAGCATAAGATTCCGCTCGGAGCATATCTTCCCTTTGGGATAGGWCCACGCAATTG	C/T	ATYGCTTCCCGRTTYGCKCTSATGGAGGTGAAGGCCATYGTGTATCATTTGCTGCTGCATTATGAGTTTAAG
LID-00578	103555982			CYP9L2-D	3L	46B	heterozygoteCT	107	FR	30	1	F	90	2		TTCAACGATGAGAAYMAGCATAAGATTCCGCTCGGAGCATATCTTCCCTTTGGGATAGGWCCACGCAATTGYAT	C/T	GCTTCCCGRTTYGCKCTSATGGAGGTGAAGGCCATYGTGTATCATTTGCTGCTGCATTATGAGTTTAAGCGC
LID-00579	103555984			CYP9L2-D	3L	46B	heterozygoteAG	116	FR	40	1	F	100	2		AGCATAAGATTCCGCTCGGAGCATATCTTCCCTTTGGGATAGGWCCACGCAATTGYATYGCTTCCCG	A/G	TTYGCKCTSATGGAGGTGAAGGCCATYGTGTATCATTTGCTGCTGCATTATGAGTTTAAGCGCACAG
LID-00580	103555987			CYP9L2-D	3L	46B	heterozygoteCT	119	FR	70	1	F	0	2		AGCATAAGATTCCGCTCGGAGCATATCTTCCCTTTGGGATAGGWCCACGCAATTGYATYGCTTCCCGRTT	C/T	GCKCTSATGGAGGTGAAGGCCATYGTGTATCATTTGCTGCTGCATTATGAGTTTAAGCGCACAG
LID-00581	103555990			CYP9L2-D	3L	46B	heterozygoteGT	122	FR	60	1	F	0	2		AGCATAAGATTCCGCTCGGAGCATATCTTCCCTTTGGGATAGGWCCACGCAATTGYATYGCTTCCCGRTTYGC	G/T	CTSATGGAGGTGAAGGCCATYGTGTATCATTTGCTGCTGCATTATGAGTTTAAGCGCACAGRWCGCACACCAG
LID-00582	103555993			CYP9L2-D	3L	46B	heterozygoteCG	125	FR	30	1	F	100	1		GATTCCGCTCGGAGCATATCTTCCCTTTGGGATAGGWCCACGCAATTGYATYGCTTCCCGRTTYGCKCT	C/G	ATGGAGGTGAAGGCCATYGTGTATCATTTGCTGCTGCATTATGAGTTTAAGCGCACAGRWCGCACACC
LID-00583	103555996		rs5359038	CYP9L2-D	3L	46B	heterozygoteCT	143	FR	50	1	F	100	2		TATCTTCCCTTTGGGATAGGWCCACGCAATTGYATYGCTTCCCGRTTYGCKCTSATGGAGGTGAAGGCCAT	C/T	GTGTATCATTTGCTGCTGCATTATGAGTTTAAGCGCACAGRWCGCACACCAGTGCCG
LID-00584	103556000			CYP9L2-D	3L	46B	heterozygoteAG	184	FR	70	1	F	70	2		GCTTCCCGRTTYGCKCTSATGGAGGTGAAGGCCATYGTGTATCATTTGCTGCTGCATTATGAGTTTAAGCGCACAG	A/G	WCGCACACCAGTGCCGGTMCAGCTRGCAAAAGGGTTTACACCGTTAAGGTCAGAAAAGGGMATATA
LID-00585	103556002			CYP9L2-D	3L	46B	heterozygoteAT	185	FR	30	1	F	40	2		GCTTCCCGRTTYGCKCTSATGGAGGTGAAGGCCATYGTGTATCATTTGCTGCTGCATTATGAGTTTAAGCGCACAGR	A/T	CGCACACCAGTGCCGGTMCAGCTRGCAAAAGGGTTTACACCGTTAAGGTCAGAAAAGGGMATATA
LID-00586	103556005			CYP9L2-D	3L	46B	heterozygoteAC	203	FR	50	1	F	100	2		GTGTATCATTTGCTGCTGCATTATGAGTTTAAGCGCACAGRWCGCACACCAGTGCCGGT	A/C	CAGCTRGCAAAAGGGTTTACACCGTTAAGGTCAGAAAAGGGMATATATCTGCAGCTGAGTCCA
LID-00587	103556007			CYP9L2-D	3L	46B	heterozygoteAG	209	FR	30	1	F	30	2		GTGTATCATTTGCTGCTGCATTATGAGTTTAAGCGCACAGRWCGCACACCAGTGCCGGTMCAGCT	A/G	GCAAAAGGGTTTACACCGTTAAGGTCAGAAAAGGGMATATATCTGCAGCTGAGTCCACGGAGGAC
LID-00588	103556010			CYP9L2-D	3L	46B	heterozygoteAC	245	FR	30	1	F	0	2		CGCACACCAGTGCCGGTMCAGCTRGCAAAAGGGTTTACACCGTTAAGGTCAGAAAAGGG	A/C	ATATATCTGCAGCTGAGTCCACGGAGGACTAWWWAWTRKTYGCACATRATTTWAC
LID-00589	103556014			CYP9L2-D	3L	46B	heterozygoteAT	277	FR	70	1	F	50	2		CAGCTRGCAAAAGGGTTTACACCGTTAAGGTCAGAAAAGGGMATATATCTGCAGCTGAGTCCACGGAGGACTA	A/T	WWAWTRKTYGCACATRATTTWACAAATKTTGAGTTCAYAAATGATTGAAATATATTGAATCTCATRTAT
LID-00590	103556016			CYP9L2-D	3L	46B	heterozygoteAT	278	FR	30	1	F	60	2		CAGCTRGCAAAAGGGTTTACACCGTTAAGGTCAGAAAAGGGMATATATCTGCAGCTGAGTCCACGGAGGACTAW	A/T	WAWTRKTYGCACATRATTTWACAAATKTTGAGTTCAYAAATGATTGAAATATATTGAATCTCATRTAT
LID-00591	103556020			CYP9L2-D	3L	46B	heterozygoteAT	279	FR	40	1	F	70	2		CAGCTRGCAAAAGGGTTTACACCGTTAAGGTCAGAAAAGGGMATATATCTGCAGCTGAGTCCACGGAGGACTAWW	A/T	AWTRKTYGCACATRATTTWACAAATKTTGAGTTCAYAAATGATTGAAATATATTGAATCTCATRTAT
LID-00592	103556023			CYP9L2-D	3L	46B	heterozygoteAT	281	FR	60	1	F	70	2		CAGCTRGCAAAAGGGTTTACACCGTTAAGGTCAGAAAAGGGMATATATCTGCAGCTGAGTCCACGGAGGACTAWWWA	A/T	TRKTYGCACATRATTTWACAAATKTTGAGTTCAYAAATGATTGAAATATATTGAATCTCATRTAT
LID-00593	103556025			CYP9L2-D	3L	46B	heterozygoteAG	283	FR	30	1	F	60	2		CAGCTRGCAAAAGGGTTTACACCGTTAAGGTCAGAAAAGGGMATATATCTGCAGCTGAGTCCACGGAGGACTAWWWAWT	A/G	KTYGCACATRATTTWACAAATKTTGAGTTCAYAAATGATTGAAATATATTGAATCTCATRTATNTTT
LID-00594	103556028			CYP9L2-D	3L	46B	heterozygoteGT	284	FR	20	1	F	50	2		GCAAAAGGGTTTACACCGTTAAGGTCAGAAAAGGGMATATATCTGCAGCTGAGTCCACGGAGGACTAWWWAWTR	G/T	TYGCACATRATTTWACAAATKTTGAGTTCAYAAATGATTGAAATATATTGAATCTCATRTATNTTT
LID-00595	103556031			CYP9L2-D	3L	46B	heterozygoteCT	286	FR	70	1	F	100	2		TTTACACCGTTAAGGTCAGAAAAGGGMATATATCTGCAGCTGAGTCCACGGAGGACTAWWWAWTRKT	C/T	GCACATRATTTWACAAATKTTGAGTTCAYAAATGATTGAAATATATTGAATCTCATRTATNTTT
LID-00596	103556034			CYP9L2-D	3L	46B	heterozygoteAG	293	FR	70	1	F	70	2		TTTACACCGTTAAGGTCAGAAAAGGGMATATATCTGCAGCTGAGTCCACGGAGGACTAWWWAWTRKTYGCACAT	A/G	ATTTWACAAATKTTGAGTTCAYAAATGATTGAAATATATTGAATCTCATRTATNTTTTTAMTMACCAAACGCTA
LID-00597	103556038			CYP9L2-D	3L	46B	heterozygoteAT	298	FR	30	1	F	0	2		TTTACACCGTTAAGGTCAGAAAAGGGMATATATCTGCAGCTGAGTCCACGGAGGACTAWWWAWTRKTYGCACATRATTT	A/T	ACAAATKTTGAGTTCAYAAATGATTGAAATATATTGAATCTCATRTATNTTTTTAMTMACCAAACGCTATTA
LID-00598	103556041			CYP9L2-D	3L	46B	heterozygoteGT	305	FR	80	1	F	80	2		TTAAGGTCAGAAAAGGGMATATATCTGCAGCTGAGTCCACGGAGGACTAWWWAWTRKTYGCACATRATTTWACAAAT	G/T	TTGAGTTCAYAAATGATTGAAATATATTGAATCTCATRTATNTTTTTAMTMACCAAACGCTATTAKRCTTGAA
LID-00599	103556043			CYP9L2-D	3L	46B	heterozygoteCT	315	FR	90	1	F	100	2		ATATATCTGCAGCTGAGTCCACGGAGGACTAWWWAWTRKTYGCACATRATTTWACAAATKTTGAGTTCA	C/T	AAATGATTGAAATATATTGAATCTCATRTATNTTTTTAMTMACCAAACGCTATTAKRCTTGAARTTAAT
LID-00600	103556047			CYP9L2-D	3L	46B	heterozygoteAG	343	FR	30	1	F	40	2		GTCCACGGAGGACTAWWWAWTRKTYGCACATRATTTWACAAATKTTGAGTTCAYAAATGATTGAAATATATTGAATCTCAT	A/G	TATNTTTTTAMTMACCAAACGCTATTAKRCTTGAARTTAATGTATGTGTAACAATAT
LID-00601	103556049			CYP9L2-D	3L	46B	heterozygoteACGT	347	FR	30	2	F	40	2		TRKTYGCACATRATTTWACAAATKTTGAGTTCAYAAATGATTGAAATATATTGAATCTCATRTAT	A/C/G/T	TTTTTAMTMACCAAACGCTATTAKRCTTGAARTTAATGTATGTGTAACAATATTGAAAAGTAATG
LID-00602	103556053			CYP9L2-D	3L	46B	heterozygoteAC	354	FR	40	1	F	60	2		TRKTYGCACATRATTTWACAAATKTTGAGTTCAYAAATGATTGAAATATATTGAATCTCATRTATNTTTTTA	A/C	TMACCAAACGCTATTAKRCTTGAARTTAATGTATGTGTAACAATATTGAAAAGTAATGGGCAATACAGTAAT
LID-00603	103556055			CYP9L2-D	3L	46B	heterozygoteAC	356	FR	40	1	F	50	2		TRKTYGCACATRATTTWACAAATKTTGAGTTCAYAAATGATTGAAATATATTGAATCTCATRTATNTTTTTAMT	A/C	ACCAAACGCTATTAKRCTTGAARTTAATGTATGTGTAACAATATTGAAAAGTAATGGGCAATACAGTAATAG
LID-00604	103556058			CYP9L2-D	3L	46B	heterozygoteGT	371	FR	60	1	F	70	2		ACAAATKTTGAGTTCAYAAATGATTGAAATATATTGAATCTCATRTATNTTTTTAMTMACCAAACGCTATTA	G/T	RCTTGAARTTAATGTATGTGTAACAATATTGAAAAGTAATGGGCAATACAGTAATAGTATTGTCCGATATGA
LID-00605	103556061			CYP9L2-D	3L	46B	heterozygoteAG	372	FR	30	1	F	40	2		ACAAATKTTGAGTTCAYAAATGATTGAAATATATTGAATCTCATRTATNTTTTTAMTMACCAAACGCTATTAK	A/G	CTTGAARTTAATGTATGTGTAACAATATTGAAAAGTAATGGGCAATACAGTAATAGTATTGTCCGATATGACG
LID-00606	103556065			CYP9L2-D	3L	46B	heterozygoteAG	379	FR	40	1	F	40	2		AAATGATTGAAATATATTGAATCTCATRTATNTTTTTAMTMACCAAACGCTATTAKRCTTGAA	A/G	TTAATGTATGTGTAACAATATTGAAAAGTAATGGGCAATACAGTAATAGTATTGTCCGATATGACGTTT
LID-00607	103556067			CYP9L2-D	3L	46B	heterozygoteAC	455	FR	80	2	F	80	2		TGAAAAGTAATGGGCAATACAGTAATAGTATTGTCCGATATGACGTTTATATTG	A/C	TTACTATTTGTGTGCTATAGTATTGAAATACTCGGCATTTGATAATAAAACTCATTTTCTA
LID-00608	103556070			CYP6AH1	2L	28A	heterozygoteCT	79	FR	80	1	FR	80	1		TTATCGTGCTGGCCGTTTGCCTGTACTTCAAATGGAGCTGCAGCTACTGGACCCGGCAGGGCGGTGTGGC	C/T	GGCCCGAAGCCGCTSCCGATCTTCGGCAATCTGYTCGAGCAGCTGACGGGGCAGAAACATTT
LID-00609	103556074			CYP6AH1	2L	28A	heterozygoteCG	94	FR	20	2	FR	10	2		CTGTACTTCAAATGGAGCTGCAGCTACTGGACCCGGCAGGGCGGTGTGGCYGGCCCGAAGCCGCT	C/G	CCGATCTTCGGCAATCTGYTCGAGCAGCTGACGGGGCAGAAACATTTYGGCGAAAT
LID-00610	103556076			CYP6AH1	2L	28A	heterozygoteCT	113	FR	20	1	FR	20	1		CAGCTACTGGACCCGGCAGGGCGGTGTGGCYGGCCCGAAGCCGCTSCCGATCTTCGGCAATCTG	C/T	TCGAGCAGCTGACGGGGCAGAAACATTTYGGCGAAATWTTTGAGGAAATGTACCGAGCGTT
LID-00611	103556079			CYP6AH1	2L	28A	heterozygoteCT	142	FR	50	1	FR	0	1		GGCCCGAAGCCGCTSCCGATCTTCGGCAATCTGYTCGAGCAGCTGACGGGGCAGAAACATTT	C/T	GGCGAAATWTTTGAGGAAATGTACCGAGCGTTCCCGCAGGCCAGCTGGATCGGGTACT
LID-00612	103556082			CYP6AH1	2L	28A	heterozygoteAT	151	FR	10	1	FR	0	1		GGCCCGAAGCCGCTSCCGATCTTCGGCAATCTGYTCGAGCAGCTGACGGGGCAGAAACATTTYGGCGAAAT	A/T	TTTGAGGAAATGTACCGAGCGTTCCCGCAGGCCAGCTGGATCGGGTACTACAAGATATCGAACC
LID-00613	103556085			CYP6AH1	2L	28A	heterozygoteAC	235	FR	10	1	FR	0	1		CCGCAGGCCAGCTGGATCGGGTACTACAAGATATCGAACCAGCCGGGCATTGTGGTGCG	A/C	GATCTGGAGCTGGTRAAGGAGGTGCTGACCAGCAGCTTCTCGTCGTTCAATCAGAACGATTTCAT
LID-00614	103556088			CYP6AH1	2L	28A	heterozygoteAG	250	FR	10	1	FR	20	1		CCAGCTGGATCGGGTACTACAAGATATCGAACCAGCCGGGCATTGTGGTGCGMGATCTGGAGCTGGT	A/G	AAGGAGGTGCTGACCAGCAGCTTCTCGTCGTTCAATCAGAACGATTTCATCATCGACGAAAAGCTCG
LID-00615	103556092			CYP6AH1	2L	28A	heterozygoteCT	352	FR	100	1	FR	70	1		CGATTTCATCATCGACGAAAAGCTCGACCCGCTGGTAGCGTTCAATCCGTTCGTGCAGGC	C/T	GGCGAACGGTGGAAGGAACGGCGGGGCCAGATGACGTCCGTGTTTACGATGAACCGGATC
LID-00616	103556094			CYP6AH1	2L	28A	heterozygoteAG	464	F	100	2	F	70	2		ATGAACCGGATCCGGGCGACGTTTCCGCTGGTGCAGCAGGTGGCGCAGGACTTTGTGCAGTTT	A/G	TCGAGCGAACGCGCAAAATGGATCCGCACTTTGAAGGGAAAGATGTAAGCATTTGGGTGCAAG
LID-00617	103556098			CYP4C28-U	3L	38B	heterozygoteAG	204	R	80	3	R	90	3		GGTTCGGTTCCGATTGTTTCAATAATACATGGTGTACAGCATGGTGTTTACTCAAACTGAA	A/G	TGTTACAAAGTGCGATTCATCTTGCCTGAGATTGGAAAGAGTCAAACGATTGGCATACATTGC
LID-00618	103556100			CYP4C28-U	3L	38B	heterozygoteCT	288	R	20	2	FR	60	1		GATTCATCTTGCCTGAGATTGGAAAGAGTCAAACGATTGGCATACATTGCGCAAATGCATCGTCACATCG	C/T	GCTATGCTTTGTTGCTGCTTTATCGTAGCYATCACAAAACATATCTTTGATGCCTTTTATTT
LID-00619	103556104			CYP4C28-U	3L	38B	heterozygoteCT	318	R	0	2	R	10	2		CGATTGGCATACATTGCGCAAATGCATCGTCACATCGYGCTATGCTTTGTTGCTGCTTTATCGTAGC	C/T	ATCACAAAACATATCTTTGATGCCTTTTATTTGTGATACATCGACTAAATTTTGCCCTTAAACGTTG
LID-00620	103556106			CYP4C28-U	3L	38B	heterozygoteCT	567	-	-	-	R	50	2		AAAAACTGCACATACATATCGCTTGCGGAGCGCGATTGGGTCTTAAAATTGTGATTCTTTACACAT	C/T	TCAGTGCTTATTAGTGGCCTGCTCGGTAAGCAATAAAGCAACTCAACTAGTTACCTGGGCGC
LID-00621	103556109		rs3464519	CYP4C28-1	3L	38B	heterozygoteAG	149	FR	90	1	FR	70	1		GGTGCTGTTTTCGGGCAGGAAACGATCCGGATAAAACTTCTCCGGATTGGGAAAGTACTGTGG	A/G	TCTCGGTGCAATTGGTAGAGCATGATCACGGCGTTCGTTCCACTCGGTATGTGATGTCCTTCGAT
LID-00622	103556112			CYP4C28-1	3L	38B	heterozygoteCT	388	FR	30	1	FR	90	1		GGATGGCGCTCCCTATCTCCACCCATGATGCCGTCTATCTCCAGGAAGACGCGCTCCTGGA	C/T	GGTTTGGTCCGTGCCGAGCAAGTACAACATCCACGCCAGTGCAGTGGCCGTCGTATCGTGTC
LID-00623	103556115			6PGD-U	2R	18C	heterozygoteCT	28	F	100	1	F	0	1	1	GGAAGCGGTAAGTTATAAAGACCAATCTGTTCATTGTGACACATAATTTCATTTAAATTGTGTTTCAAAAATGA	C/T	CATCCRTTTTCCAYCACCATCCKCCACMAGGTAACGGCCGAGGGRCGTGTCCTTGATCTGATGTCTAACTTC
LID-00624	103556119			6PGD-U	2R	18C	heterozygoteAG	34	F	90	2	F	100	2		TAAAGACCAATCTGTTCATTGTGACACATAATTTCATTTAAATTGTGTTTCAAAAATGAYCATCC	A/G	TTTTCCAYCACCATCCKCCACMAGGTAACGGCCGAGGGRCGTGTCCTTGATCTGATGTCTAACTTC
LID-00625	103556122			6PGD-U	2R	18C	heterozygoteCT	42	F	20	2	F	100	2		ATCTGTTCATTGTGACACATAATTTCATTTAAATTGTGTTTCAAAAATGAYCATCCRTTTTCCA	C/T	CACCATCCKCCACMAGGTAACGGCCGAGGGRCGTGTCCTTGATCTGATGTCTAACTTC
LID-00626	103556125			6PGD-U	2R	18C	heterozygoteGT	51	F	20	2	F	100	2		GTTCATTGTGACACATAATTTCATTTAAATTGTGTTTCAAAAATGAYCATCCRTTTTCCAYCACCATCC	G/T	CCACMAGGTAACGGCCGAGGGRCGTGTCCTTGATCTGATGTCTAACTTCAAGAAGGATAATACCGGA
LID-00627	103556127			6PGD-U	2R	18C	heterozygoteAC	56	F	30	2	F	100	2		TTGTGACACATAATTTCATTTAAATTGTGTTTCAAAAATGAYCATCCRTTTTCCAYCACCATCCKCCAC	A/C	AGGTAACGGCCGAGGGRCGTGTCCTTGATCTGATGTCTAACTTCAAGAAGGATAATACCGGATATCATCTAAAAC
LID-00628	103556130			6PGD-U	2R	18C	heterozygoteAG	175	F	0	1	F	100	1	1	AGGATAATACCGGATATCATCTAAAACATCTTTTTATCGGATCGGAGGGTACGCTCGGCATCATCACCCG	A/G	CTGTCCATGTTCTGTCCCACYGCTTCTCGTTCCGTCAACGTCGCCTTTCTGGGGCTGCACAGCTACGACGATGTA
LID-00629	103556133			6PGD-U	2R	18C	heterozygoteCT	196	F	90	2	F	100	2		CATCTTTTTATCGGATCGGAGGGTACGCTCGGCATCATCACCCGRCTGTCCATGTTCTGTCCCAC	C/T	GCTTCTCGTTCCGTCAACGTCGCCTTTCTGGGGCTGCACAGCTACGACGATGTAAAGCGCACCTT
LID-00630	103556136			6PGD-U	2R	18C	heterozygoteAG	274	F	80	2	F	0	2		CTCGTTCCGTCAACGTCGCCTTTCTGGGGCTGCACAGCTACGACGATGTAAAGCGCACCTTCCTGGCCGCCAA	A/G	CGTGGCCTMGGCGAGGTTCTCTCSTCGTGCGAAATGATCGATGCTGCATCGTTGGA
LID-00631	103556139			6PGD-U	2R	18C	heterozygoteAC	283	F	70	2	F	0	2		CGTCGCCTTTCTGGGGCTGCACAGCTACGACGATGTAAAGCGCACCTTCCTGGCCGCCAARCGTGGCCT	A/C	GGCGAGGTTCTCTCSTCGTGCGAAATGATCGATGCTGCATCGTTGGAYAGTTGTACACGATTTTT
LID-00632	103556143			6PGD-U	2R	18C	heterozygoteCG	298	F	40	2	F	100	2		CACAGCTACGACGATGTAAAGCGCACCTTCCTGGCCGCCAARCGTGGCCTMGGCGAGGTTCTCTC	C/G	TCGTGCGAAATGATCGATGCTGCATCGTTGGAYAGTTGTACACGATTTTTCGGACTACAGTA
LID-00633	103556145			6PGD-U	2R	18C	heterozygoteCT	331	F	30	2	F	100	2		TCCTGGCCGCCAARCGTGGCCTMGGCGAGGTTCTCTCSTCGTGCGAAATGATCGATGCTGCATCGTTGGA	C/T	AGTTGTACACGATTTTTCGGACTACAGTAAGAACTAAAMTGAACCGGCAGGATGTTGAAATTTT
LID-00634	103556148			6PGD-U	2R	18C	heterozygoteAC	370	F	0	1	F	100	1	1	TCGTGCGAAATGATCGATGCTGCATCGTTGGAYAGTTGTACACGATTTTTCGGACTACAGTAAGAACTAAA	A/C	TGAACCGGCAGGATGTTGAAATTTTRTTCTGATATTAATACTTGTTCGTGCGCAACTGCACAATTCATA
LID-00635	103556151			6PGD-U	2R	18C	heterozygoteAG	396	F	30	2	F	0	2		AGTTGTACACGATTTTTCGGACTACAGTAAGAACTAAAMTGAACCGGCAGGATGTTGAAATTTT	A/G	TTCTGATATTAATACTTGTTCGTGCGCAACTGCACAATTCATACGGTAGGTCGCCGATCGATA
LID-00636	103556154		rs5329237	AGAMa2-D	2R	13D	heterozygoteAT	19	F	40	2	F	30	2		AGCACCGGATGTATAGCATCATTGGATATTCAGTCACGCTCTACAAATATTGGCAGCCGGAGC	A/T	GTACAATAATMAAAAGAGTGTGTAATCAGGCGAATGATACGCGTCACTACTCCACGATCGGG
LID-00637	103556157			AGAMa2-D	2R	13D	heterozygoteAC	30	F	100	2	F	80	3		ATTGGATATTCAGTCACGCTCTACAAATATTGGCAGCCGGAGCWGTACAATAAT	A/C	AAAAGAGTGTGTAATCAGGCGAATGATACGCGTCACTACTCCACGATCGGGCAGAACCGCAGG
LID-00638	103556161			AGAMa2-D	2R	13D	heterozygoteCT	94	F	100	2	F	60	2		AAAAGAGTGTGTAATCAGGCGAATGATACGCGTCACTACTCCACGATCGGGCAGAACCGCAGG	C/T	GGRAGCACGCAGAAAGATGGCGTTTTGGCRAATATTGATTCGAGGTTTGAGCGTTC
LID-00639	103556164		rs5328819	AGAMa2-D	2R	13D	heterozygoteAG	97								AAAGAGTGTGTAATCAGGCGAATGATACGCGTCACTACTCCACGATCGGGCAGAACCGCAGGYGG	A/G	AGCACGCAGAAAGATGGCGTTTTGGCRAATATTGATTCGAGGTTTGAGCGTTC
LID-00640	103556166			AGAMa2-D	2R	13D	heterozygoteAG	124	-	-	-	F	40	2		GGCGAATGATACGCGTCACTACTCCACGATCGGGCAGAACCGCAGGYGGRAGCACGCAGAAAGATGGCGTTTTGGC	A/G	AATATTGATTCGAGGTTTGAGCGTTCTTTGCACTTTGCCTGTCYAGTGTAATAGTGTGCTGGCTGCTGCTGATGC
LID-00641	103556169			AGAMa2-D	2R	13D	heterozygoteCT	168	-	-	-	F	40	2		GGRAGCACGCAGAAAGATGGCGTTTTGGCRAATATTGATTCGAGGTTTGAGCGTTCTTTGCACTTTGCCTGTC	C/T	AGTGTAATAGTGTGCTGGCTGCTGCTGATGCCGCGCGGTTGATGGATCGATTGTGATTGGTAATTGCTGTGGCT
LID-00642	103556172			AGAMa2-D	2R	13D	heterozygoteGT	248	-	-	-	F	70	2		AGTGTAATAGTGTGCTGGCTGCTGCTGATGCCGCGCGGTTGATGGATCGATTGTGATTGGTAATTGCTGTGGCTTTTCG	G/T	TTTTGTTACAGCCCATATCAATCCCATCGAAGACAAACACSKGAAATGAAACAACTATTGACGGAGTGCTGATGTAAAG
LID-00643	103556175			AGAMa2-D	2R	13D	heterozygoteCG	289	-	-	-	F	50	2		GTGATTGGTAATTGCTGTGGCTTTTCGKTTTTGTTACAGCCCATATCAATCCCATCGAAGACAAACAC	C/G	KGAAATGAAACAACTATTGACGGAGTGCTGATGTAAAGGAATTAATTTTTGATGTTGGTTTCCGAGTG
LID-00644	103556177			AGAMa2-D	2R	13D	heterozygoteGT	290	-	-	-	F	80	2		GTGATTGGTAATTGCTGTGGCTTTTCGKTTTTGTTACAGCCCATATCAATCCCATCGAAGACAAACACS	G/T	GAAATGAAACAACTATTGACGGAGTGCTGATGTAAAGGAATTAATTTTTGATGTTGGTTTCCGAGTGAAA
LID-00645	103556179			AGAMa2-D	2R	13D	heterozygoteGT	363	-	-	-	FR	70	1		GAAATGAAACAACTATTGACGGAGTGCTGATGTAAAGGAATTAATTTTTGATGTTGGTTTCCGAGTGAAAAA	G/T	ATGTATGGAGYTGYGTTGATGCATCAAAAAATCATYTTTGATTCGCATCGATCCGCATGCTTTCTTGCGCAC
LID-00646	103556182			AGAMa2-D	2R	13D	heterozygoteCT	374	-	-	-	R	30	2		CTATTGACGGAGTGCTGATGTAAAGGAATTAATTTTTGATGTTGGTTTCCGAGTGAAAAAKATGTATGGAG	C/T	TGYGTTGATGCATCAAAAAATCATYTTTGATTCGCATCGATCCGCATGCTTTCTTGCGCACGATCGACTCG
LID-00647	103556185			AGAMa2-D	2R	13D	heterozygoteCT	377	-	-	-	R	50	2		CTATTGACGGAGTGCTGATGTAAAGGAATTAATTTTTGATGTTGGTTTCCGAGTGAAAAAKATGTATGGAGYTG	C/T	GTTGATGCATCAAAAAATCATYTTTGATTCGCATCGATCCGCATGCTTTCTTGCGCACGATCGACTCGTTTGC
LID-00648	103556188			AGAMa2-D	2R	13D	heterozygoteCT	399	-	-	-	R	20	2		GAATTAATTTTTGATGTTGGTTTCCGAGTGAAAAAKATGTATGGAGYTGYGTTGATGCATCAAAAAATCAT	C/T	TTTGATTCGCATCGATCCGCATGCTTTCTTGCGCACGATCGACTCGTTTGCTAATGCAAATGCACGGTAAC
LID-00649	103556191			AGAMa7-2	X	5D	heterozygoteAT	144	F	100	2	F	0	2	1	GCTTAGCTTTAAAGCTTAAAATAACTCTTGTCTGATATCAGTGGTTTTATAAAAAGTTTTA	A/T	AATGCGATTTTCGCATTAACACAGAATCTAGTGTCTAGCTGCGTTATGTGATAATC
LID-00650	103556194			AGAMa7-2	X	5D	heterozygoteAC	435	F	100	2	F	0	2	1	GATTATTATTATTGTGATTATTAGTACGACGACGTTATATGTTGCTTTTTACGAGAAGAACGATAGGT	A/C	AAGTGCTTTTTCATGAGAAATCAGATAAATTTGTCTGGCATAGAATTACTTGTTCGTCAAGTATT
LID-00651	103556198			AGAMa7-3	X	5D	heterozygoteAC	156	F	100	2	F	0	2	1	CACACTGTTGACGACATAGATATTCATTTCAGAGCAGTGCTGTCTAGTCTTGTCC	A/C	GATTAATCATTCCCAGTACTTTCTTTTTTTCCTTCTCCGAAACAAACAGTGCCGACGAAGG
LID-00652	103556200			AGAMa7-3	X	5D	heterozygoteAG	408	F	100	2	F	0	2	1	ATGAAGTTCGGCTCGTGGACGTACGACGGCTTCCAGGTAGGTAACCGACCCGGCAGG	A/G	GAAGGAATGACTTTCTACCTGTCAAGCCCATAACTTCCTGCATGCGCACAGGCCCACCGGTACAG
LID-00653	103556204			AGAMa7-3	X	5D	heterozygoteAG	610	F	100	2	F	50	3		GTACCATACCATTCCAGAGATCCATCTAGAGCTGCAGAAAAAGAGAGAGAGAGAAAGGC	A/G	CACATACAAACACATACACACCAGGAGCGTCTGATGATTGTATCTGCAATTATCGTACCAACC
LID-00654	103556206			COE23935-D	2R	14B	heterozygoteAG	236	-	-	-	FR	70	3		GTTTGATCTACCAAAATCCGATAAAAACTGTTTCTACAATTAGACTTCAAATCTTGTAT	A/G	TTTAGTATTATTTCAACCATAGTTTCAACCAWATATGCTACATGACTTTTTGCAGTAAGCAATA
LID-00655	103556209			COE23935-D	2R	14B	heterozygoteAT	268	-	-	-	FR	30	3		GTTTCTACAATTAGACTTCAAATCTTGTATRTTTAGTATTATTTCAACCATAGTTTCAACCA	A/T	ATATGCTACATGACTTTTTGCAGTAAGCAATATGTGGACCTGGTTGGCATAAAACCATCACACAAACC
LID-00656	103556212			COE23935-D	2R	14B	heterozygoteAG	554	-	-	-	R	40	3		TGGCACAGATTTACCACACTGCGCTATTACCATGTTTGCAAAATGAGAGAAAA	A/G	ACCAGGTGAGAGAAACGTGACCGATAAGGGAAGCGTTCGAAATTCATAGGAAAATCAA
LID-00657	103556214			COEae3E-D	2L	22F	heterozygoteCG	108	F(R)	60	2	-	-	-		TCGTAGGATGTACAGACCGAGTATGCCTTCCGCATCGTTGCAGCCTTCCAGCAGGGG	C/G	GTACGGAGTGTGTCGTACGATTTGAGCAACTCTTCGGGGGGTTTTGTTATGATGGAGT
LID-00658	103556218			COEae3E-D	2L	22F	heterozygoteAT	291	F(R)	40	2	-	-	-		CATGCTGACCAAGGGCTTTACGTTGCTGCTGGGCCAACTGTTTCGCTGGAACCTGTTGCAG	A/T	GTTTCTGTAAAATTGGTYYCGAGAAAGGAGATTGTACTTAGAATCTTCTTGAAGCATAA
LID-00659	103556221		rs5413195	COEae3E-D	2L	22F	heterozygoteAG	309	F(R)	50	2	-	-	-		GTTGCTGCTGGGCCAACTGTTTCGCTGGAACCTGTTGCAGWGTTTCTGTAAAATTGGT	C/T	YCGAGAAAGGAGATTGTACTTAGAATCTTCTTGAAGCATAAATATCACAAGCTCAGCAACAGG
LID-00660	103556224			COEae3E-D	2L	22F	heterozygoteCT	310	F(R)	70	2	-	-	-		GTTGCTGCTGGGCCAACTGTTTCGCTGGAACCTGTTGCAGWGTTTCTGTAAAATTGGTY	C/T	CGAGAAAGGAGATTGTACTTAGAATCTTCTTGAAGCATAAATATCACAAGCTCAGCAAC
LID-00661	103556226			COEae3E-D	2L	22F	heterozygoteCG	378	F(R)	40	2	-	-	-		CGAGAAAGGAGATTGTACTTAGAATCTTCTTGAAGCATAAATATCACAAGCTCAGCAACAGGAACTC	C/G	TTATCTCGTTGGGCATGTTCTTGCTGGACTTGTTGTTTTGATGCAGCAATKYCAATTGACGCATCAA
LID-00662	103556229			COEae3E-D	2L	22F	heterozygoteGT	429	F(R)	60	2	-	-	-		CACAAGCTCAGCAACAGGAACTCSTTATCTCGTTGGGCATGTTCTTGCTGGACTTGTTGTTTTGATGCAGCAAT	G/T	YCAATTGACGCATCAACAATTTCGTCTGTGTCCGAAAACAGCTCAATCTGCTCTSTTGTTATCATGAACTC
LID-00663	103556232			COEae3E-D	2L	22F	heterozygoteCT	430	F(R)	70	2	-	-	-		AGCAACAGGAACTCSTTATCTCGTTGGGCATGTTCTTGCTGGACTTGTTGTTTTGATGCAGCAATK	C/T	CAATTGACGCATCAACAATTTCGTCTGTGTCCGAAAACAGCTCAATCTGCTCTSTTGTTATCATGA
LID-00664	103556235			COEae3E-D	2L	22F	heterozygoteCG	484	F(R)	80	3	-	-	-		CAATTGACGCATCAACAATTTCGTCTGTGTCCGAAAACAGCTCAATCTGCTCT	C/G	TTGTTATCATGAACTCTGTTTTGTGTTGTGCTTCGCYAACAGAAACCAATCTCTTCTCTGAGCGTC
LID-00665	103556238			COEae3E-D	2L	22F	heterozygoteCT	521	F(R)	80	3	-	-	-		GTCCGAAAACAGCTCAATCTGCTCTSTTGTTATCATGAACTCTGTTTTGTGTTGTGCTTCGC	C/T	AACAGAAACCAATCTCTTCTCTGAGCGTCATTAAATTCAAGAAGAGCGTTGATGAGCAACCT
LID-00666	103556242			CYP4G16-DOWN	X	6	heterozygoteAG	67	FR	100	1	FR	0	1	1	TTTGAAAGGCGTTGAACAGGTTATTTTAACATCCTGAGCGAAACAAATCTTCATCGGTAAGGTAAA	A/G	CCGCAAACATTGCATAAAAAACATGATGGTGTTACTTTAATTTTACGCKTGTCTAGACATTTAGAG
LID-00667	103556244			CYP4G16-DOWN	X	6	heterozygoteGT	116	FR	100	1	FR	0	1	1	TCATCGGTAAGGTAAARCCGCAAACATTGCATAAAAAACATGATGGTGTTACTTTAATTTTACGC	G/T	TGTCTAGACATTTAGAGTTTTGAACATATTGTCCAACCATATACCTAACCAATGGTTTCACTCAC
LID-00668	103556247			CYP4G16-DOWN	X	6	heterozygoteAT	333	FR	0	1	FR	100	1	1	GAATGTTATTGAATCAAATAAATTAGTTATAGAAAGCTTGTGGTAAATATTTCTCAGTTTAACAA	A/T	TCAAATGTATTTAACATTTAACAGTATTTAGCAGAAGTGATCATAAATATAAACGGGATTTCAAC
LID-00669	103556250			CYP4G16-DOWN	X	6	heterozygoteCT	422	FR	0	1	FR	100	1	1	TTAACAGTATTTAGCAGAAGTGATCATAAATATAAACGGGATTTCAACAAAATCCACCACTCTTTGCTTGA	C/T	TCACATTTTGAGCGGCGGCTTTTCTTACTTATAAACGATACCTACATTTGTGTTAAATTTAGTTAATTTTT
LID-00670	103556253			cyp325c3	3R	35B	heterozygoteCT	243	FR	90	1	FR	100	2		CGCCATCGGTTTGCATCCCACCTGCCGGTGGTGCAGCCGTACTATCCCATTATAGGGAATGCG	C/T	AGCTTTTCATCGGAAAGTCAAGCGTTGATCTGTTCAATCAGATACTGCAACAGTTCC
LID-00671	103556256			cyp325c3	3R	35B	heterozygoteAC	375	FR	90	1	FR	100	1		GGCAGTATGATGGTTGGTTTAAGGCATGGCTCGGTCCAAAGCTGGTGCTGGCTACCTCGCATCCGGACATCATG	A/C	ATGCAGTACTTAGCCATCCCGATTGTCTGAAGAAACCGTTTTTCTACGACTTTGTGAAGCTGGAGYACGC
LID-00672	103556258			cyp325c3	3R	35B	heterozygoteCT	441	FR	90	2	FR	100	1		TAGCCATCCCGATTGTCTGAAGAAACCGTTTTTCTACGACTTTGTGAAGCTGGAG	C/T	ACGCWATMTTTGCGGGACAYTGTAGGGACAGAGCGTGATGAGGAGTGACAGTGGAAGCG
LID-00673	103556261			cyp325c3	3R	35B	heterozygoteAT	446	FR	100	1	FR	90	2		TAGCCATCCCGATTGTCTGAAGAAACCGTTTTTCTACGACTTTGTGAAGCTGGAGYACGC	A/T	ATMTTTGCGGGACAYTGTAGGGACAGAGCGTGATGAGGAGTGACAGTGGAAGCGTTGGTG
LID-00674	103556264			cyp325c3	3R	35B	heterozygoteAC	449	FR	90	1	FR	100	1		TAGCCATCCCGATTGTCTGAAGAAACCGTTTTTCTACGACTTTGTGAAGCTGGAGYACGCWAT	A/C	TTTGCGGGACAYTGTAGGGACAGAGCGTGATGAGGAGTGACAGTGGAAGCGTTGGTGAAAATG
LID-00675	103556269			cyp325c3	3R	35B	heterozygoteCT	461	FR	90	1	FR	100	1		CCCGATTGTCTGAAGAAACCGTTTTTCTACGACTTTGTGAAGCTGGAGYACGCWATMTTTGCGGGACA	C/T	TGTAGGGACAGAGCGTGATGAGGAGTGACAGTGGAAGCGTTGGTGAAAATGAAGATAAAAGTGAT
LID-00676	103556271			5nuc-down	2R	8D	heterozygoteGT	40	F	80	3	F	90	3		AGCACGTGGCGCGTGAGAGTGAATTCGATCCAAAACGGCTTCAAAGGGATAA	G/T	AGTTCAAACGCTGCCTCGGTTCGTTACACGGTTGATGGGTGAACAAAAAAGGAGCACAGACACA
LID-00677	103556273			5nuc-down	2R	8D	heterozygoteAC	111	F	55	2	F	100	2		AGTTCAAACGCTGCCTCGGTTCGTTACACGGTTGATGGGTGAACAAAAAAGGAGCACAGACACACACACA	A/C	ACACACGCGCTCTAAATGGTTTAAAGCTACTTAACCTGGGCACTGGAATTTGGAATTCT
LID-00678	103556276			5NUC-END	2R	8D	heterozygoteCT	494	FR	60	2	R	90	3		GCCTCCTGATTGATGCACTGCACCTCATCCAGGAAGCGGACCCGGTCCGTCATGCTGAG	C/T	GTATCSGTCGCGTGGTGTATCACACCAATGATTCCGATCTTGCGACCACCACGCTC
LID-00679	103556279		rs5497052	5NUC-END	2R	8D	heterozygoteCG	500	FR	60	2	R	20	3		CCGTCGCCTCCTGATTGATGCACTGCACCTCATCCAGGAAGCGGACCCGGTCCGTCATGCTGAGYGTATC	C/G	GTCGCGTGGTGTATCACACCAATGATTCCGATCTTGCGACCACCACGCTCCAGCACGACACTTCGCTGGT
LID-00680	103556282			5NUC-MIDDLE	2R	8D	heterozygoteGT	6	R	40	3	R	50	3		GGTATTAGAGACGATGAAATGTAACGATCCAGCACTCTCCGACGTTGGATGCCGTCGGGACTTCAAGGAA	G/T	GGGGGTTTGTTTCCCCATTCTCACGACCTAAATAGKGGGGGTTTGGTGAACAAAAAARAAGGTGTGATAG
LID-00681	103556286			5NUC-MIDDLE	2R	8D	heterozygoteGT	42	R	40	3	R	50	3		CTCTCCGACGTTGGATGCCGTCGGGACTTCAAGGAAKGGGGGTTTGTTTCCCCATTCTCACGACCTAAATAG	G/T	GGGGGTTTGGTGAACAAAAAARAAGGTGTGATAGCAGCGTGACYGACGTTAATAACTCTTCAGTATCA
LID-00682	103556288		rs3351395	5NUC-MIDDLE	2R	8D	heterozygoteAG	64	R	40	2	R	20	2		AGGAAKGGGGGTTTGTTTCCCCATTCTCACGACCTAAATAGKGGGGGTTTGGTGAACAAAAAA	A/G	AAGGTGTGATAGCAGCGTGACYGACGTTAATAACTCTTCAGTATCAGACGCTTTGGCTGCATGT
LID-00683	103556291		rs3351390	5NUC-MIDDLE	2R	8D	heterozygoteCT	86	FR	40	1	FR	30	1		GTTTCCCCATTCTCACGACCTAAATAGKGGGGGTTTGGTGAACAAAAAARAAGGTGTGATAGCAGCGTGAC	C/T	GACGTTAATAACTCTTCAGTATCAGACGCTTTGGCTGCATGTGGTTGCTGATAAGCTGTGAAYG
LID-00684	103556294		rs3351389	5NUC-MIDDLE	2R	8D	heterozygoteCT	149	FR	50	1	FR	80	1		GACGTTAATAACTCTTCAGTATCAGACGCTTTGGCTGCATGTGGTTGCTGATAAGCTGTGAA	C/T	GTCGATTTYAATGCAGATTGATGCAACACCGGTGGTGGAACGGTTGAACGGGGTCGGAA
LID-00685	103556297			5NUC-MIDDLE	2R	8D	heterozygoteCT	158	FR	70	1	FR	40	1		TTCAGTATCAGACGCTTTGGCTGCATGTGGTTGCTGATAAGCTGTGAAYGTCGATTT	C/T	AATGCAGATTGATGCAACACCGGTGGTGGAACGGTTGAACGGGGTCGGAAKCKCTTTGGAG
LID-00686	103556299			5NUC-MIDDLE	2R	8D	heterozygoteGT	209	FR	40	1	FR	10	1		TCGATTTYAATGCAGATTGATGCAACACCGGTGGTGGAACGGTTGAACGGGGTCGGAA	G/T	CKCTTTGGAGATGGATGAGCCTAACTKSTCCCWTGYCTAGAGAAGGTGATTAAAGTCCA
LID-00687	103556303			5NUC-MIDDLE	2R	8D	heterozygoteGT	211	FR	50	3	FR	100	2		TCGATTTYAATGCAGATTGATGCAACACCGGTGGTGGAACGGTTGAACGGGGTCGGAAKC	G/T	CTTTGGAGATGGATGAGCCTAACTKSTCCCWTGYCTAGAGAAGGTGATTAAAGTCCACATACAT
LID-00688	103556306			5NUC-MIDDLE	2R	8D	heterozygoteGT	236	FR	90	3	FR	50	2		GCAACACCGGTGGTGGAACGGTTGAACGGGGTCGGAAKCKCTTTGGAGATGGATGAGCCTAACT	G/T	STCCCWTGYCTAGAGAAGGTGATTAAAGTCCACATACATYCAGTTAGGAAATTTGCATTCCYTA
LID-00689	103556309			5NUC-MIDDLE	2R	8D	heterozygoteCG	237	FR	90	2	FR	45	2		GCAACACCGGTGGTGGAACGGTTGAACGGGGTCGGAAKCKCTTTGGAGATGGATGAGCCTAACTK	C/G	TCCCWTGYCTAGAGAAGGTGATTAAAGTCCACATACATYCAGTTAGGAAATTTGCATTCCYTA
LID-00690	103556312			5NUC-MIDDLE	2R	8D	heterozygoteAT	242	FR	0	1	FR	30	3		GCAACACCGGTGGTGGAACGGTTGAACGGGGTCGGAAKCKCTTTGGAGATGGATGAGCCTAACTKSTCCC	A/T	TGYCTAGAGAAGGTGATTAAAGTCCACATACATYCAGTTAGGAAATTTGCATTCCYTA
LID-00691	103556314			5NUC-MIDDLE	2R	8D	heterozygoteCT	245	FR	90	1	FR	50	2		GCAACACCGGTGGTGGAACGGTTGAACGGGGTCGGAAKCKCTTTGGAGATGGATGAGCCTAACTKSTCCCWTG	C/T	CTAGAGAAGGTGATTAAAGTCCACATACATYCAGTTAGGAAATTTGCATTCCYTACGCCTTGGATGTTATC
LID-00692	103556317		rs3351377	5NUC-MIDDLE	2R	8D	heterozygoteCT	276	FR	0	1	FR	50	1		GGTCGGAAKCKCTTTGGAGATGGATGAGCCTAACTKSTCCCWTGYCTAGAGAAGGTGATTAAAGTCCACATACAT	C/T	CAGTTAGGAAATTTGCATTCCYTACGCCTTGGATGTTATCAAACCTATAATTGATGGACAAAATAYGAATCGAT
LID-00693	103556320		rs3351375	5NUC-MIDDLE	2R	8D	heterozygoteCT	298	FR	0	1	FR	60	3		TCCCWTGYCTAGAGAAGGTGATTAAAGTCCACATACATYCAGTTAGGAAATTTGCATTCC	C/T	TACGCCTTGGATGTTATCAAACCTATAATTGATGGACAAAATAYGAATCGATTACTCCGAAACT
LID-00694	103556323			5NUC-MIDDLE	2R	8D	heterozygoteCT	342	FR	80	2	FR	80	2		CAGTTAGGAAATTTGCATTCCYTACGCCTTGGATGTTATCAAACCTATAATTGATGGACAAAATA	C/T	GAATCGATTACTCCGAAACTATCCTTAAAATGGGTTTGGGCCTGCGTATAAATTATTC
LID-00695	103556326			5NUC-MIDDLE	2R	8D	heterozygoteCT	450	FR	60	2	FR	30	2		GGGCCTGCGTATAAATTATTCTACCAGTCGCCGAATCGTATTCAGTGCTCCTCTTCAACTCAACGACCAG	C/T	AGGGAAGCTTCTCCAGGGCAATTCTCTCGCACGGAAGATAGGTAATAAAGAGCTGTATCTTCC
LID-00696	103556329			5NUC-START	2R	8D	heterozygoteAG	19	F	30	2	FR	30	2		TCCTTCCTCCTTCAGCCGACCGATCTCCATCCGTAGCTGCTCTACTTCGTCCAGAAATCGGAGTCGCTCCGTCAT	A/G	CCCATCGTGTTTGTGAGATGATGGATAACACCAACCACGCCGATTTTACGCCCACCACGCTCCAGCACTACGCTT
LID-00697	103556332			5NUC-START	2R	8D	heterozygoteCT	166	F	80	3	FR	100	1		TACTTCCCCTGTAGAGTCGGTTCTTCCCGATCGTCGATATTAGTCACTACCACCGGGCTATCGAT	C/T	ACGTCCAGGAAKGGCACCAGCCCACCAATACCATGTTCAAACTCGTGGTTCCCGAGTGTCATCACGTCCG
LID-00698	103556334		rs3351354	5NUC-START	2R	8D	heterozygoteGT	178	F	40	2	FR	60	1		CCCTGTAGAGTCGGTTCTTCCCGATCGTCGATATTAGTCACTACCACCGGGCTATCGATYACGTCCAGGAA	G/T	GGCACCAGCCCACCAATACCATGTTCAAACTCGTGGTTCCCGAGTGTCATCACGTCCGCCGGGAGAAGATTC
LID-00699	103556337		rs3351356	5NUC-START	2R	8D	heterozygoteAG	370	F	50	2	F	80	2		TTGGAAATTATCACCAGCGTTCAGGTATATCGGATTGCGATCGGCGTACTCGCGCTGTAGGGATTTGAC	A/G	CGGGAGACAACCCGAGCGTATCCTCCGATACATCGCTCACCCTCRTCYGGTTTGCAGCGCGTCGAAAC
LID-00700	103556340			5NUC-START	2R	8D	heterozygoteAG	415	F	70	3	F	60	3		CGCGCTGTAGGGATTTGACRCGGGAGACAACCCGAGCGTATCCTCCGATACATCGCTCACCCTC	A/G	TCYGGTTTGCAGCGCGTCGAAACTGTGTTCGTTTCTTCSAACCGGGCATGAAAGTYGTTCAGAT
LID-00701	103556343			5NUC-START	2R	8D	heterozygoteCT	418	F	60	2	F	50	2		CGCGCTGTAGGGATTTGACRCGGGAGACAACCCGAGCGTATCCTCCGATACATCGCTCACCCTCRTC	C/T	GGTTTGCAGCGCGTCGAAACTGTGTTCGTTTCTTCSAACCGGGCATGAAAGTYGTTCAGATGGATGA
LID-00702	103556346			5NUC-START	2R	8D	heterozygoteCG	454	F	40	3	F	50	3		CATCGCTCACCCTCRTCYGGTTTGCAGCGCGTCGAAACTGTGTTCGTTTCTTC	C/G	AACCGGGCATGAAAGTYGTTCAGATGGATGATCGTCAGAGGAAACAGCTGCTCA
LID-00703	103556348			5NUC-START	2R	8D	heterozygoteCT	471	F	90	3	F	90	3		CATCGCTCACCCTCRTCYGGTTTGCAGCGCGTCGAAACTGTGTTCGTTTCTTCSAACCGGGCATGAAAGT	C/T	GTTCAGATGGATGATCGTCAGAGGAAACAGCTGCTCACTCACTGAGGGCTGCTTCGCTATAAGCACACCGGA
LID-00704	103556352		rs5372084	5NUC-UP	2R	8D	heterozygoteCT	34	F	20	2	F	0	2		GCTTGTTGATCGTTAATGGTGCTAATGTGTCCGAACGGTTAAATCTACTCCACCAGTCCACACTAGTT	C/T	GAATTTCTCTCTTTCCCTATCGCTAGCTTAAAACACACACACACACGCGAAACTGCACCGCATAGCGG
LID-00705	103556354			ABCC8-1	3R	30D	heterozygoteCG	107	F	10	3	F	30	3		CCGGCAACGATTCGTGCCTGGCTGCTGATGTTGTTCAGTGTGATCGGTGTGTTTGT	C/G	GTGATCGGTATCTCAACKCCGATCTTCCTTGCCATCGTTCCRCCGCTGATGATCATCTACT
LID-00706	103556357			ABCC8-1	3R	30D	heterozygoteGT	125	F	50	2	F	50	2		CCGGCAACGATTCGTGCCTGGCTGCTGATGTTGTTCAGTGTGATCGGTGTGTTTGTSGTGATCGGTATCTCAAC	G/T	CCGATCTTCCTTGCCATCGTTCCRCCGCTGATGATCATCTACTATTTCGTGCAGCGATTCTACATTGAAACG
LID-00707	103556361			ABCC8-1	3R	30D	heterozygoteAG	149	F	50	2	F	10	2		GTTCAGTGTGATCGGTGTGTTTGTSGTGATCGGTATCTCAACKCCGATCTTCCTTGCCATCGTTCC	A/G	CCGCTGATGATCATCTACTATTTCGTGCAGCGATTCTACATTGAAACGTCTCGCCAGCTGAA
LID-00708	103556363			ABCC8-1	3R	30D	heterozygoteAG	212	F	30	3	F	10	3		CGCTGATGATCATCTACTATTTCGTGCAGCGATTCTACATTGAAACGTCTCGCCAGCTGAA	A/G	CGATTGGAATCTGTGACGCGTAGTCCGATCTATTCACACTTTGGGGAGAGTATTGGTGG
LID-00709	103556366			ABCC8-1	3R	30D	heterozygoteAG	272	F	80	2	F	30	2		CGCCAGCTGAARCGATTGGAATCTGTGACGCGTAGTCCGATCTATTCACACTTTGGGGAGAGTATTGGTGG	A/G	CAGTCGACGATTCGTGCTTACGCTCAGCAGGAGCGKTTYATCAGGGAGTCGGAGCATCGCGTGGATTACAA
LID-00710	103556369			ABCC8-1	3R	30D	heterozygoteGT	308	F	100	2	F	60	3		CTATTCACACTTTGGGGAGAGTATTGGTGGRCAGTCGACGATTCGTGCTTACGCTCAGCAGGAGCG	G/T	TTYATCAGGGAGTCGGAGCATCGCGTGGATTACAATCAGCTCGTGACTTATCCAACGATTCT
LID-00711	103556372			ABCC8-1	3R	30D	heterozygoteCT	311	F	70	2	F	60	2		CTATTCACACTTTGGGGAGAGTATTGGTGGRCAGTCGACGATTCGTGCTTACGCTCAGCAGGAGCGKTT	C/T	ATCAGGGAGTCGGAGCATCGCGTGGATTACAATCAGCTCGTGACTTATCCAACGATTCT
LID-00712	103556375			ABCC8-1	3R	30D	heterozygoteAT	371	FR	60	1	FR	50	1		AGGAGCGKTTYATCAGGGAGTCGGAGCATCGCGTGGATTACAATCAGCTCGTGACTTATCCAACGATTCT	A/T	GCYAACCGTTGGTTGGGTGTACGATTGGAAATCATTGGCAGCTTGGTGATCCTGTTTGCGGCWCTGTKTG
LID-00713	103556378			ABCC8-1	3R	30D	heterozygoteCT	374	FR	80	1	FR	90	1		ATCAGGGAGTCGGAGCATCGCGTGGATTACAATCAGCTCGTGACTTATCCAACGATTCTWGC	C/T	AACCGTTGGTTGGGTGTACGATTGGAAATCATTGGCAGCTTGGTGATCCTGTTTGCGGC
LID-00714	103556381			ABCC8-1	3R	30D	heterozygoteAT	434	FR	20	2	FR	10	2		AACCGTTGGTTGGGTGTACGATTGGAAATCATTGGCAGCTTGGTGATCCTGTTTGCGGC	A/T	CTGTKTGCCATCTTGGCTCGAGACACTATTGGCCAGGCTACAGTTGGACTGTCGATCAGTTACGCT
LID-00715	103556384			ABCC8-1	3R	30D	heterozygoteGT	439	FR	30	2	FR	30	2		AACCGTTGGTTGGGTGTACGATTGGAAATCATTGGCAGCTTGGTGATCCTGTTTGCGGCWCTGT	G/T	TGCCATCTTGGCTCGAGACACTATTGGCCAGGCTACAGTTGGACTGTCGATCAGTTACGCT
LID-00716	103556387			ABCC8-2	3R	30D	heterozygoteCG	54	F	20	3	F	40	3		CTGTCTGTGGGTCTAACACATTGTTCTCGTCGATCAGCACGTACACAGCGAAC	C/G	ACACAAGCSTCACCMGGAAGGGCGCVATTGTAAAGGTGAAAAAGATTCCAGCMCCMTAGTAAGC
LID-00717	103556390			ABCC8-2	3R	30D	heterozygoteCG	63	F	20	3	F	40	3		CTGTCTGTGGGTCTAACACATTGTTCTCGTCGATCAGCACGTACACAGCGAACSACACAAGC	C/G	TCACCMGGAAGGGCGCVATTGTAAAGGTGAAAAAGATTCCAGCMCCMTAGTAAGCCATTTTC
LID-00718	103556393			ABCC8-2	3R	30D	heterozygoteAC	69	F	70	3	F	50	3		CTGTCTGTGGGTCTAACACATTGTTCTCGTCGATCAGCACGTACACAGCGAACSACACAAGCSTCACC	A/C	GGAAGGGCGCVATTGTAAAGGTGAAAAAGATTCCAGCMCCMTAGTAAGCCATTTTCTTCAGTATGCCC
LID-00719	103556396			ABCC8-2	3R	30D	heterozygoteACG	80	F	30	3	F	30	3		CACATTGTTCTCGTCGATCAGCACGTACACAGCGAACSACACAAGCSTCACCMGGAAGGGCGC	A/C/G	ATTGTAAAGGTGAAAAAGATTCCAGCMCCMTAGTAAGCCATTTTCTTCAGTATGCCCACTTCT
LID-00720	103556401			ABCC8-2	3R	30D	heterozygoteAC	107	F	70	3	F	50	3		TACACAGCGAACSACACAAGCSTCACCMGGAAGGGCGCVATTGTAAAGGTGAAAAAGATTCCAGC	A/C	CCMTAGTAAGCCATTTTCTTCAGTATGCCCACTTCTTCGTCGCGCACATTYAAAATGGAATCCTG
LID-00721	103556404			ABCC8-2	3R	30D	heterozygoteAC	110	F	70	3	F	50	3		TACACAGCGAACSACACAAGCSTCACCMGGAAGGGCGCVATTGTAAAGGTGAAAAAGATTCCAGCMCC	A/C	TAGTAAGCCATTTTCTTCAGTATGCCCACTTCTTCGTCGCGCACATTYAAAATGGAATCCTGGAAGC
LID-00722	103556405			ABCC8-2	3R	30D	heterozygoteCT	158	F	30	2	F	40	2		GAAAAAGATTCCAGCMCCMTAGTAAGCCATTTTCTTCAGTATGCCCACTTCTTCGTCGCGCACATT	C/T	AAAATGGAATCCTGGAAGCTTGGTTCCCAGGCATACAGCTTCAGCACCTTAATGCCTCCGAGAAT
LID-00723	103556408			ABCC8-2	3R	30D	heterozygoteCT	224	F	20	3	F	40	3		AAAATGGAATCCTGGAAGCTTGGTTCCCAGGCATACAGCTTCAGCACCTTAATGCCTCCGAGAAT	C/T	TCGTTCATYTTCTTCACCCGCTCRTCCTTCAGCTTCATYTGCGCTACCTGATGTGTCTTGAGCT
LID-00724	103556411			ABCC8-2	3R	30D	heterozygoteCT	233	F	60	2	F	100	2		CCTGGAAGCTTGGTTCCCAGGCATACAGCTTCAGCACCTTAATGCCTCCGAGAATYTCGTTCAT	C/T	TTCTTCACCCGCTCRTCCTTCAGCTTCATYTGCGCTACCTGATGTGTCTTGAGCTTGGCTGCC
LID-00725	103556413			ABCC8-2	3R	30D	heterozygoteAG	248	F	60	2	F	100	2		CCCAGGCATACAGCTTCAGCACCTTAATGCCTCCGAGAATYTCGTTCATYTTCTTCACCCGCTC	A/G	TCCTTCAGCTTCATYTGCGCTACCTGATGTGTCTTGAGCTTGGCTGCCACCACACCAGAGA
LID-00726	103556417		rs5148025	ABCC8-2	3R	30D	heterozygoteCT	263	F	30	2	F	0	2		AGCACCTTAATGCCTCCGAGAATYTCGTTCATYTTCTTCACCCGCTCRTCCTTCAGCTTCAT	C/T	TGCGCTACCTGATGTGTCTTGAGCTTGGCTGCCACCACACCAGAGACAGGCGTCATCARTATCAT
LID-00727	103556419		rs5148101	ABCC8-2	3R	30D	heterozygoteAG	322	F	30	3	F	40	3		CTTCAGCTTCATYTGCGCTACCTGATGTGTCTTGAGCTTGGCTGCCACCACACCAGAGACAGGCGTCATCA	A/G	TATCATCACACCCAGTCCAGCAAACACAGCCGGTCCTAGAATATCATACAGCAGAAACACACACAGCCC
LID-00728	103556423			ABCC8-2	3R	30D	heterozygoteAG	436	F	50	2	F	50	2		ACACACACAGCCCAATGATCAGCAAAGCCGACCACAAGATGTGCAGGTAGGACGTCA	A/G	CTCGAAGAACTTCTGCGCATCCACCGCCATCAGATTTACGATCTCCCCGA
LID-00729	103556425			ABCC10	3R	30D	heterozygoteAG	181	FR	80	1	FR	100	1		GCAGGAGATTATGGCCGTGATTGCGCTGGATGGCCCGTTCTGGAAGGGTATGATTATTACGCTTGG	A/G	CTGTTCCTAACCTCGCTGCTGATAGCGCTRTTCAACGGGCAGTACTTCCACCGTACCTTCCTCGTTG
LID-00730	103556429			ABCC10	3R	30D	heterozygoteAG	211	FR	30	1	FR	20	1		GTTCTGGAAGGGTATGATTATTACGCTTGGRCTGTTCCTAACCTCGCTGCTGATAGCGCT	A/G	TTCAACGGGCAGTACTTCCACCGTACCTTCCTCGTTGGGTTCCGCATTCGRACGGGGCTG
LID-00731	103556431		rs5451229	ABCC10	3R	30D	heterozygoteAG	262	FR	30	1	FR	40	1		TGATAGCGCTRTTCAACGGGCAGTACTTCCACCGTACCTTCCTCGTTGGGTTCCGCATTCG	A/G	ACGGGGCTGATCAGTGCGATCTATCGCAAGGCGYTACGRATTTCWAGCTTCGCCAAGAAGG
LID-00732	103556434		rs5451170	ABCC10	3R	30D	heterozygoteCT	296	FR	50	1	FR	100	1		GTACCTTCCTCGTTGGGTTCCGCATTCGRACGGGGCTGATCAGTGCGATCTATCGCAAGGCG	C/T	TACGRATTTCWAGCTTCGCCAAGAAGGACACAACGGTTGGDGAGATCGTYAACT
LID-00733	103556437		rs5450859	ABCC10	3R	30D	heterozygoteAG	301	FR	30	1	FR	0	1		GTACCTTCCTCGTTGGGTTCCGCATTCGRACGGGGCTGATCAGTGCGATCTATCGCAAGGCGYTACG	A/G	ATTTCWAGCTTCGCCAAGAAGGACACAACGGTTGGDGAGATCGTYAACTTGATGGCGGTCGATGCAC
LID-00734	103556440		rs5450855	ABCC10	3R	30D	heterozygoteAT	307	FR	70	1	FR	70	1		GTACCTTCCTCGTTGGGTTCCGCATTCGRACGGGGCTGATCAGTGCGATCTATCGCAAGGCGYTACGRATTTC	A/T	AGCTTCGCCAAGAAGGACACAACGGTTGGDGAGATCGTYAACTTGATGGCGGTCGATGCACAGCGCTTCTT
LID-00735	103556443			ABCC10	3R	30D	heterozygoteAGT	337	FR	30	1	FR	30	1		GCGATCTATCGCAAGGCGYTACGRATTTCWAGCTTCGCCAAGAAGGACACAACGGTTGG	A/G/T	GAGATCGTYAACTTGATGGCGGTCGATGCACAGCGCTTCTTYGAGTTGACATCGTAYCTGC
LID-00736	103556446		rs5450802	ABCC10	3R	30D	heterozygoteCT	346	FR	90	1	FR	60	1		GATCTATCGCAAGGCGYTACGRATTTCWAGCTTCGCCAAGAAGGACACAACGGTTGGDGAGATCGT	C/T	AACTTGATGGCGGTCGATGCACAGCGCTTCTTYGAGTTGACATCGTAYCTGCAC
LID-00737	103556449		rs5450757	ABCC10	3R	30D	heterozygoteCT	379	FR	0	1	FR	30	1		GCTTCGCCAAGAAGGACACAACGGTTGGDGAGATCGTYAACTTGATGGCGGTCGATGCACAGCGCTTCTT	C/T	GAGTTGACATCGTAYCTGCACGTGCTGTGGTCGGCTCCTTTAATTATTGCACTGTGYATTTATCTGCTGTA
LID-00738	103556452		rs5450724	ABCC10	3R	30D	heterozygoteCT	394	FR	20	1	FR	0	1		GACACAACGGTTGGDGAGATCGTYAACTTGATGGCGGTCGATGCACAGCGCTTCTTYGAGTTGACATCGTA	C/T	CTGCACGTGCTGTGGTCGGCTCCTTTAATTATTGCACTGTGYATTTATCTGCTGTA
LID-00739	103556455		rs3287835	ABCC10	3R	30D	heterozygoteCT	436	FR	100	1	FR	80	1		CAGCGCTTCTTYGAGTTGACATCGTAYCTGCACGTGCTGTGGTCGGCTCCTTTAATTATTGCACTGTG	C/T	ATTTATCTGCTGTACGAGCTRCTCGGTCCGGCMGTGTTTGCCGGGTTGGGTGTGATGGTGATTA
LID-00740	103556458			ABCC10	3R	30D	heterozygoteAG	457	FR	20	1	FR	20	1		GTGCTGTGGTCGGCTCCTTTAATTATTGCACTGTGYATTTATCTGCTGTACGAGCT	A/G	CTCGGTCCGGCMGTGTTTGCCGGGTTGGGTGTGATGGTGATTATGATCCCAATTACCGGT
LID-00741	103556461		rs3287833	ABCC10	3R	30D	heterozygoteAC	469	FR	40	1	FR	40	1		GTGCTGTGGTCGGCTCCTTTAATTATTGCACTGTGYATTTATCTGCTGTACGAGCTRCTCGGTCCGGC	A/C	GTGTTTGCCGGGTTGGGTGTGATGGTGATTATGATCCCAATTACCGGTTT
LID-00742	103556466			ABCC11	3R	30D	heterozygoteCT	40	-	-	-	F	70	3		GGAAAACTTTGCACGCTCTATTCTCAGCACTTCAGCTCTTGACGTGTCCGCAATCGAGTCTTC	C/T	AGCTGATCGACGAACGTGTGCACCACTTCSTGCATCTTCTCAAAGCTCCCTCTACCAGCT
LID-00743	103556467			ABCC11	3R	30D	heterozygoteCG	70	R	80	3	FR	100	1		CACTTCAGCTCTTGACGTGTCCGCAATCGAGTCTTCYAGCTGATCGACGAACGTGTGCACCACTTC	C/G	TGCATCTTCTCAAAGCTCCCTCTACCAGCTCCACCAGTGGMAGWTCCATTTTGTGGCATCTTTC
LID-00744	103556470		rs3277339	ABCC11	3R	30D	heterozygoteAC	111	R	50	3	FR	0	1		CGAACGTGTGCACCACTTCSTGCATCTTCTCAAAGCTCCCTCTACCAGCTCCACCAGTGG	A/C	AGWTCCATTTTGTGGCATCTTTCCACTCGATTTCGTCTGTTTRCCRCTGCACACTACCTCG
LID-00745	103556473			ABCC11	3R	30D	heterozygoteAT	114	R	20	3	R	30	2		CGAACGTGTGCACCACTTCSTGCATCTTCTCAAAGCTCCCTCTACCAGCTCCACCAGTGGMAG	A/T	TCCATTTTGTGGCATCTTTCCACTCGATTTCGTCTGTTTRCCRCTGCACACTACCTCGTTGAT
LID-00746	103556476			ABCC11	3R	30D	heterozygoteAG	154	R	0	2	FR	20	2		CCACCAGTGGMAGWTCCATTTTGTGGCATCTTTCCACTCGATTTCGTCTGTTT	A/G	CCRCTGCACACTACCTCGTTGATGACCTGTAGCTTCACATTGATCGTGCCCCAGTTGGCCAT
LID-00747	103556479			ABCC11	3R	30D	heterozygoteAG	157	R	100	2	FR	60	1		CCACCAGTGGMAGWTCCATTTTGTGGCATCTTTCCACTCGATTTCGTCTGTTTRCC	A/G	CTGCACACTACCTCGTTGATGACCTGTAGCTTCACATTGATCGTGCCCCAGTTGGCCAT
LID-00748	103556482			ABCC11	3R	30D	heterozygoteCT	217	R	80	3	FR	50	1		TTTRCCRCTGCACACTACCTCGTTGATGACCTGTAGCTTCACATTGATCGTGCCCCAGTTGGCCAT	C/T	AGGTTCGGCAGCTCCGACAGCGGGTAGCGCGTAAGACCGAAYAGWGCGATTGCCACAAACATCG
LID-00749	103556485			ABCC11	3R	30D	heterozygoteCT	259	R	100	3	FR	80	2		TGCCCCAGTTGGCCATYAGGTTCGGCAGCTCCGACAGCGGGTAGCGCGTAAGACCGAA	C/T	AGWGCGATTGCCACAAACATCGACTGTACGGTCAGCAAAGCKCCACTACCCACCACGTA
LID-00750	103556489			ABCC11	3R	30D	heterozygoteAT	262	R	100	2	FR	60	1		TGCCCCAGTTGGCCATYAGGTTCGGCAGCTCCGACAGCGGGTAGCGCGTAAGACCGAAYAG	A/T	GCGATTGCCACAAACATCGACTGTACGGTCAGCAAAGCKCCACTACCCACCACGTACATG
LID-00751	103556491			ABCC11	3R	30D	heterozygoteGT	301	R	100	2	FR	70	1		GCGGGTAGCGCGTAAGACCGAAYAGWGCGATTGCCACAAACATCGACTGTACGGTCAGCAAAGC	G/T	CCACTACCCACCACGTACATGAACAGAAACGTACCGCAAGCCACGATCATCGGTGTGGCAATGC
LID-00752	103556496			ABCC11	3R	30D	heterozygoteCT	379	R	0	2	FR	30	1		CCACGTACATGAACAGAAACGTACCGCAAGCCACGATCATCGGTGTGGCAATGCTTAGCAGATACTT	C/T	AGCGCRTCGTACAAGATGTAGGTGCACATATGGCTCAACTCCGCCCGTCGATGCTCGCCAATACGC
LID-00753	103556497			ABCC11	3R	30D	heterozygoteAG	385	R	100	2	FR	80	1		TACATGAACAGAAACGTACCGCAAGCCACGATCATCGGTGTGGCAATGCTTAGCAGATACTTYAGCGC	A/G	TCGTACAAGATGTAGGTGCACATATGGCTCAACTCCGCCCGTCGATGCTCGCCAATACGCTGCTC
LID-00754	103556500		rs3277352	ABCC11	3R	30D	heterozygoteAG	451	R	50	3	FR	20	2		GTGCACATATGGCTCAACTCCGCCCGTCGATGCTCGCCAATACGCTGCTC	A/G	AAAAAYGGYTCCATCAAATCCGACTTGATCTGCTGCATCTGCTCGATCGAAGCG
LID-00755	103556503			ABCC11	3R	30D	heterozygoteCT	457	R	0	2	FR	30	2		GTGCACATATGGCTCAACTCCGCCCGTCGATGCTCGCCAATACGCTGCTCRAAAAA	C/T	GGYTCCATCAAATCCGACTTGATCTGCTGCATCTGCTCGATCGAAGCGGTTGTGAGTCG
LID-00756	103556506			ABCC11	3R	30D	heterozygoteCT	460	R	50	2	FR	70	2		GTGCACATATGGCTCAACTCCGCCCGTCGATGCTCGCCAATACGCTGCTCRAAAAAYGG	C/T	TCCATCAAATCCGACTTGATCTGCTGCATCTGCTCGATCGAAGCGGTTGTGAGTCGRACGC
LID-00757	103556509			ABCC11	3R	30D	heterozygoteAG	517	R	30	3	FR	40	1		AAAAAYGGYTCCATCAAATCCGACTTGATCTGCTGCATCTGCTCGATCGAAGCGGTTGTGAGTCG	A/G	ACGCGATCGTTACTGTGTGYCGTGATGTGTTTMTCCTGTGCTGCGATCTTTTTCGCYAAYTTACGG
LID-00758	103556511		rs3277368	ABCC11	3R	30D	heterozygoteCT	537	R	100	2	FR	80	2		GATCTGCTGCATCTGCTCGATCGAAGCGGTTGTGAGTCGRACGCGATCGTTACTGTGTG	C/T	CGTGATGTGTTTMTCCTGTGCTGCGATCTTTTTCGCYAAYTTACGGGTGATYGCGATCACGGC
LID-00759	103556514			ABCC11	3R	30D	heterozygoteAC	550	R	30	2	FR	0	1		CTCGATCGAAGCGGTTGTGAGTCGRACGCGATCGTTACTGTGTGYCGTGATGTGTTT	A/C	TCCTGTGCTGCGATCTTTTTCGCYAAYTTACGGGTGATYGCGATCACGGCTACTATTA
LID-00760	103556517			ABCC11	3R	30D	heterozygoteCT	574	R	50	3	R	40	3		GAGTCGRACGCGATCGTTACTGTGTGYCGTGATGTGTTTMTCCTGTGCTGCGATCTTTTTCGC	C/T	AAYTTACGGGTGATYGCGATCACGGCTACTATTATCGCGAGGCCTACGGTTCCGATTGGTCCG
LID-00761	103556520			ABCC11	3R	30D	heterozygoteCT	577	R	50	3	R	70	3		GAGTCGRACGCGATCGTTACTGTGTGYCGTGATGTGTTTMTCCTGTGCTGCGATCTTTTTCGCYAA	C/T	TTACGGGTGATYGCGATCACGGCTACTATTATCGCGAGGCCTACGGTTCCGATTGGTCCGAGGACG
LID-00762	103556523			ABCC11	3R	30D	heterozygoteCT	589	R	30	3	R	30	3		GTTACTGTGTGYCGTGATGTGTTTMTCCTGTGCTGCGATCTTTTTCGCYAAYTTACGGGTGAT	C/T	GCGATCACGGCTACTATTATCGCGAGGCCTACGGTTCCGATTGGTCCGAGGACGCCTACCCACAGCG
LID-00763	103556526			ABCC11-U	3R	30D	heterozygoteGT	51	F	50	3	F	0	2		TTATGTTTGGCCGCTTCAATAAGCGTTCCTGCGGAAGGAGAAAGCATCGT	G/T	AAAKGGTGCCTTTTTTGAGGTTTTTGATGAATTTCAACGTACCCCATCGCTTCTTGTGCGATCCTGGACGACTTTTGGAGTTAAACTTCGGYGCCAGCT
LID-00764	103556529			ABCC11-U	3R	30D	heterozygoteGT	55	F	50	3	F	40	3		TTATGTTTGGCCGCTTCAATAAGCGTTCCTGCGGAAGGAGAAAGCATCGTKAAA	G/T	GGTGCCTTTTTTGAGGTTTTTGATGAATTTCAACGTACCCCATCGCTTCTTGTGCGATCCT
LID-00765	103556531			ABCC11-U	3R	30D	heterozygoteCT	143	F	50	2	F	50	2		TTTCAACGTACCCCATCGCTTCTTGTGCGATCCTGGACGACTTTTGGAGTTAAACTTCGG	C/T	GCCAGCTTTGCCAGCCGATGGATCGGGTTGTTGTTCTCCCCGAACGAGCTCTGCGAC
LID-00766	103556534			ABCC11-U	3R	30D	heterozygoteCG	221	F	100	2	F	60	2		TTGCCAGCCGATGGATCGGGTTGTTGTTCTCCCCGAACGAGCTCTGCGACTGCGACGAATACTGATGCAT	C/G	GGATTCACCTGGTGCAGTGCCTTSTTCGGTGTCAACCCCGGGCCAAACACGCCCGCAAACAGCTCGTG
LID-00767	103556537			ABCC11-U	3R	30D	heterozygoteCG	245	F	100	2	F	50	2		CCCCGAACGAGCTCTGCGACTGCGACGAATACTGATGCATSGGATTCACCTGGTGCAGTGCCTT	C/G	TTCGGTGTCAACCCCGGGCCAAACACGCCCGCAAACAGCTCGTGCGGCGAATGGT
LID-00768	103556540		rs5489469	ABCC11-U	3R	30D	heterozygoteCG	347	F	20	2	F	50	2		GCTCGTGCGGCGAATGGTCCGGCAGCTGCGCAATAAACTCCGACACGGGCGTCAAATGCTGRCC	C/G	GCGTCCGGTGCCGGCGGTGGCGCAATGTTGAAGCCCTTCATCAACCGTCGCTC
LID-00769	103556543			ABCC11-U	3R	30D	heterozygoteGT	438	F	30	3	F	40	3		CCCTTCATCAACCGTCGCTCCTTCTGGCGGTTCTTCTTGCCACCGACACCGCTACCC	G/T	GGCCCGTCGCGATGGCCGTGTTCATCCCACTGTTCTTCAGTATCTCGACCAGCTCGCACCGG
LID-00770	103556546		rs5580396	ABCC12	3R	29C	heterozygoteAC	129	FR	80	1	FR	80	1		TGCAGTATTGCTGATACCGATCAATCGCAAGATTGCGCAGAAAATTGGACAACTCTCGCAGGGCCT	A/C	ATGGCAGCGAAGGATGCGCGTGTCACGATCACGACGGAAACCATCAGTGGAGCCAARGACATCAAGCTAAA
LID-00771	103556549			ABCC12	3R	29C	heterozygoteAG	186	FR	100	1	FR	10	1		ATGGCAGCGAAGGATGCGCGTGTCACGATCACGACGGAAACCATCAGTGGAGCCAA	A/G	GACATCAAGCTAAACGCCTGGGAGGATGTTTTCATCAGCAAGATCCATCGCGAACG
LID-00772	103556553			ABCC12	3R	29C	heterozygoteAG	399	FR	100	1	FR	70	1		GTTTACGTTTGGCACATCCATCCTGCTCGGCAAACCACTCACTGCCGCAACGACCTACACCAGCGT	A/G	GCAYTGCTCAATATGCTTATCGGTCCGCTRAACGCATTTCCCTGGGTACTGAATGGATTGACCG
LID-00773	103556555			ABCC12	3R	29C	heterozygoteCT	403	FR	100	1	FR	80	1		GTTTACGTTTGGCACATCCATCCTGCTCGGCAAACCACTCACTGCCGCAACGACCTACACCAGCGTRGCA	C/T	TGCTCAATATGCTTATCGGTCCGCTRAACGCATTTCCCTGGGTACTGAATGGATTGACCGAGGCGTGGG
LID-00774	103556559			ABCC12	3R	29C	heterozygoteAG	429	FR	45	1	FR	45	1		CGGCAAACCACTCACTGCCGCAACGACCTACACCAGCGTRGCAYTGCTCAATATGCTTATCGGTCCGCT	A/G	AACGCATTTCCCTGGGTACTGAATGGATTGACCGAGGCGTGGGTATCGTTGAAG
LID-00775	103556561			ABCC12-DOWN	3R	29C	heterozygoteCG	175	FR	0	1	FR	40	1		TCTGAGGTGGAAATCGATTGTCTCACCGGCGATCATCAGGTGCTGCGTACCGATATCGTCATGGACGTAGGTTC	C/G	AGCCTCAATCCGGCGATTGACATTGGGCAAATCGAGGGAGGATTCATGCAGGGCTATGGAATGTTCATGCT
LID-00776	103556564			ABCC12-DOWN	3R	29C	heterozygoteCT	298	FR	60	1	FR	100	1		GGAATGTTCATGCTCGAGGAGATGATCTATTCGCCCGCAGGGGAGGTATATTCGCGTGGTCCCGG	C/T	ACCTACAAGYTGCCCGGGTTTGCGAACATCCCGGGAGAGCTGAACGTTTCRCTGCTMACTGGAGC
LID-00777	103556567			ABCC12-DOWN	3R	29C	heterozygoteCT	308	FR	60	1	FR	100	1		GAGATGATCTATTCGCCCGCAGGGGAGGTATATTCGCGTGGTCCCGGYACCTACAAG	C/T	TGCCCGGGTTTGCGAACATCCCGGGAGAGCTGAACGTTTCRCTGCTMACTGGAGCACC
LID-00778	103556570			ABCC12-DOWN	3R	29C	heterozygoteAG	349	FR	70	1	FR	60	1		TATTCGCGTGGTCCCGGYACCTACAAGYTGCCCGGGTTTGCGAACATCCCGGGAGAGCTGAACGTTTC	A/G	CTGCTMACTGGAGCACCGAATCCTCGGGCCGTATATTCATCCAAAGCTATTGGRGAGCCGCCCC
LID-00779	103556573			ABCC12-DOWN	3R	29C	heterozygoteAC	355	FR	60	1	FR	100	1		TCCCGGYACCTACAAGYTGCCCGGGTTTGCGAACATCCCGGGAGAGCTGAACGTTTCRCTGCT	A/C	ACTGGAGCACCGAATCCTCGGGCCGTATATTCATCCAAAGCTATTGGRGAGCCGCCCCTCTTCCT
LID-00780	103556576			ABCC12-DOWN	3R	29C	heterozygoteAG	403	FR	80	1	FR	60	1		TGCTMACTGGAGCACCGAATCCTCGGGCCGTATATTCATCCAAAGCTATTGG	A/G	GAGCCGCCCCTCTTCCTAGCWTCGTCYGTATACTTTGCAATCAAGGCAGCCATTGCGGCCGCACG
LID-00781	103556579			ABCC12-DOWN	3R	29C	heterozygoteAT	424	FR	60	1	FR	50	1		ACTGGAGCACCGAATCCTCGGGCCGTATATTCATCCAAAGCTATTGGRGAGCCGCCCCTCTTCCTAGC	A/T	TCGTCYGTATACTTTGCAATCAAGGCAGCCATTGCGGCCGCACGTTTGGAGGAAGGTGTCAC
LID-00782	103556581			ABCC12-DOWN	3R	29C	heterozygoteCT	430	FR	60	1	FR	70	1		GAATCCTCGGGCCGTATATTCATCCAAAGCTATTGGRGAGCCGCCCCTCTTCCTAGCWTCGTC	C/T	GTATACTTTGCAATCAAGGCAGCCATTGCGGCCGCACGTTTGGAGGAAGGTGTCACYGGCAATTT
LID-00783	103556584			ABCC12-DOWN	3R	29C	heterozygoteCT	487	F	60	2	F	70	2		TCGTCYGTATACTTTGCAATCAAGGCAGCCATTGCGGCCGCACGTTTGGAGGAAGGTGTCAC	C/T	GGCAATTTCAACCTTATTGCTCCYGCGAGTTCAGCACGCATTAGGATGCTTTGCAGCGACACC
LID-00784	103556587			ABCC12-DOWN	3R	29C	heterozygoteCT	511	F	40	2	F	40	2		AGCCATTGCGGCCGCACGTTTGGAGGAAGGTGTCACYGGCAATTTCAACCTTATTGCTCC	C/T	GCGAGTTCAGCACGCATTAGGATGCTTTGCAGCGACACCATTACACGAAAGGTAAGTACGGCACA
LID-00785	103556590			ABCC12-UP	3R	29C	heterozygoteCT	41	FR	40	1	FR	90	2		ACGTATGGTGATACCACGCTCGGATACGTCGGCATGGGCTGTCTGTTCAGGAGTGAAGCTG	C/T	AKACGCCGTTGCCAAGTAAGGATTGTACTGGGGAAAGTTTTGTGGCATCATTTGAACGT
LID-00786	103556593			ABCC12-UP	3R	29C	heterozygoteGT	43	FR	70	2	FR	90	2		ACGTATGGTGATACCACGCTCGGATACGTCGGCATGGGCTGTCTGTTCAGGAGTGAAGCTGYA	G/T	ACGCCGTTGCCAAGTAAGGATTGTACTGGGGAAAGTTTTGTGGCATCATTTGAACGT
LID-00787	103556597		rs5658022	ABCC12-UP	3R	29C	heterozygoteAG	104	FR	70	1	FR	70	1		TGCCAAGTAAGGATTGTACTGGGGAAAGTTTTGTGGCATCATTTGAACGTATG	A/G	ATCCTTKGGAACGAACCGATTGCCATAAATGTCATAGAGCGTCGGTTGGWAGGAGCTGTAGT
LID-00788	103556599			ABCC12-UP	3R	29C	heterozygoteGT	111	FR	10	1	FR	0	1		ACGCCGTTGCCAAGTAAGGATTGTACTGGGGAAAGTTTTGTGGCATCATTTGAACGTATGRATCCTT	G/T	GGAACGAACCGATTGCCATAAATGTCATAGAGCGTCGGTTGGWAGGAGCTGTAGTACATTGACTC
LID-00789	103556602			ABCC12-UP	3R	29C	heterozygoteAT	154	FR	30	1	FR	50	1		CATTTGAACGTATGRATCCTTKGGAACGAACCGATTGCCATAAATGTCATAGAGCGTCGGTTGG	A/T	AGGAGCTGTAGTACATTGACTCATTTAAGGGCTGATTCCGAAGGTTATCATACACYGCCGTRTG
LID-00790	103556606			ABCC12-UP	3R	29C	heterozygoteCT	210	FR	100	1	FR	80	1		AGGAGCTGTAGTACATTGACTCATTTAAGGGCTGATTCCGAAGGTTATCATACAC	C/T	GCCGTRTGACCCAGTGTGTACGGATTAGTGAAGCTAATACCGATCGGCTTTGAATTGAAGGTGG
LID-00791	103556608			ABCC12-UP	3R	29C	heterozygoteAG	216	FR	10	1	FR	0	1		AGGAGCTGTAGTACATTGACTCATTTAAGGGCTGATTCCGAAGGTTATCATACACYGCCGT	A/G	TGACCCAGTGTGTACGGATTAGTGAAGCTAATACCGATCGGCTTTGAATTGAAGGTGGTCGTG
LID-00792	103556611			ABCC12-UP	3R	29C	heterozygoteGT	321	FR	80	1	FR	80	1		CGATCGGCTTTGAATTGAAGGTGGTCGTGATCTTGGGTTTGGTGGGTGTCGCGTATTCCGGTATAGGGCT	G/T	GGYGGTGCAGCAACAGCAGAAGTGGTTCCAACCGATAGAGGAAGAAATATYGGTTTCGGCACTGGTTCCGG
LID-00793	103556613			ABCC12-UP	3R	29C	heterozygoteCT	324	FR	30	1	FR	50	1		GCTTTGAATTGAAGGTGGTCGTGATCTTGGGTTTGGTGGGTGTCGCGTATTCCGGTATAGGGCTKGG	C/T	GGTGCAGCAACAGCAGAAGTGGTTCCAACCGATAGAGGAAGAAATATYGGTTTCGGCACTGGTTCCGG
LID-00794	103556616			ABCC12-UP	3R	29C	heterozygoteCT	372	FR	60	1	FR	50	1		GCGTATTCCGGTATAGGGCTKGGYGGTGCAGCAACAGCAGAAGTGGTTCCAACCGATAGAGGAAGAAATAT	C/T	GGTTTCGGCACTGGTTCCGGWTCCGGTCTTGCCATCTCCGCRGTCGATGCTGTTTTTTGATGATT
LID-00795	103556619			ABCC12-UP	3R	29C	heterozygoteAT	393	FR	100	1	FR	60	1		GGTGCAGCAACAGCAGAAGTGGTTCCAACCGATAGAGGAAGAAATATYGGTTTCGGCACTGGTTCCGG	A/T	TCCGGTCTTGCCATCTCCGCRGTCGATGCTGTTTTTTGATGATTTGCAATCATTTGT
LID-00796	103556622			ABCC12-UP	3R	29C	heterozygoteAG	414	FR	80	1	FR	50	1		GGTTCCAACCGATAGAGGAAGAAATATYGGTTTCGGCACTGGTTCCGGWTCCGGTCTTGCCATCTCCGC	A/G	GTCGATGCTGTTTTTTGATGATTTGCAATCATTTGTTGAGAAATTTGAAGGATACTTYTTATGATGTC
LID-00797	103556625			ABCC12-UP	3R	29C	heterozygoteCT	472	R	20	2	R	50	2		GTCGATGCTGTTTTTTGATGATTTGCAATCATTTGTTGAGAAATTTGAAGGATACTT	C/T	TTATGATGTCTTCCGACATGTACGGTCCTTTGGGTTTGAAAGTTTTGTCACCATTAC
LID-00798	103556628			Agam_a4	X	4B	heterozygoteCG	44	F	35	3	F	25	3		GACATTTGCGGGTACACTCGCTAAGGGTGCACTCTTCACTAATTGGTTTTCTGTGTCGTGAACTGTTTGCA	C/G	ARTTTAAAAAATCAAATCATGACCACCAATCTCTGGGTGGAGCAGGTAAGTGTTTC
LID-00799	103556631			Agam_a4	X	4B	heterozygoteAG	46	F	70	3	F	70	3		GCGGGTACACTCGCTAAGGGTGCACTCTTCACTAATTGGTTTTCTGTGTCGTGAACTGTTTGCASA	A/G	TTTAAAAAATCAAATCATGACCACCAATCTCTGGGTGGAGCAGGTAAGTGTTTC
LID-00800	103556635			Agam_a4	X	4B	heterozygoteCT	103	F	35	2	F	30	2		TTTAAAAAATCAAATCATGACCACCAATCTCTGGGTGGAGCAGGTAAGTGTTTCGC	C/T	TATCGTTTTCGTTTGCGGTGGGCGGCTCCAGTGCCACAGTAGCCGGAGGAGTGGCAGAGTGATTCGTG
LID-00801	103556636			Agam_a4	X	4B	heterozygoteAG	172	F	80	3	F	80	3		TATCGTTTTCGTTTGCGGTGGGCGGCTCCAGTGCCACAGTAGCCGGAGGAGTGGCAGAGTGATTCGTG	A/G	AAAACCKTTCACATGATTCCCATTCCCGCACAGTCCTGGTACGACTACAAGCTGCGCTGGGAGCCAAA
LID-00802	103556639			Agam_a4	X	4B	heterozygoteGT	179	F	75	3	F	60	2		CGTTTGCGGTGGGCGGCTCCAGTGCCACAGTAGCCGGAGGAGTGGCAGAGTGATTCGTGRAAAACC	G/T	TTCACATGATTCCCATTCCCGCACAGTCCTGGTACGACTACAAGCTGCGCTGGGAGCCAAAA
LID-00803	103556642			Agam_a4	X	4B	heterozygoteAG	242	F	40	3	F	25	2		TTCACATGATTCCCATTCCCGCACAGTCCTGGTACGACTACAAGCTGCGCTGGGAGCCAAAA	A/G	AGTATGGCGGCGTGCAGATGTTGCACGTACCCTCGGACCACATCTGGCGGCCTGACAT
LID-00804	103556645			Agam_a4	X	4B	heterozygoteCG	422	F	50	2	F	65	2		AGTGTTGTACAATAAGTAAGTATGCACACTATACTACCTCAATGTCCACGCCCTATGAAGACCTTACCCGACGGAAGCGACGAGAAACAGAAACAGCGCATTCCTTCTCTGATCAGACGAG	C/G	GTAGATGAGGAAMTTTT
LID-00805	103556649			Agam_a4	X	4B	heterozygoteAC	435	F	50	2	F	75	2		GTAAGTATGCACACTATACTACCTCAATGTCCACGCCCTATGAAGACCTTACCCGACGGAAGCGACGAGAAACAGAAACAGCGCATTCCTTCTCTGATCAGACGAGSGTAGATGAGGAA	A/C	TTTT
LID-00806	103556651			Agam_a4	X	4B	heterozygoteCT	163	R	50	3	R	75	3		CACACACACACACACACACACACAAACTCTGGGGAA	C/T	GCAGGATCAAACCCGTGAGGATATAACAGGTTTCGAAGACCGTACTACTAGCTGCCTCTCACAGATTGCTAGCGATACCTTGACAC
LID-00807	103556654		rs5340186	AGAMa1-1	2R	13D	heterozygoteCT	80	F	100	2	F	0	2	1	GTTCAAGCGAAGCGTGAAGGTTTCGGGATAGCTTTAAAGTTTCTCCACTGTCCATGGTACGCCACC	C/T	CGCCTGACCATCCGCTGTTCTTCCGGATCCGGGTTTCGGTCAGCCAGTAGTGTCTCGCCGC
LID-00808	103556657			AGAMa1-1	2R	13D	heterozygoteGT	182	F	30	2	F	100	2		GGGTTTCGGTCAGCCAGTAGTGTCTCGCCGCCCGGGCCATCCCAATCAACCGAGTGCGCTGCCGTACGTTT	G/T	CTTCATTAAGTGAAACGAGTAATTAATTAGAGGACGSAAAAGTTTAGTTTTTAAGTACGGACATTAAA
LID-00809	103556660			AGAMa1-1	2R	13D	heterozygoteCG	219	F	10	2	F	0	2		GCCATCCCAATCAACCGAGTGCGCTGCCGTACGTTTKCTTCATTAAGTGAAACGAGTAATTAATTAGAGGACG	C/G	AAAAGTTTAGTTTTTAAGTACGGACATTAAAAATAATTACACTCCCCTCGAGTGCCTTCGCAGGGA
LID-00810	103556663		rs5341157	AGAMa1-1	2R	13D	heterozygoteCT	286	F	40	2	F	0	2		AAAAGTTTAGTTTTTAAGTACGGACATTAAAAATAATTACACTCCCCTCGAGTGCCTTCGCAGGGA	C/T	GCTGTCCCRATGCCGTACCGACCACGKAGTCGGTCAGTTCGAGACAGATATCCTTCCAGCTGTGGCCG
LID-00811	103556666			AGAMa1-1	2R	13D	heterozygoteAG	295	F	80	2	F	100	2		GTTTTTAAGTACGGACATTAAAAATAATTACACTCCCCTCGAGTGCCTTCGCAGGGAYGCTGTCCC	A/G	ATGCCGTACCGACCACGKAGTCGGTCAGTTCGAGACAGATATCCTTCCAGCTGTGGCCGTAGCAGATGGATC
LID-00812	103556669			AGAMa1-1	2R	13D	heterozygoteGT	312	F	0	2	F	50	2		AAAAATAATTACACTCCCCTCGAGTGCCTTCGCAGGGAYGCTGTCCCRATGCCGTACCGACCACG	G/T	AGTCGGTCAGTTCGAGACAGATATCCTTCCAGCTGTGGCCGTAGCAGATGGATC
LID-00813	103556672			AGAMa1-3	2R	13D	heterozygoteAG	340	R	70	2	R	60	2		GTCGTCACGATTGCCGTGCTGAACGTCAACTTTCGGTAAGCTGCGCGGCCATAATAGCAACC	A/G	ATCTMCTGSAAGCTGTTCTGCATTGTTGTGCATTCTRTCGCTTYTTGTCCCCAGGTCACC
LID-00814	103556675			AGAMa1-3	2R	13D	heterozygoteAC	345	R	20	2	R	70	2		GTCGTCACGATTGCCGTGCTGAACGTCAACTTTCGGTAAGCTGCGCGGCCATAATAGCAACCRATCT	A/C	CTGSAAGCTGTTCTGCATTGTTGTGCATTCTRTCGCTTYTTGTCCCCAGGTCACC
LID-00815	103556678			AGAMa1-3	2R	13D	heterozygoteCG	349	R	100	2	R	90	3		GTCGTCACGATTGCCGTGCTGAACGTCAACTTTCGGTAAGCTGCGCGGCCATAATAGCAACCRATCTMCTG	C/G	AAGCTGTTCTGCATTGTTGTGCATTCTRTCGCTTYTTGTCCCCAGGTCACCCGTCACGCACCGGATG
LID-00816	103556681			AGAMa1-3	2R	13D	heterozygoteAG	377	R	0	2	R	20	2		AACGTCAACTTTCGGTAAGCTGCGCGGCCATAATAGCAACCRATCTMCTGSAAGCTGTTCTGCATTGTTGTGCATTCT	A/G	TCGCTTYTTGTCCCCAGGTCACCCGTCACGCACCGGATGGCACCGTGGGTGCATCGCGTTTTTATAGAGCTAC
LID-00817	103556684			AGAMa1-3	2R	13D	heterozygoteCT	384	R	50	2	R	100	2		GTAAGCTGCGCGGCCATAATAGCAACCRATCTMCTGSAAGCTGTTCTGCATTGTTGTGCATTCTRTCGCTT	C/G	TTGTCCCCAGGTCACCCGTCACGCACCGGATGGCACCGTGGGTGCATCGCGTTTTTATAGAGCTAC
LID-00818	103556687			AGAMa1-U	2R	13D	heterozygoteAG	92				FR	40	1		CTTGCCGTGCTGTTTGCGCAATATGCACGCTACACAGCGCTGCTGGTAGTTTTCGGTATTT	A/G	GCKGACGTTGTGGCRTTTAAAGCAAATATTTGAGAAACATGTAAACTTTCGCCTGTGT
LID-00819	103556690			AGAMa1-U	2R	13D	heterozygoteGT	95				FR	20	3		CTTGCCGTGCTGTTTGCGCAATATGCACGCTACACAGCGCTGCTGGTAGTTTTCGGTATTTRGC	G/T	GACGTTGTGGCRTTTAAAGCAAATATTTGAGAAACATGTAAACTTTCGCCTGTGTCTGAACCT
LID-00820	103556693			AGAMa1-U	2R	13D	heterozygoteAG	107				FR	60	1		GTTTGCGCAATATGCACGCTACACAGCGCTGCTGGTAGTTTTCGGTATTTRGCKGACGTTGTGGC	A/G	TTTAAAGCAAATATTTGAGAAACATGTAAACTTTCGCCTGTGTCTGAACCTGTCCGAAATTGTT
LID-00821	103556696			AGAMa1-U	2R	13D	heterozygoteAG	182				FR	80	2		TTTAAAGCAAATATTTGAGAAACATGTAAACTTTCGCCTGTGTCTGAACCTGTCCGAAATTGTTTCGCGGTGGA	A/G	GCCGATTGTTCCCCCTTCCATCCATCCAATTTGGCATTTATGAAGCTGCCGCTTATCTGTCAACAYCG
LID-00822	103556699			AGAMa1-U	2R	13D	heterozygoteCT	248				FR	10	2		GCCGATTGTTCCCCCTTCCATCCATCCAATTTGGCATTTATGAAGCTGCCGCTTATCTGTCAACA	C/T	CGATATAYTGTACTGAACCGTGTRCTGGGCATGAGTAGGCCTTTGCGTAAGGCCTTTGCCGCGAAG
LID-00823	103556703			AGAMa1-U	2R	13D	heterozygoteCT	256				FR	70	2		GCCGATTGTTCCCCCTTCCATCCATCCAATTTGGCATTTATGAAGCTGCCGCTTATCTGTCAACAYCGATATA	C/T	TGTACTGAACCGTGTRCTGGGCATGAGTAGGCCTTTGCGTAAGGCCTTTGCCGCGAAGCGCAGCAAGAACA
LID-00824	103556705			AGAMa1-U	2R	13D	heterozygoteAG	272				FR	40	2		TCCATCCAATTTGGCATTTATGAAGCTGCCGCTTATCTGTCAACAYCGATATAYTGTACTGAACCGTGT	A/G	CTGGGCATGAGTAGGCCTTTGCGTAAGGCCTTTGCCGCGAAGCGCAGCAAGAACATGCAGCAGGCAAC
LID-00825	103556708			AGAMa1-U	2R	13D	heterozygoteCT	460	R	5	3	FR	50	3		GCGCAACGATTAATCGTGGGAAAAAATGATGAATCATCATATTTCATCTTTTTTGGCGC	C/T	YCCGCTRCCATCGTTTAACGATCAAAACTGCCAGTCTTTATCAAGCAACGTAGCACCATCATA
LID-00826	103556711			AGAMa1-U	2R	13D	heterozygoteCT	461	R	60	2	FR	30	2		GCGCAACGATTAATCGTGGGAAAAAATGATGAATCATCATATTTCATCTTTTTTGGCGCY	C/T	CCGCTRCCATCGTTTAACGATCAAAACTGCCAGTCTTTATCAAGCAACGTAGCACCATCATACACGATTGACTGT
LID-00827	103556714			AGAMa1-U	2R	13D	heterozygoteAG	467	R	60	2	FR	0	2		GCGCAACGATTAATCGTGGGAAAAAATGATGAATCATCATATTTCATCTTTTTTGGCGCYYCCGCT	A/G	CCATCGTTTAACGATCAAAACTGCCAGTCTTTATCAAGCAACGTAGCACCATCATACACGATTGACT
LID-00828	103556717			AGAMa2-5	2R	13D	heterozygoteCG	211	F	30	3	FR	0	1		TTTGGCACAACAACCGCTGTCGGTCAAGGCCTGCCTGTACCCACTAATGAAGTGAGCTTG	C/G	CTTTCAGTGACTTATTGTTACCATAGCAGGATAGTCAGTCCTACGTATGGGGGCGCGGTC
LID-00829	103556721			AGAMa2-5	2R	13D	heterozygoteAC	280	F	60	2	FR	0	1		CTTTCAGTGACTTATTGTTACCATAGCAGGATAGTCAGTCCTACGTATGGGGGCGCGGTCTATTCGGG	A/C	CTTGAACCCATGACGRGTATGTTGTTACGTCGTACGAGTTGACGACTGTACCACCAGACCGGCCC
LID-00830	103556724			AGAMa2-5	2R	13D	heterozygoteAG	296	F	40	2	FR	0	1		ACCATAGCAGGATAGTCAGTCCTACGTATGGGGGCGCGGTCTATTCGGGMCTTGAACCCATGACG	A/G	GTATGTTGTTACGTCGTACGAGTTGACGACTGTACCACCAGACCGGCCCCAACAGTGAAGCT
LID-00831	103556726			AGAMa2-5	2R	13D	heterozygoteAC	476								CATCGTGTGACAGTTTGCGGACGTCATATACGCCCGTCCTGAGATCTACAATATCTTAGC	A/C	YCATTAGAAAGCTCGTTTTCGAACGGCCAACGCCCCGAGCATTTCATACATTTTCAACCAAGTCAGCGA
LID-00832	103556729			AGAMa2-5	2R	13D	heterozygoteCT	477	F	70	2	FR	0	1		CATCGTGTGACAGTTTGCGGACGTCATATACGCCCGTCCTGAGATCTACAATATCTTAGCM	C/T	CATTAGAAAGCTCGTTTTCGAACGGCCAACGCCCCGAGCATTTCATACATTTTCAACCAAGTCAGCGA
LID-00833	103556731			AGAMa2-6	2R	13D	heterozygoteCT	28	F	30	2	F	0	2		TAAGTCTCCCAAACTGCTACCGAGCACGTGTAACAAGTGAAGATCCTAATCGGAACTGTCAGTT	C/T	AATTATGGTTTCCATATTTAATGCCCTAATCCACTGTGRCCAAACAAACAAAAACTAATGTGA
LID-00834	103556734			AGAMa2-6	2R	13D	heterozygoteAG	67	F	100	2	F	70	2		TGAAGATCCTAATCGGAACTGTCAGTTYAATTATGGTTTCCATATTTAATGCCCTAATCCACTGTG	A/G	CCAAACAAACAAAAACTAATGTGAAATGAAAAGAGAGTGACATGATGGATAACAACCATCGGAG
LID-00835	103556737			AGAMa2-6	2R	13D	heterozygoteAG	132	F	0	2	F	40	2		CCAAACAAACAAAAACTAATGTGAAATGAAAAGAGAGTGACATGATGGATAACAACCATCGGAG	A/G	CACGGAGCCAGTTTAAGCTTTCGTTGGTYGGGGKTTGCTYTACGAACGAAGCTTAASCARCACATTCA
LID-00836	103556740			AGAMa2-6	2R	13D	heterozygoteCT	161	F	100	2	F	40	2		AGAGTGACATGATGGATAACAACCATCGGAGRCACGGAGCCAGTTTAAGCTTTCGTTGGT	C/T	GGGGKTTGCTYTACGAACGAAGCTTAASCARCACATTCATTATGCAGTTTTCGTTTGCTG
LID-00837	103556743		rs5553835	AGAMa2-6	2R	13D	heterozygoteGT	166	F	0	2	F	50	2		AGAGTGACATGATGGATAACAACCATCGGAGRCACGGAGCCAGTTTAAGCTTTCGTTGGTYGGGG	G/T	TTGCTYTACGAACGAAGCTTAASCARCACATTCATTATGCAGTTTTCGTTTGCTGTATTTCAGTC
LID-00838	103556746			AGAMa2-6	2R	13D	heterozygoteCT	172	F	60	2	F	50	2		AGAGTGACATGATGGATAACAACCATCGGAGRCACGGAGCCAGTTTAAGCTTTCGTTGGTYGGGGKTTGCT	C/T	TACGAACGAAGCTTAASCARCACATTCATTATGCAGTTTTCGTTTGCTGTATTTCAGTCGTCTGTTATG
LID-00839	103556750			AGAMa2-6	2R	13D	heterozygoteCG	189	F	70	2	F	10	2		CAACCATCGGAGRCACGGAGCCAGTTTAAGCTTTCGTTGGTYGGGGKTTGCTYTACGAACGAAGCTTAA	C/G	CARCACATTCATTATGCAGTTTTCGTTTGCTGTATTTCAGTCGTCTGTTATGCTTTCTTTCTGG
LID-00840	103556753			AGAMa2-6	2R	13D	heterozygoteAG	192	F	40	2	F	60	2		CAACCATCGGAGRCACGGAGCCAGTTTAAGCTTTCGTTGGTYGGGGKTTGCTYTACGAACGAAGCTTAASCA	A/G	CACATTCATTATGCAGTTTTCGTTTGCTGTATTTCAGTCGTCTGTTATGCTTTCTTTCTGG
LID-00841	103556755			AGAMa2-10	2R	13D	heterozygoteGT	11	F	40	2	F	70	2		GCGCAGACAATCAAGTAGAGTGTGAGTTTGAAACGTGGCTCGCAGGTTCATTTGAAATTT	G/T	CCACAGCAAACAAACTATTTGCRAAAACAAATAACAATCTGCTATAGTGTRCGMGGGGTWATTTGG
LID-00842	103556758			AGAMa2-10	2R	13D	heterozygoteAG	34	F	90	2	F	50	2		TAGAGTGTGAGTTTGAAACGTGGCTCGCAGGTTCATTTGAAATTTKCCACAGCAAACAAACTATTTGC	A/G	AAAACAAATAACAATCTGCTATAGTGTRCGMGGGGTWATTTGGACGATCGTCTGAATAAGCTAACA
LID-00843	103556761			AGAMa2-10	2R	13D	heterozygoteAG	62	F	60	2	F	10	2		GGTTCATTTGAAATTTKCCACAGCAAACAAACTATTTGCRAAAACAAATAACAATCTGCTATAGTGT	A/G	CGMGGGGTWATTTGGACGATCGTCTGAATAAGCTAACATCAACGATACTTGYAWTGTTTAGCGCATG
LID-00844	103556765			AGAMa2-10	2R	13D	heterozygoteAC	65	F	100	2	F	90	2		GGTTCATTTGAAATTTKCCACAGCAAACAAACTATTTGCRAAAACAAATAACAATCTGCTATAGTGTRCG	A/C	GGGGTWATTTGGACGATCGTCTGAATAAGCTAACATCAACGATACTTGYAWTGTTTAGCGCATGCGCATC
LID-00845	103556768			AGAMa2-10	2R	13D	heterozygoteAT	71	R	60	3	F	0	2		CCACAGCAAACAAACTATTTGCRAAAACAAATAACAATCTGCTATAGTGTRCGMGGGGT	A/T	ATTTGGACGATCGTCTGAATAAGCTAACATCAACGATACTTGYAWTGTTTAGCGCATGCGCATCAAGTTT
LID-00846	103556770			AGAMa2-10	2R	13D	heterozygoteCT	114	R	70	2	-	-	-		TGCTATAGTGTRCGMGGGGTWATTTGGACGATCGTCTGAATAAGCTAACATCAACGATACTTG	C/T	AWTGTTTAGCGCATGCGCATCAAGTTTATGTGCAAAAAGATCAACGGTCAGGATCTATGATTAT
LID-00847	103556775			AGAMa2-10	2R	13D	heterozygoteAT	116	R	80	3	-	-	-		TGCTATAGTGTRCGMGGGGTWATTTGGACGATCGTCTGAATAAGCTAACATCAACGATACTTGYA	A/T	TGTTTAGCGCATGCGCATCAAGTTTATGTGCAAAAAGATCAACGGTCAGGATCTATGATTATTAAA
LID-00848	103556776			AGAMa2-10	2R	13D	heterozygoteCG	192	R	10	3	-	-	-		TGTTTAGCGCATGCGCATCAAGTTTATGTGCAAAAAGATCAACGGTCAGGATCTATGATTATTAAATTAGAGCAA	C/G	AKTTTAGTTTGAAAAGAAGGMTAGAAGTTCGAAAAYTGTTTGGAATAGTTTTACATTA
LID-00849	103556780			AGAMa2-10	2R	13D	heterozygoteGT	194	R	0	2	R	50	2		GCGCATCAAGTTTATGTGCAAAAAGATCAACGGTCAGGATCTATGATTATTAAATTAGAGCAASA	G/T	TTTAGTTTGAAAAGAAGGMTAGAAGTTCGAAAAYTGTTTGGAATAGTTTTACATTA
LID-00850	103556782			AGAMa2-10	2R	13D	heterozygoteAC	213	R	100	2	R	60	3		GTGCAAAAAGATCAACGGTCAGGATCTATGATTATTAAATTAGAGCAASAKTTTAGTTTGAAAAGAAGG	A/C	TAGAAGTTCGAAAAYTGTTTGGAATAGTTTTACATTATCAATTTTAAAAGGTAAATTGAATCGATGGCA
LID-00851	103556785			AGAMa2-10	2R	13D	heterozygoteCT	228	R	20	3	R	0	2		CGGTCAGGATCTATGATTATTAAATTAGAGCAASAKTTTAGTTTGAAAAGAAGGMTAGAAGTTCGAAAA	C/T	TGTTTGGAATAGTTTTACATTATCAATTTTAAAAGGTAAATTGAATCGATGGCAATTGATACTTGATT
LID-00852	103556788			AGAMa2-10	2R	13D	heterozygoteGT	303	R	100	2	R	50	2		GGAATAGTTTTACATTATCAATTTTAAAAGGTAAATTGAATCGATGGCAATTGATACTTGATTTGCAGT	G/T	AARTGTATTGATTTAAATATACTSAAARGATTAGCTTATGAAGTTGAYATCTAACTRATACAC
LID-00853	103556792			AGAMa2-10	2R	13D	heterozygoteAG	306	R	100	2	R	90	2		TGTTTGGAATAGTTTTACATTATCAATTTTAAAAGGTAAATTGAATCGATGGCAATTGATACTTGATTTGCAGTKAA	A/G	TGTATTGATTTAAATATACTSAAARGATTAGCTTATGAAGTTGAYATCTAACTRATACACMMATGTTGTGAGATGC
LID-00854	103556794			AGAMa2-10	2R	13D	heterozygoteCG	327	R	0	2	R	20	2		TTTTAAAAGGTAAATTGAATCGATGGCAATTGATACTTGATTTGCAGTKAARTGTATTGATTTAAATATACT	C/G	AAARGATTAGCTTATGAAGTTGAYATCTAACTRATACACMMATGTTGTGAGATGCGAACAWATAACAGTTTC
LID-00855	103556798			AGAMa2-10	2R	13D	heterozygoteAG	331	R	100	2	R	40	2		TTTTAAAAGGTAAATTGAATCGATGGCAATTGATACTTGATTTGCAGTKAARTGTATTGATTTAAATATACTSAAA	A/G	GATTAGCTTATGAAGTTGAYATCTAACTRATACACMMATGTTGTGAGATGCGAACAWATAACAGTTTC
LID-00856	103556800			AGAMa2-10	2R	13D	heterozygoteCT	351	R	20	2	R	60	2		GCAATTGATACTTGATTTGCAGTKAARTGTATTGATTTAAATATACTSAAARGATTAGCTTATGAAGTTGA	C/T	ATCTAACTRATACACMMATGTTGTGAGATGCGAACAWATAACAGTTTCYCCGCGTTAACRWCACCGAC
LID-00857	103556803			AGAMa2-10	2R	13D	heterozygoteAG	360	R	0	2	R	70	2		ACTTGATTTGCAGTKAARTGTATTGATTTAAATATACTSAAARGATTAGCTTATGAAGTTGAYATCTAACT	A/G	ATACACMMATGTTGTGAGATGCGAACAWATAACAGTTTCYCCGCGTTAACRWCACCGACTACGCCCAGACACCACC
LID-00858	103556806			AGAMa2-10	2R	13D	heterozygoteAC	367	R	0	2	R	80	2		TGTATTGATTTAAATATACTSAAARGATTAGCTTATGAAGTTGAYATCTAACTRATACAC	A/C	MATGTTGTGAGATGCGAACAWATAACAGTTTCYCCGCGTTAACRWCACCGACTACGCCCAGACAC
LID-00859	103556809			AGAMa2-10	2R	13D	heterozygoteAC	368	R	100	2	R	70	2		TGTATTGATTTAAATATACTSAAARGATTAGCTTATGAAGTTGAYATCTAACTRATACACM	A/C	ATGTTGTGAGATGCGAACAWATAACAGTTTCYCCGCGTTAACRWCACCGACTACGCCCAGACACC
LID-00860	103556812			AGAMa2-10	2R	13D	heterozygoteAT	388	R	90	2	R	100	2		AAARGATTAGCTTATGAAGTTGAYATCTAACTRATACACMMATGTTGTGAGATGCGAACA	A/T	ATAACAGTTTCYCCGCGTTAACRWCACCGACTACGCCCAGACACCACCGACGGTTGTGTTAA
LID-00861	103556815			AGAMa2-10	2R	13D	heterozygoteCT	400	R	100	2	R	70	2		GATTAGCTTATGAAGTTGAYATCTAACTRATACACMMATGTTGTGAGATGCGAACAWATAACAGTTTC	C/T	CCGCGTTAACRWCACCGACTACGCCCAGACACCACCGACGGTTGTGTTAATGCACCCGTCCCCC
LID-00862	103556819			AGAMa2-10	2R	13D	heterozygoteAG	411	R	80	2	R	40	2		GAAGTTGAYATCTAACTRATACACMMATGTTGTGAGATGCGAACAWATAACAGTTTCYCCGCGTTAAC	A/G	WCACCGACTACGCCCAGACACCACCGACGGTTGTGTTAATGCACCCGTCCCCC
LID-00863	103556820			AGAMa2-10	2R	13D	heterozygoteAT	412	R	20	2	R	60	2		GAAGTTGAYATCTAACTRATACACMMATGTTGTGAGATGCGAACAWATAACAGTTTCYCCGCGTTAACR	A/T	CACCGACTACGCCCAGACACCACCGACGGTTGTGTTAATGCACCCGTCCCCC
LID-00864	103556823			AGAMa2-U	2R	13D	heterozygoteAG	60	F	60	2	-	-	-		TACAGGCACGTAACGAAAAACACCTCACAATACAGTCTATAGATTTTCACTCCACATCA	A/G	TAACCTTTWATTGGGACAAAAACACATTCCCACAAAACCAAATTTACCAAACCCATTAC
LID-00865	103556826			AGAMa2-U	2R	13D	heterozygoteAT	69	F	70	3	-	-	-		TACAGGCACGTAACGAAAAACACCTCACAATACAGTCTATAGATTTTCACTCCACATCARTAACCTTT	A/T	ATTGGGACAAAAACACATTCCCACAAAACCAAATTTACCAAACCCATTACTTCTTTTGAGTATAACTG
LID-00866	103556829			AGAMa2-U	2R	13D	heterozygoteAC	139	R	60	2	-	-	-		TGGGACAAAAACACATTCCCACAAAACCAAATTTACCAAACCCATTACTTCTTTTGAGTATAACTGA	A/C	ACTCCTCAGAGCATGGCAAGTTAGATTCGTTCTGTACGTCAGGGTAGAGCATTGCCCTTCAATCGAC
LID-00867	103556832			AGAMa3-1	X	3C	heterozygoteCT	6	R	20	3	R	0	2		CAAAATGTCCCACTCGACGGACGTGTAGAACTCGGACAGATCGACCCCAACCTCGACGACGTTCG	C/T	TTCGWTCATCTCGTCGATGTGGCGAAGATCCACCTACACCAAAACCCCCCAGTGACAAAA
LID-00868	103556836			AGAMa3-1	X	3C	heterozygoteAT	11	R	40	3	R	0	2		CAAAATGTCCCACTCGACGGACGTGTAGAACTCGGACAGATCGACCCCAACCTCGACGACGTTCGYTTCG	A/T	TCATCTCGTCGATGTGGCGAAGATCCACCTACACCAAAACCCCCCAGTGACAAAAMCAAAACAAGAGCA
LID-00869	103556838		rs5511430	AGAMa3-1	X	3C	heterozygoteAC	67	R	40	3	R	40	2		GTTCGYTTCGWTCATCTCGTCGATGTGGCGAAGATCCACCTACACCAAAACCCCCCAGTGACAAAA	A/C	CAAAACAAGAGCAGAACYAWCTCAGATGACGTGTTCATCATTASCAACAATGGGGCAGCGTACCTG
LID-00870	103556841			AGAMa3-1	X	3C	heterozygoteCT	85	R	100	2	R	20	2		TCATCTCGTCGATGTGGCGAAGATCCACCTACACCAAAACCCCCCAGTGACAAAAMCAAAACAAGAGCAGAAC	C/T	AWCTCAGATGACGTGTTCATCATTASCAACAATGGGGCAGCGTACCTGAAACCCATCGTACGTCC
LID-00871	103556844		rs5511402	AGAMa3-1	X	3C	heterozygoteAT	87	R	40	3	R	0	2		TCGTCGATGTGGCGAAGATCCACCTACACCAAAACCCCCCAGTGACAAAAMCAAAACAAGAGCAGAACYA	A/T	CTCAGATGACGTGTTCATCATTASCAACAATGGGGCAGCGTACCTGAAACCCATCGTACGTCC
LID-00872	103556847		rs5511353	AGAMa3-1	X	3C	heterozygoteCG	111	R	60	2	R	60	2		CCCCCCAGTGACAAAAMCAAAACAAGAGCAGAACYAWCTCAGATGACGTGTTCATCATTA	C/G	CAACAATGGGGCAGCGTACCTGAAACCCATCGTACGTCCAGCTGCCAAACTTCATCACGC
LID-00873	103556850		rs5498476	AGAMa3-1	X	3C	heterozygoteAG	549	F	60	2	F	70	2		CACCATCACCGAAAGACATAAAAAAACACGCAAAACCAGGGGCATTGGTGCAATCGGCCAAATGGACAACGC	A/G	AAAACACGGACCGACSAGGGCTACTACTACTCACCACGTCGATCAGCTGCGACAGCTTCAGCTTGATCTTGA
LID-00874	103556853		rs5498139	AGAMa3-1	X	3C	heterozygoteCG	565	F	50	3	F	30	3		TAAAAAAACACGCAAAACCAGGGGCATTGGTGCAATCGGCCAAATGGACAACGCRAAAACACGGACCGAC	C/G	AGGGCTACTACTACTCACCACGTCGATCAGCTGCGACAGCTTCAGCTTGATCTTGACCGTGAGCG
LID-00875	103556856			AGAMa3-D	X	3C	heterozygoteAT	89	R	100	2	FR	70	1		GTTTCAGTCAGTACTGCAAAATGTCATGAGCATCACGACATGTTCACCAACGTAAACAATG	A/T	ACATATCCGTGGTAGCTTAATGCTCATYGCTGATACTCGATSAATGTGYGTCATGGCATGC
LID-00876	103556859		rs5398594	AGAMa3-D	X	3C	heterozygoteCT	117	R	50	2	FR	50	1		TCATGAGCATCACGACATGTTCACCAACGTAAACAATGWACATATCCGTGGTAGCTTAATGCTCAT	C/T	GCTGATACTCGATSAATGTGYGTCATGGCATGCCGAAAACGACMTGCGAATGCTTGAGTTAAATGC
LID-00877	103556862			AGAMa3-D	X	3C	heterozygoteCG	131	R	30	2	FR	20	1		TCATGAGCATCACGACATGTTCACCAACGTAAACAATGWACATATCCGTGGTAGCTTAATGCTCATYGCTGATACTCGAT	C/G	AATGTGYGTCATGGCATGCCGAAAACGACMTGCGAATGCTTGAGTTAAATGCGATACTCTGACTGWCAA
LID-00878	103556865		rs5398570	AGAMa3-D	X	3C	heterozygoteCT	138	R	90	3	FR	80	2		CGTAAACAATGWACATATCCGTGGTAGCTTAATGCTCATYGCTGATACTCGATSAATGTG	C/T	GTCATGGCATGCCGAAAACGACMTGCGAATGCTTGAGTTAAATGCGATACTCTGACTGWCAA
LID-00879	103556868		rs5398211	AGAMa3-D	X	3C	heterozygoteAC	161	R	70	2	FR	70	1		ATATCCGTGGTAGCTTAATGCTCATYGCTGATACTCGATSAATGTGYGTCATGGCATGCCGAAAACGAC	A/C	TGCGAATGCTTGAGTTAAATGCGATACTCTGACTGWCAAGCTGAGTTTAWTGCCGGAGMAAACACAAT
LID-00880	103556872			AGAMa3-D	X	3C	heterozygoteAT	197	R	100	2	FR	40	3		GTCATGGCATGCCGAAAACGACMTGCGAATGCTTGAGTTAAATGCGATACTCTGACTG	A/T	CAAGCTGAGTTTAWTGCCGGAGMAAACACAATCAATGCTGCCCTATACCACTATTTCAGT
LID-00881	103556875			AGAMa3-D	X	3C	heterozygoteAT	211	R	100	2	FR	50	2		CGAAAACGACMTGCGAATGCTTGAGTTAAATGCGATACTCTGACTGWCAAGCTGAGTTTA	A/T	TGCCGGAGMAAACACAATCAATGCTGCCCTATACCACTATTTCAGTSACCAACACKCMTGACTCAAAC
LID-00882	103556877			AGAMa3-D	X	3C	heterozygoteAC	220	R	40	3	FR	0	2		CGAAAACGACMTGCGAATGCTTGAGTTAAATGCGATACTCTGACTGWCAAGCTGAGTTTAWTGCCGGAG	A/C	AAACACAATCAATGCTGCCCTATACCACTATTTCAGTSACCAACACKCMTGACTCAAACGAAGTTCAA
LID-00883	103556881			AGAMa3-D	X	3C	heterozygoteCG	258	FR	100	2	FR	80	2		GCTGAGTTTAWTGCCGGAGMAAACACAATCAATGCTGCCCTATACCACTATTTCAGT	C/G	ACCAACACKCMTGACTCAAACGAAGTTCAAGTCTGCTCACGTACRCAACTGTGATGATGAG
LID-00884	103556883			AGAMa3-D	X	3C	heterozygoteGT	267	R	0	2	FR	40	1		GCTGAGTTTAWTGCCGGAGMAAACACAATCAATGCTGCCCTATACCACTATTTCAGTSACCAACAC	G/T	CMTGACTCAAACGAAGTTCAAGTCTGCTCACGTACRCAACTGTGATGATGAGSGAGTAAGACCC
LID-00885	103556886			AGAMa3-D	X	3C	heterozygoteAC	269	R	100	2	FR	60	2		GCTGAGTTTAWTGCCGGAGMAAACACAATCAATGCTGCCCTATACCACTATTTCAGTSACCAACACKC	A/C	TGACTCAAACGAAGTTCAAGTCTGCTCACGTACRCAACTGTGATGATGAGSGAGTAAGACCCAAAA
LID-00886	103556889			AGAMa3-D	X	3C	heterozygoteAG	303	R	100	2	FR	70	2		TATACCACTATTTCAGTSACCAACACKCMTGACTCAAACGAAGTTCAAGTCTGCTCACGTAC	A/G	CAACTGTGATGATGAGSGAGTAAGACCCAAAAAGTTGAAGGATTAATYACATGCATGGTGACA
LID-00887	103556893			AGAMa3-D	X	3C	heterozygoteCG	320	R	0	2	FR	30	3		ACCAACACKCMTGACTCAAACGAAGTTCAAGTCTGCTCACGTACRCAACTGTGATGATGAG	C/G	GAGTAAGACCCAAAAAGTTGAAGGATTAATYACATGCATGGTGACATCACAGTAGAGCTCG
LID-00888	103556895			AGAMa3-D	X	3C	heterozygoteCT	351	R	70	3	FR	60	2		GTTCAAGTCTGCTCACGTACRCAACTGTGATGATGAGSGAGTAAGACCCAAAAAGTTGAAGGATTAAT	C/T	ACATGCATGGTGACATCACAGTAGAGCTCGTGACGGTGACATGATTTTGTATCAGCCGGAATTTGTCA
LID-00889	103556900			AGAMa3-D	X	3C	heterozygoteAT	426	-	-	-	FR	30	2		ACATGCATGGTGACATCACAGTAGAGCTCGTGACGGTGACATGATTTTGTATCAGCCGGAATTTGTCATGCCTA	A/T	GTCAGTGATATTTTGCAGTAAAAAAAGTCATGACATAGTGACTGACCAAGCGTTGTGTCGCAAAAATGTCACGC
LID-00890	103556902			AGAMa3-U	X	3C	heterozygoteCT	35	R	70	2	R	100	2		GCTTGCATCTGACAACCGCGTGTCGCGTCGTGGGCAGCGTGGCAGCATCCTTAATATGCTAAGCACGTGTGCGCG	C/T	TCTGCTACTACGCGCCGCTATATGCGGGGATAGCGCGYGGAGGGGGAAGCTTATGAAATTTTGAT
LID-00891	103556904			AGAMa3-U	X	3C	heterozygoteCT	73	R	0	2	R	30	2		GTGGCAGCATCCTTAATATGCTAAGCACGTGTGCGCGYTCTGCTACTACGCGCCGCTATATGCGGGGATAGCGCG	C/T	GGAGGGGGAAGCTTATGAAATTTTGATCACGGAGTAGCGGGTCACACTGGTGGTGYGGAGCGTGGCGATAGATAATA
LID-00892	103556907			AGAMa3-U	X	3C	heterozygoteCT	129	R	50	2	R	0	2		GGAGGGGGAAGCTTATGAAATTTTGATCACGGAGTAGCGGGTCACACTGGTGGTG	C/T	GGAGCGTGGCGATAGATAATACATACAGCTGCCAACAGAACCGCTRGTACAGGTGCAGCGAGTGCATTTG
LID-00893	103556911			AGAMa3-U	X	3C	heterozygoteAG	175	R	0	2	R	20	3		GTAGCGGGTCACACTGGTGGTGYGGAGCGTGGCGATAGATAATACATACAGCTGCCAACAGAACCGCT	A/G	GTACAGGTGCAGCGAGTGCATTTGGATTAGATTTTCGCGTCCTAGATTTYGATTCCRGGCAAAACAAG
LID-00894	103556913			AGAMa3-U	X	3C	heterozygoteCT	225	R	0	2	R	30	2		TACAGCTGCCAACAGAACCGCTRGTACAGGTGCAGCGAGTGCATTTGGATTAGATTTTCGCGTCCTAGATTT	C/T	GATTCCRGGCAAAACAAGCTTTCCCGGCATTYCAATCACATATCTGTGCTTCTAATTCATTTCTTACCAAGT
LID-00895	103556915			AGAMa3-U	X	3C	heterozygoteAG	232	R	100	2	R	40	2		GAACCGCTRGTACAGGTGCAGCGAGTGCATTTGGATTAGATTTTCGCGTCCTAGATTTYGATTCC	A/G	GGCAAAACAAGCTTTCCCGGCATTYCAATCACATATCTGTGCTTCTAATTCATTTCTTACCAAGTT
LID-00896	103556918			AGAMa3-U	X	3C	heterozygoteCT	257	R	100	2	R	80	2		GAGTGCATTTGGATTAGATTTTCGCGTCCTAGATTTYGATTCCRGGCAAAACAAGCTTTCCCGGCATT	C/T	CAATCACATATCTGTGCTTCTAATTCATTTCTTACCAAGTTCCACTACTGGAGACGATCTAGGTAT
LID-00897	103556922			AGAMa3-U	X	3C	heterozygoteAT	417	R	30	3	FR	20	2		TTTTCCCATCGAAAGCATAACCAGTTATGTGTATGGGGCGCCCTAGGTCCATGTCCTAGGTCAAAA	A/T	TTTCAGGTGAGATGTACTACTCAGATAACTCAAAATGGTTACGATATTTATAATAATGGTCGTAATT
LID-00898	103556924			AGAMa4-2	X	4B	heterozygoteCG	245	R	40	3	R	0	2		GGGGAAAGAGTAAGACAGACAGACAAGAAAAAAGAAATATAGAGCGAGATAGAAAGAAATATTA	C/G	AGAGGGAGTGAGAGAGAAATAGAATTGTGGAACAGCATCCGTAGGATAGTGATTA
LID-00899	103556927			AGAMa4-2	X	4B	heterozygoteCT	451	R	60	2	R	60	2		GGAAGACATTCGAATTACCAACTTACGGAGAAGTTCGTTAAAATAAGAAAAATATTA	C/T	ACAAATAACCGATTGTTAAAGAACGGGGGGCCTTGTACAACGACGACAGAAATCAAAGTTGAT
LID-00900	103556930			AGAMa4-2	X	4B	heterozygoteGT	562	R	50	3	R	50	3		AAATCAAAGTTGATTGCTTAAGATAGAAATTGATTTTGATTTTGAAATTGATTGAAGTTGA	G/T	TTGAAGATATATAGAAAGTAACATAAAACAATGGAATTAGAATCAATCTTAGATATG
LID-00901	103556933			AGAMa4-3	X	4B	heterozygoteGT	44	F	30	2	F	30	2		GGTAAATGTGTTTCAATGGGAGGACTCCCAGAGTCCATGGGAGGTTAGCATATCATAATGGTGACAGTAG	G/T	TAGTGTGAAACTAGTAGCTTGATAACGCATTTGACTTAAAAAKAAAAGAATAAATT
LID-00902	103556936			AGAMa4-3	X	4B	heterozygoteGT	87	F	100	2	F	70	2		TGGGAGGTTAGCATATCATAATGGTGACAGTAGKTAGTGTGAAACTAGTAGCTTGATAACGCATTTGACTTAAAAA	G/T	AAAAGAATAAATTGTAGATTATACCAAGAAAACTAAAATATAAASTTTACTATTCTATCAACA
LID-00903	103556938		rs5630611	AGAMa4-3	X	4B	heterozygoteCG	132	F	80	2	F	100	2		GCTTGATAACGCATTTGACTTAAAAAKAAAAGAATAAATTGTAGATTATACCAAGAAAACTAAAATATAAA	C/G	TTTACTATTCTATCAACACTGTAAAATCTTTTCATATTGATTCGCTTTAAGCACATTTTGGTATTCCA
LID-00904	103556941			AGAMa4-3	X	4B	heterozygoteAG	260	F	90	3	F	60	3		TACTACGTTCTTTTATAACGAACATGTGCTATCGTTGTGATCAAGTCACATATGTATTA	A/G	TGACATTTTTAAASTGAAAAASTGACCGATCTTATGTTTGGTAGTGAGATTGTTTSAAATAGTTCAAAG
LID-00905	103556944			AGAMa4-3	X	4B	heterozygoteCG	274	F	90	3	F	70	3		TACTACGTTCTTTTATAACGAACATGTGCTATCGTTGTGATCAAGTCACATATGTATTARTGACATTTTTAAA	C/G	TGAAAAASTGACCGATCTTATGTTTGGTAGTGAGATTGTTTSAAATAGTTCAAAGTCAGTGCGGCCGTCGTTTTGG
LID-00906	103556947			AGAMa4-3	X	4B	heterozygoteCG	282	F	90	3	F	60	3		CTTTTATAACGAACATGTGCTATCGTTGTGATCAAGTCACATATGTATTARTGACATTTTTAAASTGAAAAA	C/G	TGACCGATCTTATGTTTGGTAGTGAGATTGTTTSAAATAGTTCAAAGTCAGTGCGGCCGTCGTTTTGG
LID-00907	103556951			AGAMa4-3	X	4B	heterozygoteCG	316	F	30	3	F	50	3		GTGATCAAGTCACATATGTATTARTGACATTTTTAAASTGAAAAASTGACCGATCTTATGTTTGGTAGTGAGATTGTTT	C/G	AAATAGTTCAAAGTCAGTGCGGCCGTCGTTTTGGTAAACTTTTTTTCCGAGTGAGAAATGTTTCGATCGTTT
LID-00908	103556953		rs5572471	AGAMa4-5	X	4B	heterozygoteAG	164	FR	60	1	FR	50	1		GGCGGCCGATACGGCCGTCCCGTCCGGCATCAAGAGTCCCGCGTTCAAGCAGCCCGCCTTCTC	A/G	CACTCCGTCTGCTCGACCGAGGTGCACCGCAGCTGCTTCTGCGTGCGGTTCATCGCCGAGCAC
LID-00909	103556956			AGAMa4-5	X	4B	heterozygoteCT	260	FR	100	1	FR	70	1		TTCTGCGTGCGGTTCATCGCCGAGCACACCAAAATGCTGGAAGACTCGACAAAGGTAAG	C/T	CAAAMCAGCCGCATGTTGGCAACAGATTGYAGATACATYTTAKACATAAAGGTATAGGCTAGGTTTCTT
LID-00910	103556959			AGAMa4-5	X	4B	heterozygoteAC	265	FR	100	2	FR	60	1		TTCTGCGTGCGGTTCATCGCCGAGCACACCAAAATGCTGGAAGACTCGACAAAGGTAAGYCAAA	A/C	CAGCCGCATGTTGGCAACAGATTGYAGATACATYTTAKACATAAAGGTATAGGCTAGGTTTCTT
LID-00911	103556962			AGAMa4-5	X	4B	heterozygoteCT	290	FR	90	1	FR	100	1		CATCGCCGAGCACACCAAAATGCTGGAAGACTCGACAAAGGTAAGYCAAAMCAGCCGCATGTTGGCAACAGATTG	C/T	AGATACATYTTAKACATAAAGGTATAGGCTAGGTTTCTTGGATAGCTMCAGGGAGTCCTA
LID-00912	103556965			AGAMa4-5	X	4B	heterozygoteCT	299	FR	90	1	FR	100	1		CCAAAATGCTGGAAGACTCGACAAAGGTAAGYCAAAMCAGCCGCATGTTGGCAACAGATTGYAGATACAT	C/T	TTAKACATAAAGGTATAGGCTAGGTTTCTTGGATAGCTMCAGGGAGTCCTAAGATTTTAAGCATTAATGG
LID-00913	103556968			AGAMa4-5	X	4B	heterozygoteGT	303	FR	80	1	FR	100	1		CCAAAATGCTGGAAGACTCGACAAAGGTAAGYCAAAMCAGCCGCATGTTGGCAACAGATTGYAGATACATYTTA	G/T	ACATAAAGGTATAGGCTAGGTTTCTTGGATAGCTMCAGGGAGTCCTAAGATTTTAAGCATTAATGGATTTCA
LID-00914	103556971			AGAMa4-5	X	4B	heterozygoteAC	338	FR	30	1	FR	40	1		CAAAMCAGCCGCATGTTGGCAACAGATTGYAGATACATYTTAKACATAAAGGTATAGGCTAGGTTTCTTGGATAGCT	A/C	CAGGGAGTCCTAAGATTTTAAGCATTAATGGATTTCATTAWTCGCGGATTTCTAATGTCAAC
LID-00915	103556974			AGAMa4-5	X	4B	heterozygoteAT	379	FR	90	1	FR	100	1		ACATAAAGGTATAGGCTAGGTTTCTTGGATAGCTMCAGGGAGTCCTAAGATTTTAAGCATTAATGGATTTCATTA	A/T	TCGCGGATTTCTAATGTCAACCGATGCAACCAAAGTTGTTGTTCATGTTCAATTACTGCTACAGAATTCGA
LID-00916	103556978			AGAMa4-5	X	4B	heterozygoteGT	455	FR	20	1	FR	50	1		TCGCGGATTTCTAATGTCAACCGATGCAACCAAAGTTGTTGTTCATGTTCAATTACTGCTACAGAATTCGATTTC	G/T	CTTACTYGAGACTTCAATCAAGGAACTCTTCAAAGAATGTTTMAAWTRTTATTTCAAGATCCAT
LID-00917	103556981			AGAMa4-5	X	4B	heterozygoteCT	462	FR	70	1	FR	60	1		TCGCGGATTTCTAATGTCAACCGATGCAACCAAAGTTGTTGTTCATGTTCAATTACTGCTACAGAATTCGATTTCKCTTACT	C/T	GAGACTTCAATCAAGGAACTCTTCAAAGAATGTTTMAAWTRTTATTTCAAGATCCATRAATGATTCTATACTACTTGA
LID-00918	103556983			AGAMa4-5	X	4B	heterozygoteAC	498	FR	70	1	FR	50	1		GTTGTTCATGTTCAATTACTGCTACAGAATTCGATTTCKCTTACTYGAGACTTCAATCAAGGAACTCTTCAAAGAATGTTT	A/C	AAWTRTTATTTCAAGATCCATRAATGATTCTATACTACTTGACGATGTAGATATG
LID-00919	103556986			AGAMa4-5	X	4B	heterozygoteAT	501	FR	40	1	FR	60	1		GTTCAATTACTGCTACAGAATTCGATTTCKCTTACTYGAGACTTCAATCAAGGAACTCTTCAAAGAATGTTTMAA	A/T	TRTTATTTCAAGATCCATRAATGATTCTATACTACTTGACGATGTAGATATG
LID-00920	103556989			AGAMa4-5	X	4B	heterozygoteAG	503	FR	60	1	FR	100	1		GTTCAATTACTGCTACAGAATTCGATTTCKCTTACTYGAGACTTCAATCAAGGAACTCTTCAAAGAATGTTTMAAWT	A/G	TTATTTCAAGATCCATRAATGATTCTATACTACTTGACGATGTAGATATGGCGCCACTTGATAATGTACATGA
LID-00921	103556992			AGAMa4-5	X	4B	heterozygoteAG	520	F	0	2	F	30	2		CTTACTYGAGACTTCAATCAAGGAACTCTTCAAAGAATGTTTMAAWTRTTATTTCAAGATCCAT	A/G	AATGATTCTATACTACTTGACGATGTAGATATGGCGCCACTTGATAATGTACATGAAATCTCCGTTTGTACCGTC
LID-00922	103556996			AGAMa5-2	3R	30E	heterozygoteCG	80	F	40	3	F	50	3		TTTTTTTAATTTGATCGTACCGTGTGTGCTGATTGCGTCCATGGCACTGCTAGGATTCACCCTGCCACC	C/G	GACTCCSGCSAAAAGTTATCATTAGGTAAGTGCGAGAAAGAGAGAGGGGCGCGGTATTGGATGCGATTTG
LID-00923	103556998			AGAMa5-2	3R	30E	heterozygoteCG	87	F	40	3	F	50	3		GATCGTACCGTGTGTGCTGATTGCGTCCATGGCACTGCTAGGATTCACCCTGCCACCSGACTCC	C/G	GCSAAAAGTTATCATTAGGTAAGTGCGAGAAAGAGAGAGGGGCGCGGTATTGGATGCGATTTG
LID-00924	103557002			AGAMa5-2	3R	30E	heterozygoteCG	90	F	40	3	F	50	3		GATCGTACCGTGTGTGCTGATTGCGTCCATGGCACTGCTAGGATTCACCCTGCCACCSGACTCCSGC	C/G	AAAAGTTATCATTAGGTAAGTGCGAGAAAGAGAGAGGGGCGCGGTATTGGATGCGATTTG
LID-00925	103557004			AGAMa5-2	3R	30E	heterozygoteCT	226	-	-	-	R	40	3		GTAAGCTGGTTTGGTGGAAGATCGTTTACTGTACTAATACTTATACCAATCTTCTACTGACTGTTGGACAGGTAA	C/T	GAAATTTTTTATGTTTAAAACTACATCTTTACATTCCAGGCGTAACAATTTTATTATCACTGACTGTATTTTTA
LID-00926	103557007			AGAMa5-2	3R	30E	heterozygoteGT	392	-	-	-	R	50	3		GGCCAGCCACATCGGAGGCTGTTCCACTTTTAGGTATAATCTCAAGGTTTAATGTTCGCTTTGCTAATGGTT	G/T	GCTTATTTTATCCCATKGCTYATCTYAGTTTTATCAAAKGKGTCAAAKGTTSGGKGCT
LID-00927	103557010			AGAMa5-2	3R	30E	heterozygoteGT	409	-	-	-	R	60	3		GGCTGTTCCACTTTTAGGTATAATCTCAAGGTTTAATGTTCGCTTTGCTAATGGTTKGCTTATTTTATCCCAT	G/T	GCTYATCTYAGTTTTATCAAAKGKGTCAAAKGTTSGGKGCTAATRGCTCACTTCACTTCTTCACTTTCAGG
LID-00928	103557013			AGAMa5-2	3R	30E	heterozygoteCT	413	-	-	-	R	50	3		CCACTTTTAGGTATAATCTCAAGGTTTAATGTTCGCTTTGCTAATGGTTKGCTTATTTTATCCCATKGCT	C/T	ATCTYAGTTTTATCAAAKGKGTCAAAKGTTSGGKGCTAATRGCTCACTTCACTTCTTCACTTTCAGGCAC
LID-00929	103557016			AGAMa5-2	3R	30E	heterozygoteCT	418	-	-	-	R	50	3		CCACTTTTAGGTATAATCTCAAGGTTTAATGTTCGCTTTGCTAATGGTTKGCTTATTTTATCCCATKGCTYATCT	C/T	AGTTTTATCAAAKGKGTCAAAKGTTSGGKGCTAATRGCTCACTTCACTTCTTCACTTTCAGGCACATATTTT
LID-00930	103557019			AGAMa5-2	3R	30E	heterozygoteGT	431	R	40	3	R	50	3		CAAGGTTTAATGTTCGCTTTGCTAATGGTTKGCTTATTTTATCCCATKGCTYATCTYAGTTTTATCAAA	G/T	GKGTCAAAKGTTSGGKGCTAATRGCTCACTTCACTTCTTCACTTTCAGGCACATATTTTAACTGCATCA
LID-00931	103557022			AGAMa5-2	3R	30E	heterozygoteGT	433	R	30	3	R	50	3		CAAGGTTTAATGTTCGCTTTGCTAATGGTTKGCTTATTTTATCCCATKGCTYATCTYAGTTTTATCAAAKG	G/T	GTCAAAKGTTSGGKGCTAATRGCTCACTTCACTTCTTCACTTTCAGGCACATATTTTAACTGCATCA
LID-00932	103557027			AGAMa5-2	3R	30E	heterozygoteGT	440	F	30	3	F	40	3		GCTTTGCTAATGGTTKGCTTATTTTATCCCATKGCTYATCTYAGTTTTATCAAAKGKGTCAAA	G/T	GTTSGGKGCTAATRGCTCACTTCACTTCTTCACTTTCAGGCACATATTTTAACTGCATCATGTT
LID-00933	103557028			AGAMa5-2	3R	30E	heterozygoteCG	444	F	70	3	F	50	3		GCTTTGCTAATGGTTKGCTTATTTTATCCCATKGCTYATCTYAGTTTTATCAAAKGKGTCAAAKGTT	C/G	GGKGCTAATRGCTCACTTCACTTCTTCACTTTCAGGCACATATTTTAACTGCATCATGTT
LID-00934	103557031			AGAMa5-2	3R	30E	heterozygoteGT	447	F	30	3	F	40	3		GCTTTGCTAATGGTTKGCTTATTTTATCCCATKGCTYATCTYAGTTTTATCAAAKGKGTCAAAKGTTSGG	G/T	GCTAATRGCTCACTTCACTTCTTCACTTTCAGGCACATATTTTAACTGCATCATGTT
LID-00935	103557034			AGAMa5-2	3R	30E	heterozygoteAG	454	R	70	2	R	60	2		TGGTTKGCTTATTTTATCCCATKGCTYATCTYAGTTTTATCAAAKGKGTCAAAKGTTSGGKGCTAAT	A/G	GCTCACTTCACTTCTTCACTTTCAGGCACATATTTTAACTGCATCATGTT
LID-00936	103557038			AGAMa5-3	3R	30E	heterozygoteAT	55	F	20	3	F	20	3		GACAATTGCATGAGCGTGTGGTTGGATGTTTACATGTTTGTTTACAGTTCCACG	A/T	TTCCGAATTCCGTACAATTCCACATTCCWTAGTCCACATTCCAGATTCCAGTGATTCGCAATT
LID-00937	103557040		rs5585874	AGAMa5-3	3R	30E	heterozygoteAT	84	F	40	3	F	30	3		GTGGTTGGATGTTTACATGTTTGTTTACAGTTCCACGWTTCCGAATTCCGTACAATTCCACATTCC	A/T	TAGTCCACATTCCAGATTCCAGTGATTCGCAATTTTGTTATCGATTTAAGCTACGTTTTAGTAACG
LID-00938	103557043			AGAMa5-5	3R	30E	heterozygoteCG	29	F	50	3	-	-	-		GCGTTTATTGAGCTGCTGTGTGCACGCGGCCACACGCAAACTGTTGCGAGCATAAAGCCGAA	C/G	TGGAAAACCCCGCACCGTGCACGGCCGGAAGGAATTAAGGACCAACAAACCTGTGCCACACCCCTTGTTGC
LID-00939	103557046			AGAMa5-5	3R	30E	heterozygoteCT	143	FR	30	1	-	-	-		CAAACCTGTGCCACACCCCTTGTTGCAAGCCATACACGGGGAAGCAAAGAATTGAGAATTGAAACTGA	C/T	ACAAGACTTAGCGTACGCATTGCCGGAACGCCGGTTTTGTGGTAGCAACATCGGCGA
LID-00940	103557049			AGAMa5-5	3R	30E	heterozygoteCT	287	FR	100	2	R	40	2		GCATAAGTGTTGCAAAAGATCGCTCGAAAGCGATCAGGACACCAGAAACCCAAACCATAAGGACACATATC	C/T	GAGTAGCGWGAACGACAACGACGGCGTATCATCCCTGCGAAAACGTGCGGCACCGTGGGAACG
LID-00941	103557052			AGAMa5-5	3R	30E	heterozygoteAT	296	FR	0	2	R	100	2	1	GCAAAAGATCGCTCGAAAGCGATCAGGACACCAGAAACCCAAACCATAAGGACACATATCYGAGTAGCG	A/T	GAACGACAACGACGGCGTATCATCCCTGCGAAAACGTGCGGCACCGTGGGAACG
LID-00942	103557056		rs5441218	AGAMa5-5	3R	30E	heterozygoteAT	564	FR	0	1	R	100	2	1	TGAGGATATACAAGTGGATCATCGTGCTGATGCTGATAGCGAATTCATCAATCTGTAAGTACT	A/T	ACTSTTGATYYTTAAAATTAYATTGAATTACAYATTTCATTTGCCATAAAAA
LID-00943	103557058		rs5441219	AGAMa5-5	3R	30E	heterozygoteCG	568	FR	0	1	R	50	2		TGAGGATATACAAGTGGATCATCGTGCTGATGCTGATAGCGAATTCATCAATCTGTAAGTACTWACT	C/G	TTGATYYTTAAAATTAYATTGAATTACAYATTTCATTTGCCATAAAAAGSCGTAWGA
LID-00944	103557061			AGAMa5-5	3R	30E	heterozygoteCT	574	FR	100	2	R	60	2		TGAGGATATACAAGTGGATCATCGTGCTGATGCTGATAGCGAATTCATCAATCTGTAAGTACTWACTSTTGAT	C/T	YTTAAAATTAYATTGAATTACAYATTTCATTTGCCATAAAAAGSCGTAWGATTAAATTGTGCTCTGTA
LID-00945	103557064			AGAMa5-5	3R	30E	heterozygoteCT	575	FR	100	1	R	30	3		TGAGGATATACAAGTGGATCATCGTGCTGATGCTGATAGCGAATTCATCAATCTGTAAGTACTWACTSTTGATY	C/T	TTAAAATTAYATTGAATTACAYATTTCATTTGCCATAAAAAGSCGTAWGATTAAATTGTGCTCTGTATCATAC
LID-00946	103557067			AGAMa5-5	3R	30E	heterozygoteCT	585	FR	0	1	R	70	3		GGATCATCGTGCTGATGCTGATAGCGAATTCATCAATCTGTAAGTACTWACTSTTGATYYTTAAAATTA	C/T	ATTGAATTACAYATTTCATTTGCCATAAAAAGSCGTAWGATTAAATTGTGCTCTGTATCATACGGTTGGAAAG
LID-00947	103557070			AGAMa5-5	3R	30E	heterozygoteCT	597	FR	0	1	R	70	3		GGATCATCGTGCTGATGCTGATAGCGAATTCATCAATCTGTAAGTACTWACTSTTGATYYTTAAAATTAYATTGAATTACA	C/T	ATTTCATTTGCCATAAAAAGSCGTAWGATTAAATTGTGCTCTGTATCATACGGTTGGAAAG
LID-00948	103557073			AGAMa5-5	3R	30E	heterozygoteCG	619	FR	100	1	R	70	3		CAATCTGTAAGTACTWACTSTTGATYYTTAAAATTAYATTGAATTACAYATTTCATTTGCCATAAAAAG	C/G	CGTAWGATTAAATTGTGCTCTGTATCATACGGTTGGAAAGTAACAGGTTCATATGGAATTTGGAATCTCG
LID-00949	103557077			AGAMa5-5	3R	30E	heterozygoteAT	624	FR	100	1	R	50	3		CAATCTGTAAGTACTWACTSTTGATYYTTAAAATTAYATTGAATTACAYATTTCATTTGCCATAAAAAGSCGTA	A/T	GATTAAATTGTGCTCTGTATCATACGGTTGGAAAGTAACAGGTTCATATGG
LID-00950	103557079			AGAMa5-D	3R	30E	heterozygoteAC	20	-	-	-	F	60	3		AGTACGATGGTGCATTGGCAAAGGGTGATGATGATGATGAAAGCCTTCTCTGATTGGCCA	A/C	AGTTAAATTAAGCGGTTTCTCTCGCTCTCAATCTCCCCTTATCCCGTYTAGTGAAAATAT
LID-00951	103557082			AGAMa5-D	3R	30E	heterozygoteCT	68	-	-	-	F	50	2		GATGAAAGCCTTCTCTGATTGGCCAMAGTTAAATTAAGCGGTTTCTCTCGCTCTCAATCTCCCCTTATCCCGT	C/T	TAGTGAAAATATCTTTTTGAAGTTTAAWCGAGTGTTGATTGGAAAAGCTGCACCAAGAATGAGCGATTAGAA
LID-00952	103557085			AGAMa5-D	3R	30E	heterozygoteAT	96	-	-	-	F	50	2		CTCTCGCTCTCAATCTCCCCTTATCCCGTYTAGTGAAAATATCTTTTTGAAGTTTAA	A/T	CGAGTGTTGATTGGAAAAGCTGCACCAAGAATGAGCGATTAGAAAATRGTGCCT
LID-00953	103557088			AGAMa5-D	3R	30E	heterozygoteAG	144	-	-	-	F	30	3		TTTTTGAAGTTTAAWCGAGTGTTGATTGGAAAAGCTGCACCAAGAATGAGCGATTAGAAAAT	A/G	GTGCCTTGAAGCAGAAAGTAAAGTATGCTCTAGTGGTGCTTCTACAATCCTTTTTTTCTATGCGTTAA
LID-00954	103557091			AGAMa5-D	3R	30E	heterozygoteAG	235	-	-	-	R	20	2		GTATGCTCTAGTGGTGCTTCTACAATCCTTTTTTTCTATGCGTTAATTCTCGTTTACTACGCGCACTC	A/G	TTTGCACGATTACGGCCTGCACTTCACCYCGATGGATCCGTGTTCCTTGGCCGTACGGAAGTCGA
LID-00955	103557094			AGAMa5-D	3R	30E	heterozygoteCT	264	R	70	2	R	100	2		CAATCCTTTTTTTCTATGCGTTAATTCTCGTTTACTACGCGCACTCRTTTGCACGATTACGGCCTGCACTTCACC	C/T	CGATGGATCCGTGTTCCTTGGCCGTACGGAAGTCGATCGAAGAATGCAATAGRATTCTAGCGATAGCGCAACCGG
LID-00956	103557098			AGAMa5-D	3R	30E	heterozygoteAG	317	R	80	3	R	100	2		TTTGCACGATTACGGCCTGCACTTCACCYCGATGGATCCGTGTTCCTTGGCCGTACGGAAGTCGATCGAAGAATGCAATAG	A/G	ATTCTAGCGATAGCGCAACCGGCTCTCTTACGGGGTGCAATTTGGCAGCAGTTGTTGCGACAGTGCACCCGGCGATTGAAGA
LID-00957	103557100			AGAMa5-D	3R	30E	heterozygoteCT	411	R	70	3	R	100	2		CAACCGGCTCTCTTACGGGGTGCAATTTGGCAGCAGTTGTTGCGACAGTGCACCCGGCGATTGAAGATTGGTTGCCGA	C/T	GCTGCTTGTCGACACCGGTGTGTCCACACACACGCGCTGCTGATGTACGGGCGGCGAATCGCTTTCAACTTTC
LID-00958	103557103			AGAMa6-2	2R	11A	heterozygoteCT	7	F	40	3	-	-	-		GGGGGTAGCTGAAAATGAGGCTGTTATTGTCGCAACCCTTCTTATCGCTTAATCGCTTTCCGCT	C/T	AACCCCTCCCACGTCTGCAAACATTCCAGTGCTGATGAAGGATTCGACGGAACATATCATACGA
LID-00959	103557106			AGAMa6-2	2R	11A	heterozygoteAT	170	F	80	3	-	-	-		ATGTTCCTCCCGGTATTTTTAAGAGCACGTGCAAAATCGACATCACGTGGTTCCCGTTCGATGACCAGC	A/T	CTGTGAGATGAAGTTCGGCAGCTGGACGTACGATGGCAATCAGGTAGGCGAAACKGCGGGTCCTGCTAG
LID-00960	103557110			AGAMa6-2	2R	11A	heterozygoteGT	225	F	30	2	-	-	-		CTGTGAGATGAAGTTCGGCAGCTGGACGTACGATGGCAATCAGGTAGGCGAAAC	G/T	GCGGGTCCTGCTAGCGCCTCCTAATRGTCTCACAGTCCAAAAATGACAAGAATGACTAATT
LID-00961	103557113		rs5520893	AGAMa6-2	2R	11A	heterozygoteAG	251	F	50	2	-	-	-		CGATGGCAATCAGGTAGGCGAAACKGCGGGTCCTGCTAGCGCCTCCTAAT	A/G	GTCTCACAGTCCAAAAATGACAAGAATGACTAATTATTGACTGATTTTTTCCAATTCC
LID-00962	103557115			AGAMa6-2	2R	11A	heterozygoteGT	313	R	50	3	-	-	-		GTCTCACAGTCCAAAAATGACAAGAATGACTAATTATTGACTGATTTTTTCCAATTCCAGC	G/T	GGATCTCATACTCAACTCAGACGATGGAGGCGATCTGTCGGATTTCATCACGAACGGCGAAT
LID-00963	103557118			AGAMa7-1	X	5D	heterozygoteAC	405	F	0	2	FR	100	1	1	GCGGAACAATCCAGCAAAACGTTTGTAATGGACAGAAGTTATCGCCGAGCATCG	A/C	ACCAGTYTCTTACCGTTCACGCATCTCCACCTCCTGCAGCTGCTTATTCTTTTCGTCCACTG
LID-00964	103557121			AGAMa7-1	X	5D	heterozygoteCT	412	F	30	2	FR	100	1		GCGGAACAATCCAGCAAAACGTTTGTAATGGACAGAAGTTATCGCCGAGCATCGMACCAGT	C/T	TCTTACCGTTCACGCATCTCCACCTCCTGCAGCTGCTTATTCTTTTCGTCCACTGTCGGACG
LID-00965	103557124			AGAMa7-5	X	5D	heterozygoteAT	122	FR	0	1	FR	100	1	1	AGCGACCGGCGGAAGATACGACGGTATGATTTATGCATATTTTGGCATAAAATTTTCCCTTACTTTCCCCC	A/T	CGCCGGATGTGGAAAGAGCACCAACCCGGCTCGCAAAGTATCCTTCAATTTYGAGCGAACGAATGTGTG
LID-00966	103557127			AGAMa7-5	X	5D	heterozygoteCT	174	FR	0	1	FR	100	1	1	TTTTCCCTTACTTTCCCCCWCGCCGGATGTGGAAAGAGCACCAACCCGGCTCGCAAAGTATCCTTCAATTT	C/T	GAGCGAACGAATGTGTGAGTGAGAGCGCAGGAGCGAGYACGTTGTTAGCGCTCCATTGCTCCAGCTTTGCGG
LID-00967	103557130			AGAMa7-5	X	5D	heterozygoteCT	212	FR	30	1	FR	100	1		CGCAAAGTATCCTTCAATTTYGAGCGAACGAATGTGTGAGTGAGAGCGCAGGAGCGAG	C/T	ACGTTGTTAGCGCTCCATTGCTCCAGCTTTGCGGTTGAATCTTTTGTTCCGTGCACCGAAAAG
LID-00968	103557133			AGAMa7-5	X	5D	heterozygoteGT	288	FR	100	1	FR	0	1	1	ACGTTGTTAGCGCTCCATTGCTCCAGCTTTGCGGTTGAATCTTTTGTTCCGTGCACCGAAAAGTCACGTCCTCGC	G/T	CGGATCGCTCCCGCTCTGTCTCGCACACGCTCGTTCGCTCGTTTCATAGGGACGCACACGCT
LID-00969	103557136			AGAMa7-5	X	5D	heterozygoteAT	422	FR	0	1	FR	100	1	1	GCCTGTTCACATCTCGTTGTCTTTGCTGTTGGCGTCAGTCTCAGTTGCCGGCTTGGATGCTGCGGGCAGGC	A/T	TTTTCCAACCGTACTTGTAACTCAATAAATTAAATGAACAATAAACGACGGTTCTCTAGACACGAACGGTT
LID-00970	103557139			AGAMa7-5	X	5D	heterozygoteAG	536	FR	100	1	FR	0	1	1	GGTTCTCTAGACACGAACGGTTCGCACTTGGCCTCGGCGCTTGCTCCCAGCTCCCGCGGCGCTC	A/G	TACTCCGTAGGACAACCGAACAGATGAGCTGGGAGTGGAGYGCAGAGTGTGGGAGGAGCATAAT
LID-00971	103557142			AGAMa7-5	X	5D	heterozygoteCT	577	F	0	2	F	60	2		GCTCCCAGCTCCCGCGGCGCTCRTACTCCGTAGGACAACCGAACAGATGAGCTGGGAGTGGAG	C/T	GCAGAGTGTGGGAGGAGCATAATTTTCGCTTCCACAACCGAGAACCGATACCAGAAAGCCA
LID-00972	103557145			AGAMa7-7	X	5D	heterozygoteAT	82	FR	100	1	FR	0	1	1	CAATCTTAAATAAAATACCATCCCGTGCACGTTTCTCTGTTCATTCTCGTCCACCTTACCTTGAT	A/T	CCGTTCCTTTCCGCTCGTGCTCGTGAAACGCACCAATGAACTATCCTATCGGGGACGCTAGGTCGGGT
LID-00973	103557148			AGAMa7-7	X	5D	heterozygoteAG	258	FR	100	1	FR	0	1	1	GAATGAACAGTGGGTCGTAAACGTCCGTCGACCGAACGGAGTATCTTGTGGTGATGT	A/G	TTTGTGTTTGTACACGTTTGGTAGAGTCTGTTTCAGTGTCATGCAGAGGGCGCCACTGCAAAG
LID-00974	103557151			AGAMa7-7	X	5D	heterozygoteAG	376	FR	50	1	FR	0	1		GCAGAGGGCGCCACTGCAAAGTGGGTTAGTGAAATCTTTAATCAATAGAAACCCGTTAGAATCACAAGTTTATGG	A/G	AAGATAGTTTTAAAGCAGTCAAAGAAATTGTGTAACTTAATGGAACTAATCAGAACGAGAATGC
LID-00975	103557155			AGAMa7-7	X	5D	heterozygoteCT	487	FR	0	1	FR	100	1	1	CGAGAATGCTAGCACATCTTCAACCTTTATTTACTTACACTTGCCGTCTTGTGTA	C/T	CAATACAGCTGGATTTTATTGTTAGCTGTAGGAAAAAATGCATTTACGCATATATTGCCTACT
LID-00976	103557157			AGAMa7-DOWN	X	5D	heterozygoteAC	173	FR	60	2	FR	100	1		GAAATCGGGAGACAAAAGCGCCATCGCAAACCAAACGAAGGAAATGAAATCCGGAAACCGGGAACAAGGCAC	A/T	CACYCACCCACCCAGCCCAAAATACCAGCAAAGCGTTGCTGCTGCCGGAGTGGGACGTCACTGGCAGATGTT
LID-00977	103557161			AGAMa7-DOWN	X	5D	heterozygoteCT	177	FR	100	1	FR	50	1		CGGGAGACAAAAGCGCCATCGCAAACCAAACGAAGGAAATGAAATCCGGAAACCGGGAACAAGGCACWCAC	C/T	CACCCACCCAGCCCAAAATACCAGCAAAGCGTTGCTGCTGCCGGAGTGGGACGTCACTGGCAGATGTTATTAT
LID-00978	103557163			AGAMa7-DOWN	X	5D	heterozygoteAC	278	FR	20	2	FR	0	1		GTTGCTGCTGCCGGAGTGGGACGTCACTGGCAGATGTTATTATCATAAAACATACCCCATCCGCCCCCGC	A/C	CSGGCCACCTTGCGTAGAGCTAGATTATGTCGCAGCAGCTGGGGTCGGTGCGCTAGGAAAGACACTCGTC
LID-00979	103557166			AGAMa7-DOWN	X	5D	heterozygoteCG	280	FR	80	2	FR	100	1		GCTGCTGCCGGAGTGGGACGTCACTGGCAGATGTTATTATCATAAAACATACCCCATCCGCCCCCGCMC	C/G	GGCCACCTTGCGTAGAGCTAGATTATGTCGCAGCAGCTGGGGTCGGTGCGCTAGGAAAGACACTCGTCC
LID-00980	103557169			AGAMa7-U	X	5D	heterozygoteAG	201	FR	0	1	FR	50	1		CGACACTCTTTGACCCCTGATCTTGCGCACAACGTTCGAATGATAGAATGGAAGGG	A/G	AACATGCAAATGTTACAACTAACGCCCCCAAAACAATCTATAACCTGCAAKTAAGCA
LID-00981	103557171			AGAMa7-U	X	5D	heterozygoteGT	252	FR	100	1	FR	0	1	1	GGAAGGGRAACATGCAAATGTTACAACTAACGCCCCCAAAACAATCTATAACCTGCAA	G/T	TAAGCATATTTATACAACATATAAACGTTACAGCGTATGTTAAAACATAATGGAACATG
LID-00982	103557175			AGAMa7-U	X	5D	heterozygoteCT	533	R	100	2	R	0	2	1	GTTTAAACATGGTACTAAAATTTGAAACCCAATTTGTAATACGAATATTTAGCGGCCAATACTGAAACCTTCC	C/T	GTACTTTTAGCACATTAGCACAACCGAACCCTTCGCCCTCTCCGGTTGCTTCCTCCGATTA
LID-00983	103557178			AGAMa8-1	2R	13D	heterozygoteCT	52	FR	50	1	FR	40	1		ATACTCCTCGTTGCGACTGGCCGGCACTTCTAGGATGTCCCATTCAACCGA	C/T	AGGTAAAATTCRCTCAAATCAATCCCAATCTGCACGAGATTGCTGCCAGGAATCTGCAAG
LID-00984	103557180			AGAMa8-1	2R	13D	heterozygoteAG	64	FR	70	1	FR	100	1		ATACTCCTCGTTGCGACTGGCCGGCACTTCTAGGATGTCCCATTCAACCGAYAGGTAAAATTC	A/G	CTCAAATCAATCCCAATCTGCACGAGATTGCTGCCAGGAATCTGCAAGMAARTGRTAAAGTA
LID-00985	103557183			AGAMa8-1	2R	13D	heterozygoteAC	113	FR	0	1	FR	50	1		AGGTAAAATTCRCTCAAATCAATCCCAATCTGCACGAGATTGCTGCCAGGAATCTGCAAG	A/C	AARTGRTAAAGTASTRGCGATTAGCTCRAAGTTCGCTTCACCAACTGCCMACCTGATGCCCTA
LID-00986	103557186			AGAMa8-1	2R	13D	heterozygoteAG	116	FR	50	1	FR	0	1		AYAGGTAAAATTCRCTCAAATCAATCCCAATCTGCACGAGATTGCTGCCAGGAATCTGCAAGMAA	A/G	TGRTAAAGTASTRGCGATTAGCTCRAAGTTCGCTTCACCAACTGCCMACCTGATGCCCTA
LID-00987	103557189			AGAMa8-1	2R	13D	heterozygoteAG	119	FR	0	1	FR	50	1		AGGTAAAATTCRCTCAAATCAATCCCAATCTGCACGAGATTGCTGCCAGGAATCTGCAAGMAARTG	A/G	TAAAGTASTRGCGATTAGCTCRAAGTTCGCTTCACCAACTGCCMACCTGATGCCCTA
LID-00988	103557192			AGAMa8-1	2R	13D	heterozygoteCG	127	FR	80	1	FR	70	1		CTCAAATCAATCCCAATCTGCACGAGATTGCTGCCAGGAATCTGCAAGMAARTGRTAAAGTA	C/G	TRGCGATTAGCTCRAAGTTCGCTTCACCAACTGCCMACCTGATGCCCTAYCACCTACCTGAT
LID-00989	103557195			AGAMa8-1	2R	13D	heterozygoteAG	129	FR	100	1	FR	80	1		CTCAAATCAATCCCAATCTGCACGAGATTGCTGCCAGGAATCTGCAAGMAARTGRTAAAGTAST	A/G	GCGATTAGCTCRAAGTTCGCTTCACCAACTGCCMACCTGATGCCCTAYCACCTACCTGATCGAGA
LID-00990	103557198			AGAMa8-1	2R	13D	heterozygoteAG	141	FR	80	1	FR	20	1		CCAATCTGCACGAGATTGCTGCCAGGAATCTGCAAGMAARTGRTAAAGTASTRGCGATTAGCTC	A/G	AAGTTCGCTTCACCAACTGCCMACCTGATGCCCTAYCACCTACCTGATCGAGATGGCGC
LID-00991	103557202			AGAMa8-1	2R	13D	heterozygoteAC	163	FR	80	1	FR	20	1		GATTGCTGCCAGGAATCTGCAAGMAARTGRTAAAGTASTRGCGATTAGCTCRAAGTTCGCTTCACCAACTGCC	A/C	ACCTGATGCCCTAYCACCTACCTGATCGAGATGGCGCAGCTCCACCTGTGCCCCGTTATACGTCCACGAG
LID-00992	103557204			AGAMa8-1	2R	13D	heterozygoteCT	177	FR	100	1	FR	80	1		CTGCAAGMAARTGRTAAAGTASTRGCGATTAGCTCRAAGTTCGCTTCACCAACTGCCMACCTGATGCCCTA	C/T	CACCTACCTGATCGAGATGGCGCAGCTCCACCTGTGCCCCGTTATACGTCCACGAGCCAAACTTCATCAGG
LID-00993	103557207			AGAMa8-1	2R	13D	heterozygoteAG	260	FR	60	1	FR	20	1		CACCTACCTGATCGAGATGGCGCAGCTCCACCTGTGCCCCGTTATACGTCCACGAGCCAAACTTCATCAGGCACGTCTGCTC	A/G	TCGTACGGGAAGTACTCCACGTTCATCTCGCAGGACGATTTGTAGATGGCGGGCGGTTCCCAGAACACCTCCCCGG
LID-00994	103557210			AGAMa8-4	2R	13D	heterozygoteGT	34	F	100	2	F	70	3		TTTTGCCCTCAATTCTGCAAACCTATTCGCCTAAAACACCCAGGCCAATTTGAAGCGGGATTGGAATA	G/T	AGGTGAGAGAGGGAGAGARAGAGAGAGASAAGGTTTAAAAAACGGATAGCCTCCGTCGTAACACCG
LID-00995	103557213			AGAMa8-4	2R	13D	heterozygoteAG	53	FR	60	2	F	70	3		TATTCGCCTAAAACACCCAGGCCAATTTGAAGCGGGATTGGAATAKAGGTGAGAGAGGGAGAGA	A/G	AGAGAGAGASAAGGTTTAAAAAACGGATAGCCTCCGTCGTAACACCGTATCATCCGTTCGACCG
LID-00996	103557216			AGAMa8-4	2R	13D	heterozygoteCG	63	FR	70	2	F	100	2		TATTCGCCTAAAACACCCAGGCCAATTTGAAGCGGGATTGGAATAKAGGTGAGAGAGGGAGAGARAGAGAGAGA	C/G	AAGGTTTAAAAAACGGATAGCCTCCGTCGTAACACCGTATCATCCGTTCGACCGAATCGCTAGAAAAGGGCGAC
LID-00997	103557219			AGAMa8-4	2R	13D	heterozygoteAG	246	FR	40	2	-	-	-		GCTACCCTTTCCCTTTCAAAAACCCTTTCCCCACACTTCGCAGCTGTGTGCGTTTACATCTTTTAAAA	A/G	CTCATCTTTTCTTTACCGCGGCAATCTTTGCATTCTACCATCACACCACTGATCGGACTGCTGKCGAA
LID-00998	103557223			AGAMa8-4	2R	13D	heterozygoteGT	310	FR	50	2	-	-	-		CTCATCTTTTCTTTACCGCGGCAATCTTTGCATTCTACCATCACACCACTGATCGGACTGCTG	G/T	CGAAAATGGATGTTCTTTACGATTATGGTAATGTTTTCGACGCGGCGTRATAGGACGAGGGAAG
LID-00999	103557226			AGAMa8-4	2R	13D	heterozygoteAG	359	FR	50	2	-	-	-		CCACTGATCGGACTGCTGKCGAAAATGGATGTTCTTTACGATTATGGTAATGTTTTCGACGCGGCGT	A/G	ATAGGACGAGGGAAGACCGCGTGTGCAGGAAGGTAGGTGCGCCTGGTGCGATTTCTTTTCCATTTG
LID-01000	103557229			AGAMa8-D	2R	13D	heterozygoteGT	48	F	40	2	-	-	-		AGACGGGGGGAACGAAGCGAAAACAAACTCCAGCAGCAGAGAGATAG	G/T	AAGGGAGAGAACAAAAAAGGCAGGAAGATATTAAAGGTTTCTCATGAGAAATTTACTCCGGCCACTTG
LID-01001	103557231			AGAMa8-D	2R	13D	heterozygoteGT	95	R	20	2	R	50	2		CACACAAACGCAACACATTCCAGCACATAATCTCAGCACCGGAAGCTCTCCCCAGTGGAGGT	G/T	CAGATGATRAAGTTTTATATTTGACCAAATTAACTGCCACGCTCAAACACACACACACACAC
LID-01002	103557234			AGAMa8-D	2R	13D	heterozygoteAG	104	R	100	2	R	80	2		CACACAAACGCAACACATTCCAGCACATAATCTCAGCACCGGAAGCTCTCCCCAGTGGAGGTKCAGATGAT	A/G	AAGTTTTATATTTGACCAAATTAACTGCCACGCTCAAACACACACACACACAC
LID-01003	103557238			AGAMa9	3R	34A	heterozygoteAG	27	F	80	2	F	90	2		GTTGGTGATGATGCGTTCCCCGGCGTCCAGCGGCAGCCAGAACACGGACAGTGCCAGTATCATGAT	A/G	ACCAGCGCCGGTACAATCACGATGGCCCGGTGCGTGTCGGATTGGCGCTGGAGCGTCACGTTGTACGTAATGT
LID-01004	103557242			AGAMa9	3R	34A	heterozygoteGT	254	FR	60	1	FR	70	1		CGATCTGGACGAAAGAGAGCGCAAATAAGGTATTGGCTTCAAAGAAATACATGCTCCCAA	G/T	AATTACCTGAGGCTCGCTACCGATGGTAAGGTTCAGCATGTACCCGTCGAATGTCCAGGATCCAATC
LID-01005	103557244			AGAMa9	3R	34A	heterozygoteGT	531	R	50	3	R	100	2		CCGAACCACCGGCATTGTTGTACAGTACTACGTCCGGCCGCCACACGATCGTCGGATCCCAGCGGACGAC	G/T	TTCAAATTTCCATAGCTGGCCGGATTCCACGTCAGTTTGGGATCATTCCAGGACTGAAAGGCACACAAAAAC
LID-01006	103557246			AGAMa9-D	3R	34A	heterozygoteCT	31	F	100	2	F	50	3		TTCTATGGGTAATTTATTCAGGAGGGATTTAAAAGTCATACAGTCAGTCGCATCTTTGGCGAGTTTGC	C/T	TCTTCCCCGCTACATGAAGTTGAAGTAAACACTTCCTTCCTGTATGTGGTGTRTCTGTGTTGTCCTTTC
LID-01007	103557249			AGAMa9-D	3R	34A	heterozygoteAG	84	FR	10	2	FR	50	3		GGCGAGTTTGCYTCTTCCCCGCTACATGAAGTTGAAGTAAACACTTCCTTCCTGTATGTGGTGT	A/G	TCTGTGTTGTCCTTTCCTGCSAAAAGGCGGCCTCCTGCGGCGTCCGGTTCGGTCGATAGAAATTGA
LID-01008	103557252			AGAMa9-D	3R	34A	heterozygoteCG	105	FR	60	1	FR	0	2		GAAGTTGAAGTAAACACTTCCTTCCTGTATGTGGTGTRTCTGTGTTGTCCTTTCCTGC	C/G	AAAAGGCGGCCTCCTGCGGCGTCCGGTTCGGTCGATAGAAATTGATATAAATGTCACTGAGAGGGGC
LID-01009	103557256			agamb1_consensus	X	5D	heterozygoteAG	325	FR	0	1	FR	55	1		TTGAACGTCCACGAACCGAACTTCATGATGCAGGTCTGCTGGTCGAACGGGAAGTAGGTGACGTCGATCGTGCA	A/G	GAGCTTTGATAGATGGCGGGCGGTACCCACAGTACCTCACCGTTCGGGTAGATCAGCACGTTTGATTTGTAG
LID-01010	103557258			agamb1_consensus	X	5D	heterozygoteCT	482	FR	75	2	FR	100	1		CCATCGGCACTATCGGGAAAGGTTAAAGGGAGAAAGGAGAGTGTTCTGTTAACTTGTATGTTTGAGGAT	C/T	GGCAGCGGTGCACCGGGCGTGCAGTGATCGTACTTGTTGAACAGCACAATGTCCGGCTTCCAGACCTT
LID-01011	103557261			agamb1_consensus	X	5D	heterozygoteGT	569	F	0	2	F	30	2		GCAGTGATCGTACTTGTTGAACAGCACAATGTCCGGCTTCCAGACCTTGTCTGGGGGCAGCCGCAG	G/T	ACCCCGATGCCGCCGTAATCAGCCTCGTCCCATTGCAGCTGATAGTCGCTCCACACCAACCGCAACC
LID-01012	103557265			AGAMb1-DOWN	X	5D	heterozygoteAT	121	FR	0	2	FR	100	1	1	GATTTCGTTTTGTTGTGGTGTGTTTTGTTTGTTTTTGCTGTAAGACTTATCTCGATTTTTTCTTCTGATT	A/T	CTGACACAAATGGCACACCCACACACACTGAGAGGAGACACGCTCACTCGTGCATTCAAATGTATCCTTG
LID-01013	103557267			AGAMb1-DOWN	X	5D	heterozygoteGT	372	F	0	2	FR	50	2		GATCTATTTTTCTTCAACGTTTCGTGCACGAGTATGTGTGCGTGTGTGTGTTGGCCAGGTCAGCAAATTTG	G/T	TGGATTAATGTGCAGAAACGTGTCAGWGCCGGKCGGCATACATATTGAAATACTTATTTCGCTTTTGTTTGT
LID-01014	103557270			AGAMb1-DOWN	X	5D	heterozygoteAT	399	F	0	1	FR	100	1	1	GAGTATGTGTGCGTGTGTGTGTTGGCCAGGTCAGCAAATTTGKTGGATTAATGTGCAGAAACGTGTCAG	A/T	GCCGGBCGGCATACATATTGAAATACTTATTTCGCTTTTGTTTGTTGCTGCTAGCGTGTTTGCGATGAG
LID-01015	103557273			AGAMb1-DOWN	X	5D	heterozygoteCGT	405	F	100	1	FR	70	3		GAGTATGTGTGCGTGTGTGTGTTGGCCAGGTCAGCAAATTTGKTGGATTAATGTGCAGAAACGTGTCAGWGCCGG	C/G/T	CGGCATACATATTGAAATACTTATTTCGCTTTTGTTTGTTGCTGCTAGCGTGTTTGCGATGAGCAGGAAGAAG
LID-01016	103557276			AGM1	3L	46C	heterozygoteCT	46	F	70	2	F	90	2		GGACGTGGTGCCAGAGAATAGATTTTCCAACTGGGGTGGTATGTA	C/T	ACCCGATCGACCCGGGCACCGCACGMTTCTGYCTTTCTCATACCGTTTTTTCCCTCTTATTTTGATCCGTTT
LID-01017	103557279			AGM1	3L	46C	heterozygoteAC	72	F	80	2	F	70	2		GGACGTGGTGCCAGAGAATAGATTTTCCAACTGGGGTGGTATGTAYACCCGATCGACCCGGGCACCGCACG	A/C	TTCTGYCTTTCTCATACCGTTTTTTCCCTCTTATTTTGATCCGTTTAGCTTGGCAATCACGACAAC
LID-01018	103557282			AGM1	3L	46C	heterozygoteCT	78	F	60	2	F	80	2		GAGAATAGATTTTCCAACTGGGGTGGTATGTAYACCCGATCGACCCGGGCACCGCACGMTTCTG	C/T	CTTTCTCATACCGTTTTTTCCCTCTTATTTTGATCCGTTTAGCTTGGCAATCACGACAACAAAC
LID-01019	103557286			AGM1	3L	46C	heterozygoteCG	291	R	90	2	R	80	2		GACGAGCTAGCGATGGAGGATGTCTTCATCTCCTGGAAGGACACCATCGATCCGGCAGC	C/G	TGCAATTCTAACCCCAAGGACTATCTGCTGTACAGCCGCGACCCGGTGCGAACACCGTT
LID-01020	103557288			AGM1	3L	46C	heterozygoteAC	384	R	60	2	R	80	2		GCCGCGACCCGGTGCGAACACCGTTCCAGTGGGACGATTCGGTTAGTGCCGGTTTCTC	A/C	ACCAACCGCACCACCTGGCTACCGGTCGCKTCCAACTACAAAACCCTCAACTACAAAGCGCAGAAA
LID-01021	103557291		rs3388973	AGM1	3L	46C	heterozygoteGT	414	R	60	2	R	100	2		CCAGTGGGACGATTCGGTTAGTGCCGGTTTCTCMACCAACCGCACCACCTGGCTACCGGTCGC	G/T	TCCAACTACAAAACCCTCAACTACAAAGCGCAGAAAGCTGCGCCACGCTCCCACGTGAAAATA
LID-01022	103557295		rs3388971	AGM1	3L	46C	heterozygoteAG	504	R	50	2	R	50	2		GCTGCGCCACGCTCCCACGTGAAAATATTCAAAGCTCTCGTTCGGCTCCGCAA	A/G	CAGCGCACACTGCGCGAAGGAACGATGGAAATGCAGTTGGTAGGCGATAACATAATCGTGATT
LID-01023	103557297			AGM1-D	3L	46C	heterozygoteAT	105	R	90	3	-	-	-		AAGTTAGTTTGTATCGTGACTGGAGTTACCAACACCACCACGACGACCAATCAG	A/C	CTATTTCAATAGTAGTAGGYTCTGRCTTCGGTAGCGGAATTACTGTCGATACCATCCATCCA
LID-01024	103557302			AGM1-D	3L	46C	heterozygoteCT	125	R	10	3	-	-	-		AAGTTAGTTTGTATCGTGACTGGAGTTACCAACACCACCACGACGACCAATCAGMCTATTTCAATAGTAGTAGG	C/T	TCTGRCTTCGGTAGCGGAATTACTGTCGATACCATCCATCCAACCATCATATCGGTTAAGCTTCAC
LID-01025	103557303			AGM1-D	3L	46C	heterozygoteAG	130	R	90	3	-	-	-		GTGACTGGAGTTACCAACACCACCACGACGACCAATCAGMCTATTTCAATAGTAGTAGGYTCTG	A/G	CTTCGGTAGCGGAATTACTGTCGATACCATCCATCCAACCATCATATCGGTTAAGCTTCACTTATCTACG
LID-01026	103557306			AGM1-D	3L	46C	heterozygoteCT	465	R	50	2	R	45	2		TTGCCCCTGTTGACTCTACTCATGCCTAGTTGAAGCAACCATACGAGTTACCAAAAATTTCAAA	C/T	CAGCCCATTTGATCATTCAATCAAACAAATCAATTTAAGAACACGCGAAGTATCATCAAACCAA
LID-01027	103557310			AGM1-U	3L	46C	heterozygoteAC	70	FR	60	3	FR	60	2		GGATCTTATAATCGCGAAAAGCGTTGATTACTAGTTTCCTATTTGCAAACCTCTCGACAATGGCTCTCG	A/C	GGGGACACAGAATCACACGGCCGTGTTCGCATGTAGTATTTTCCCTTTTCGATGATTCCTATTGGAC
LID-01028	103557312			AGM1-U	3L	46C	heterozygoteCG	250	FR	40	3	FR	50	3		CCGCGTGCGTCTAAGGCATTAGTGCGTCTTGATACACAAACACACTCATCGCATTGCATTTGGGGT	C/G	CAAAGCATACAATCGCATCACGATCGCTTTCCATGCTTTGYGTACGACGGGAAAGACGAGTGAGC
LID-01029	103557316			AGM1-U	3L	46C	heterozygoteCT	291	FR	40	3	FR	40	2		CATCGCATTGCATTTGGGGTSCAAAGCATACAATCGCATCACGATCGCTTTCCATGCTTTG	C/T	GTACGACGGGAAAGACGAGTGAGCAGCGTGAGCTGCACTCGTTATGCGGTTCTAAAAAT
LID-01030	103557318		rs5478159	AO	2R	7A	heterozygoteAG	472	FR	80	2	FR	70	2		CGGCACAGCTCTGTCCTCCGACCAGTCGGATGCTCTCCGTCACAATCTCCTTGTACTCTGTATGAGCGGAA	A/G	AAAACAACCCACGATTTAAGATGYATTACGGTTTGTRGTRRCGSGTCTAGCGAGCCACCCATTGC
LID-01031	103557321			AO	2R	7A	heterozygoteCT	496	F	50	2	F	60	2		CCGTCACAATCTCCTTGTACTCTGTATGAGCGGAARAAAACAACCCACGATTTAAGATG	C/T	ATTACGGTTTGTRGTRRCGSGTCTAGCGAGCCACCCATTGCTTACCGGTAAAT
LID-01032	103557323			AO	2R	7A	heterozygoteAG	509	F	70	2	F	20	2		CCGTCACAATCTCCTTGTACTCTGTATGAGCGGAARAAAACAACCCACGATTTAAGATGYATTACGGTTTGT	A/G	GTRRCGSGTCTAGCGAGCCACCCATTGCTTACCGGTAAATTCAACCTTGGCAAACACCGGAGCACTCGAGG
LID-01033	103557326			AO	2R	7A	heterozygoteAG	512	F	60	2	F	80	2		CCGTCACAATCTCCTTGTACTCTGTATGAGCGGAARAAAACAACCCACGATTTAAGATGYATTACGGTTTGTRGT	A/G	RCGSGTCTAGCGAGCCACCCATTGCTTACCGGTAAATTCAACCTTGGCAAACACCGGAGCACTCGAGGCCCACGC
LID-01034	103557330			AO	2R	7A	heterozygoteAG	513	F	40	2	F	10	2		CCGTCACAATCTCCTTGTACTCTGTATGAGCGGAARAAAACAACCCACGATTTAAGATGYATTACGGTTTGTRGTR	A/G	CGSGTCTAGCGAGCCACCCATTGCTTACCGGTAAATTCAACCTTGGCAAACACCGGAGCACTCGAGGCCCACGC
LID-01035	103557333			AO-UP	2R	7A	heterozygoteAT	22	F	80	3	F	100	2		GGTCGGGACAAGCGTTTATCGCATAGCAAATGGGACGYCAGTACTTTGCTTTG	A/T	TAAAKGTACACAACACAACACAACACACAGGGAAGTTTGTTTAGTTTGCAGCGATG
LID-01036	103557335			AO-UP	2R	7A	heterozygoteGT	27	F	30	2	F	0	2		GGTCGGGACAAGCGTTTATCGCATAGCAAATGGGACGYCAGTACTTTGCTTTGWTAAA	G/T	GTACACAACACAACACAACACACAGGGAAGTTTGTTTAGTTTGCAGCGATGCTTACATTAATC
LID-01037	103557338			AO-UP	2R	7A	heterozygoteCT	151	F	60	2	F	100	2		AACGAACGCCAGGCGATGCACATTTACACAGCTTTGATTATTAGATTGCA	C/T	TTGSGATTACGCGCTTGTCCAAACGGAACTGACGTGTTTCCCGAAACGCTCGAAGTTGAACG
LID-01038	103557342			AO-UP	2R	7A	heterozygoteCG	155	F	60	3	F	60	3		AACGAACGCCAGGCGATGCACATTTACACAGCTTTGATTATTAGATTGCAYTTG	C/G	GATTACGCGCTTGTCCAAACGGAACTGACGTGTTTCCCGAAACGCTCGAAGTTGAACGTTTGA
LID-01039	103557344			AO-UP	2R	7A	heterozygoteAG	256	F	80	2	F	10	2		CCCGAAACGCTCGAAGTTGAACGTTTGAAGTTGAAACTTGTCCGGGGCCGTGGCACGAGTTTCGC	A/G	CAWYGCACCAGCAAGCGCCACGGCATGAATTCTCATTCTCCCCGCCAAACCAAMCCCAAAAGG
LID-01040	103557347			AO-UP	2R	7A	heterozygoteAT	259	F	45	2	F	10	2		CCCGAAACGCTCGAAGTTGAACGTTTGAAGTTGAAACTTGTCCGGGGCCGTGGCACGAGTTTCGCRCA	A/T	YGCACCAGCAAGCGCCACGGCATGAATTCTCATTCTCCCCGCCAAACCAAMCCCAAAAGGTTGTGTAA
LID-01041	103557351			AO-UP	2R	7A	heterozygoteCT	260	F	60	2	F	100	2		CCCGAAACGCTCGAAGTTGAACGTTTGAAGTTGAAACTTGTCCGGGGCCGTGGCACGAGTTTCGCRCAW	C/T	GCACCAGCAAGCGCCACGGCATGAATTCTCATTCTCCCCGCCAAACCAAMCCCAAAAGGTTGTGTAATT
LID-01042	103557353			AO-UP	2R	7A	heterozygoteAC	310	F	30	2	F	0	2		GGCACGAGTTTCGCRCAWYGCACCAGCAAGCGCCACGGCATGAATTCTCATTCTCCCCGCCAAACCAA	A/C	CCCAAAAGGTTGTGTAATTGGCGTGATCAAAGTGCAAAGTRTGGACTGCCGGCAAAGCACCAGGCAG
LID-01043	103557356			AO-UP	2R	7A	heterozygoteAG	351	F	30	3	F	10	3		CCCCGCCAAACCAAMCCCAAAAGGTTGTGTAATTGGCGTGATCAAAGTGCAAAGT	A/G	TGGACTGCCGGCAAAGCACCAGGCAGCGCYGGCACCAGGAACATTCGCATGCGCAATGCAAATT
LID-01044	103557359			AO-UP	2R	7A	heterozygoteCT	381	F	60	2	F	50	2		CCCCGCCAAACCAAMCCCAAAAGGTTGTGTAATTGGCGTGATCAAAGTGCAAAGTRTGGACTGCCGGCAAAGCACCAGGCAGCGC	C/T	GGCACCAGGAACATTCGCATGCGCAATGCAAATTTCCCTGTTT
LID-01045	103557363			CHITIN-D	2R	8D	heterozygoteCG	44	F	20	3	F	40	3		GTGTGGTGCGGAAGGGGAGCAATCCATCGGATATGAAACGCTCAACCGGCTCACCTACATGGAACTC	C/G	TCCTGAAGGARTCGCTACGATTGCTTCCGATAGCGGCCGTCKTTGGACGAAGAACG
LID-01046	103557365			CHITIN-D	2R	8D	heterozygoteAG	55	F	50	2	F	30	2		GGGGAGCAATCCATCGGATATGAAACGCTCAACCGGCTCACCTACATGGAACTCSTCCTGAAGGA	A/G	TCGCTACGATTGCTTCCGATAGCGGCCGTCKTTGGACGAAGAACGACGGCCGAAGTGGAYCTGGG
LID-01047	103557368			CHITIN-D	2R	8D	heterozygoteGT	86	F	100	2	F	70	2		CACCTACATGGAACTCSTCCTGAAGGARTCGCTACGATTGCTTCCGATAGCGGCCGTC	G/T	TTGGACGAAGAACGACGGCCGAAGTGGAYCTGGGACAGTATCGCCTACCGGCGRACATCGATAT
LID-01048	103557372			CHITIN-D	2R	8D	heterozygoteCT	115	F	40	2	F	60	2		TCGCTACGATTGCTTCCGATAGCGGCCGTCKTTGGACGAAGAACGACGGCCGAAGTGGA	C/T	CTGGGACAGTATCGCCTACCGGCGRACATCGATATCGTCATCGATATTTTCGACATTCA
LID-01049	103557374		rs3347608	CHITIN-D	2R	8D	heterozygoteAG	140	F	50	2	F	80	2		GCCGTCKTTGGACGAAGAACGACGGCCGAAGTGGAYCTGGGACAGTATCGCCTACCGGCG	A/G	ACATCGATATCGTCATCGATATTTTCGACATTCATCGCAATCCCGCCTACTGGGGTTCGG
LID-01050	103557378			CHITIN-D	2R	8D	heterozygoteCG	216	F	0	2	F	50	3		GATATCGTCATCGATATTTTCGACATTCATCGCAATCCCGCCTACTGGGGTTCGGATGCTGATCGATTTC	C/G	CCCGGAACGRTTCGAAGGACTGCGGCACGACCCGTTTGCCCTGCTACCGTTCAGTGCTGGGTCGCGGAA
LID-01051	103557380			CHITIN-D	2R	8D	heterozygoteAG	226	F	40	2	F	50	2		GATATTTTCGACATTCATCGCAATCCCGCCTACTGGGGTTCGGATGCTGATCGATTTCSCCCGGAACG	A/G	TTCGAAGGACTGCGGCACGACCCGTTTGCCCTGCTACCGTTCAGTGCTGGGTCGCGGAATTG
LID-01052	103557383		rs5596308	CHITIN-D	2R	8D	heterozygoteCT	289	F	50	2	F	80	2		GGACTGCGGCACGACCCGTTTGCCCTGCTACCGTTCAGTGCTGGGTCGCGGAATTG	C/T	GTAGGTTTACGGTACGCTTGGATTTCGATGAAGATAATGYTGCTGAAAGTGTTGCGCAGCT
LID-01053	103557387		rs5596359	CHITIN-D	2R	8D	heterozygoteCT	329	F	100	2	F	50	2		CAGTGCTGGGTCGCGGAATTGYGTAGGTTTACGGTACGCTTGGATTTCGATGAAGATAATG	C/T	TGCTGAAAGTGTTGCGCAGCTATCGCGTCGACACCGACCTGAAGCTGGAGGATTTAACCATGAA
LID-01054	103557389		rs5596813	CHITIN-D	2R	8D	heterozygoteCT	427	F	50	2	F	50	2		ATCGCGTCGACACCGACCTGAAGCTGGAGGATTTAACCATGAAAATAGCTCTCACGATGAAGATTTCCAACGGACA	C/T	ATGGTGCGGCTGAAGCGAAGACAATAAACATGTTCGTTTGATAGGGTTTGATTTTTCTATTTTTCCAC
LID-01055	103557393			CHITIN-D	2R	8D	heterozygoteCT	497	R	30	3	R	50	2		GCGGCTGAAGCGAAGACAATAAACATGTTCGTTTGATAGGGTTTGATTTTTCTATTTTTCCACC	C/T	CATCGGTCATGCTTTSGATTTTCSCCTTCACATCKTCCGGAATTTCTAGCTGC
LID-01056	103557395			CHITIN-D	2R	8D	heterozygoteCG	513	R	60	3	R	50	3		GAAGACAATAAACATGTTCGTTTGATAGGGTTTGATTTTTCTATTTTTCCACCYCATCGGTCATGCTTT	C/G	GATTTTCSCCTTCACATCKTCCGGAATTTCTAGCTGCTTCAGATTTCCTCGCCGA
LID-01057	103557399			CHITIN-D	2R	8D	heterozygoteCG	521	R	30	3	R	50	3		TAAACATGTTCGTTTGATAGGGTTTGATTTTTCTATTTTTCCACCYCATCGGTCATGCTTTSGATTTTC	C/G	CCTTCACATCKTCCGGAATTTCTAGCTGCTTCAGATTGTCCTCGCCGATTTCTTCTTCCGTTCTG
LID-01058	103557401			CHITIN-D	2R	8D	heterozygoteGT	532	R	50	2	R	50	3		GGGTTTGATTTTTCTATTTTTCCACCYCATCGGTCATGCTTTSGATTTTCSCCTTCACATC	G/T	TCCGGAATTTCTAGCTGCTTCAGATTGTCCTCGCCGATTTCTTCTTCCGTTCTGAAAAAAAGTAG
LID-01059	103557405		rs3636533	COE131	3L	43A	heterozygoteAG	27	-	-	-	R	50	2		TAACCCATAATTACCGGTGATGTTTAGACGTTCGCTCTTCAAGAATCCAAGCACCCCGAGACGATA	A/G	TTCAGAGTGATAACAATCAACTCCTAGAAAGAGAGGGATCGTAAAGATGACCACCCATCGAAAGTAATGAGAT
LID-01060	103557407			COE131	3L	43A	heterozygoteGT	105	FR	90	2	FR	90	2		CTAGAAAGAGAGGGATCGTAAAGATGACCACCCATCGAAAGTAATGAGATGCTT	G/T	CGCAAGACGTACATTYTCCATCAGCARATCCACACCGTGAACTTCTCCCGATCCTGCTAC
LID-01061	103557410			COE131	3L	43A	heterozygoteCT	121	FR	60	1	FR	60	1		CTAGAAAGAGAGGGATCGTAAAGATGACCACCCATCGAAAGTAATGAGATGCTTKCGCAAGACGTACATT	C/T	TCCATCAGCARATCCACACCGTGAACTTCTCCCGATCCTGCTACAAAGCTTCCACCGTGTATAAACACCA
LID-01062	103557413			COE131	3L	43A	heterozygoteAG	132	FR	0	2	FR	80	2		GTAAAGATGACCACCCATCGAAAGTAATGAGATGCTTKCGCAAGACGTACATTYTCCATCAGCA	A/G	ATCCACACCGTGAACTTCTCCCGATCCTGCTACAAAGCTTCCACCGTGTATAAACACCAGCACG
LID-01063	103557416			COE131	3L	43A	heterozygoteCT	203	FR	40	1	FR	40	1		ATCCACACCGTGAACTTCTCCCGATCCTGCTACAAAGCTTCCACCGTGTATAAACACCAGCACGGGATAC	C/T	TGACAYGGGTTGTCTCCTGCTCACTGTCCACATGCTGYACCGGTGCGAACACATTCAGATAGAGACAGTC
LID-01064	103557420			COE131	3L	43A	heterozygoteCT	209	FR	80	1	FR	80	1		ATCCACACCGTGAACTTCTCCCGATCCTGCTACAAAGCTTCCACCGTGTATAAACACCAGCACGGGATACYTGACA	C/T	GGGTTGTCTCCTGCTCACTGTCCACATGCTGYACCGGTGCGAACACATTCAGATAGAGACAGTCTTC
LID-01065	103557422			COE131	3L	43A	heterozygoteCT	241	FR	80	1	FR	60	1		CCGTGTATAAACACCAGCACGGGATACYTGACAYGGGTTGTCTCCTGCTCACTGTCCACATGCTG	C/T	ACCGGTGCGAACACATTCAGATAGAGACAGTCTTCRCTGCCCACTATCCCATTCTGGCG
LID-01066	103557425		rs5161511	COE131	3L	43A	heterozygoteAG	277	FR	50	1	FR	50	1		GGGTTGTCTCCTGCTCACTGTCCACATGCTGYACCGGTGCGAACACATTCAGATAGAGACAGTCTTC	A/G	CTGCCCACTATCCCATTCTGGCGGTTGATGTTTTTAAACTGTGGACAYACGCTCCCGTACGCGGTG
LID-01067	103557428			COE131	3L	43A	heterozygoteCT	325	FR	100	1	FR	90	1		AACACATTCAGATAGAGACAGTCTTCRCTGCCCACTATCCCATTCTGGCGGTTGATGTTTTTAAACTGTGGACA	C/T	ACGCTCCCGTACGCGGTGTAGTTGCGCTGATCAACGGGATCTTCCAGCACGGGGTTCTACAATCAACA
LID-01068	103557432			COE131	3L	43A	heterozygoteCT	394	FR	55	1	FR	40	1		CCCGTACGCGGTGTAGTTGCGCTGATCAACGGGATCTTCCAGCACGGGGTTCTACAATCAACA	C/T	CCAGTGTGTTCGATTAGAGACAAACAAAAAAYCACTTCAATCTGATAACGTYCAAC
LID-01069	103557433			COE131	3L	43A	heterozygoteCT	426	FR	50	1	FR	0	1		CTTCCAGCACGGGGTTCTACAATCAACAYCCAGTGTGTTCGATTAGAGACAAACAAAAAA	C/T	CACTTCAATCTGATAACGTYCAACTTACGGCAAATCGTAGCTCGCCGACCGGAGGCTTGGCGTAACGAATTCCA
LID-01070	103557437		rs5056676	COE131	3L	43A	heterozygoteCT	446	FR	100	1	FR	50	1		GGGGTTCTACAATCAACAYCCAGTGTGTTCGATTAGAGACAAACAAAAAAYCACTTCAATCTGATAACGT	C/T	CAACTTACGGCAAATCGTAGCTCGCCGACCGGAGGCTTGGCGTAACGAATTCCA
LID-01071	103557439			COE140	3L	43B	heterozygoteAG	21	R	10	2	R	90	2		GCCGGCTCCCGCACTGTGACCGAGCAGTGTAACTTGCGCAGGATCACCGCCGAAGTTGCCAATGT	A/G	CCGCTGCACCCACCGCAACAGTGTGGTTTGATCTTTCAGCCCAAAGTTGCCACTGATGTTGAA
LID-01072	103557442			COE140	3L	43B	heterozygoteCT	94	-	-	-	R	20	2		CCGCTGCACCCACCGCAACAGTGTGGTTTGATCTTTCAGCCCAAAGTTGCCACTGATGTTGAATTTGTTTGT	C/T	TTYAGAAATCCTAAAACATTGAGCCGGTAGTTAAAGGTCACCACAACAACACCCTG
LID-01073	103557445		rs5594280	COE140	3L	43B	heterozygoteCT	97	-	-	-	R	60	2		CCGCAACAGTGTGGTTTGATCTTTCAGCCCAAAGTTGCCACTGATGTTGAATTTGTTTGTYTT	C/T	AGAAATCCTAAAACATTGAGCCGGTAGTTAAAGGTCACCACAACAACACCCTG
LID-01074	103557448			COE140	3L	43B	heterozygoteCT	251	-	-	-	R	20	2		CACAACACTTTTATACTGCTTACACTATCTATTAGTAGATCAGCCCCGTTAATGTCTTT	C/T	TCACCATGTCCAACCGCGTAACTTCCACCGTGAACRAACACTAGCACAGGRTATGCCGCTG
LID-01075	103557451		rs5595190	COE140	3L	43B	heterozygoteAG	287	-	-	-	R	60	2		TAGATCAGCCCCGTTAATGTCTTTYTCACCATGTCCAACCGCGTAACTTCCACCGTGAAC	A/G	AACACTAGCACAGGRTATGCCGCTGYTTCCGTGCYTTCTTTAACACGAGGCGTRTAGATGTTT
LID-01076	103557455			COE140	3L	43B	heterozygoteAG	302	-	-	-	R	90	3		TCACCATGTCCAACCGCGTAACTTCCACCGTGAACRAACACTAGCACAGG	A/G	TATGCCGCTGYTTCCGTGCYTTCTTTAACACGAGGCGTRTAGATGTTTGCAAATAGACAGTCT
LID-01077	103557458			COE140	3L	43B	heterozygoteCT	313	-	-	-	R	90	2		TCACCATGTCCAACCGCGTAACTTCCACCGTGAACRAACACTAGCACAGGRTATGCCGCTG	C/T	TTCCGTGCYTTCTTTAACACGAGGCGTRTAGATGTTTGCAAATAGACAGTCTTCGCTACCAA
LID-01078	103557461			COE140	3L	43B	heterozygoteCT	322	-	-	-	R	20	2		TCACCATGTCCAACCGCGTAACTTCCACCGTGAACRAACACTAGCACAGGRTATGCCGCTGYTTCCGTGC	C/T	TTCTTTAACACGAGGCGTRTAGATGTTTGCAAATAGACAGTCTTCGCTACCAATGACATAGTCCCG
LID-01079	103557464			COE140	3L	43B	heterozygoteAG	341	-	-	-	R	60	2		CCACCGTGAACRAACACTAGCACAGGRTATGCCGCTGYTTCCGTGCYTTCTTTAACACGAGGCGT	A/G	TAGATGTTTGCAAATAGACAGTCTTCGCTACCAATGACATAGTCCCGRGTGAATGGATT
LID-01080	103557466			COE140	3L	43B	heterozygoteAG	389	-	-	-	R	60	2		AACACGAGGCGTRTAGATGTTTGCAAATAGACAGTCTTCGCTACCAATGACATAGTCCCG	A/G	GTGAATGGATTATTGTACTGGGCRCAGACACTCCCGGGTGTGGTGTAGTTTAGAGATCCAC
LID-01081	103557469			COE140	3L	43B	heterozygoteAG	413	-	-	-	R	70	2		TAGATGTTTGCAAATAGACAGTCTTCGCTACCAATGACATAGTCCCGRGTGAATGGATTATTGTACTGGGC	A/G	CAGACACTCCCGGGTGTGGTGTAGTTTAGAGATCCACTCGGTTGATGCACTATTGAATGCTGT
LID-01082	103557472			COE140_EX_150 (ensang17303)	3L	43B	heterozygoteCT	103	-	-	-	F	60	2		GGATTGTTTGTACTTGAACGTTTACGGGGGCCGTTTGCCGGGGGCGGCCCAG	C/T	CGGATGATGCGCTGTGGCCGGTGATGCTCTGGATTCACGGTGGATCGTTTGTGGTCGGATCGG
LID-01083	103557475		rs5688711	COE140_EX_150 (ensang17303)	3L	43B	heterozygoteGT	189	-	-	-	F	30	2		CTCTGGATTCACGGTGGATCGTTTGTGGTCGGATCGGCACAGACCGACATCTTCGGGCC	G/T	GAGTTTCTKGTGGAGAAGGTGAGTTGGGGGGGGGGGGGGGGGAAAGAATCGAGAAATGSAT
LID-01084	103557478		rs5688701	COE140_EX_150 (ensang17303)	3L	43B	heterozygoteGT	198	-	-	-	F	50	2		CTCTGGATTCACGGTGGATCGTTTGTGGTCGGATCGGCACAGACCGACATCTTCGGGCCKGAGTTTCT	G/T	GTGGAGAAGGTGAGTTGGGGGGGGGGGGGGGGGAAAGAATCGAGAAATGSATGTAATTRGTTGTATAT
LID-01085	103557481			COE140_EX_150 (ensang17303)	3L	43B	heterozygoteCG	248	R	40	2	R	0	2		GACCGACATCTTCGGGCCKGAGTTTCTKGTGGAGAAGGTGAGTTGGGGGGGGGGGGGGGGGAAAGAATCGAGAAATG	C/G	ATGTAATTRGTTGTATATTCGAACAAAATTACTAGACTRAATAATTAGAYGC
LID-01086	103557484			COE140_EX_150 (ensang17303)	3L	43B	heterozygoteAG	257	R	30	2	R	30	2		GGGCCKGAGTTTCTKGTGGAGAAGGTGAGTTGGGGGGGGGGGGGGGGGAAAGAATCGAGAAATGSATGTAATT	A/G	GTTGTATATTCGAACAAAATTACTAGACTRAATAATTAGAYGCAGAGTGTTGRTTTACCRCGG
LID-01087	103557487		rs5688196	COE140_EX_150 (ensang17303)	3L	43B	heterozygoteAG	287	R	80	2	R	60	2		GGGGAAAGAATCGAGAAATGSATGTAATTRGTTGTATATTCGAACAAAATTACTAGACT	A/G	AATAATTAGAYGCAGAGTGTTGRTTTACCRCGGGTTAGTKTAATAGATGTAGACATTTGAGCA
LID-01088	103557488		rs5688186	COE140_EX_150 (ensang17303)	3L	43B	heterozygoteCT	298	R	70	2	R	60	2		GGGGAAAGAATCGAGAAATGSATGTAATTRGTTGTATATTCGAACAAAATTACTAGACTRAATAATTAGA	C/T	GCAGAGTGTTGRTTTACCRCGGGTTAGTKTAATAGATGTAGACATTTGAGCAGGAGTTAGTARAATAGGTG
LID-01089	103557491			COE140_EX_150 (ensang17303)	3L	43B	heterozygoteAG	310	R	60	2	R	50	2		GTAATTRGTTGTATATTCGAACAAAATTACTAGACTRAATAATTAGAYGCAGAGTGTTG	A/G	TTTACCRCGGGTTAGTKTAATAGATGTAGACATTTGAGCAGGAGTTAGTARAATAGGTGTCT
LID-01090	103557494		rs5688149	COE140_EX_150 (ensang17303)	3L	43B	heterozygoteAG	317	R	40	2	R	50	2		GTAATTRGTTGTATATTCGAACAAAATTACTAGACTRAATAATTAGAYGCAGAGTGTTGRTTTACC	A/G	CGGGTTAGTKTAATAGATGTAGACATTTGAGCAGGAGTTAGTARAATAGGTGTCTTRGGAGCTTGGG
LID-01091	103557497			COE140_EX_150 (ensang17303)	3L	43B	heterozygoteGT	327	R	40	2	R	60	2		GTAATTRGTTGTATATTCGAACAAAATTACTAGACTRAATAATTAGAYGCAGAGTGTTGRTTTACCRCGGGTTAGT	G/T	TAATAGATGTAGACATTTGAGCAGGAGTTAGTARAATAGGTGTCTTRGGAGCTTGGGHTTTRAGCRTTTCGTT
LID-01092	103557500			COE140_EX_150 (ensang17303)	3L	43B	heterozygoteAG	361	R	60	2	R	30	2		AATAATTAGAYGCAGAGTGTTGRTTTACCRCGGGTTAGTKTAATAGATGTAGACATTTGAGCAGGAGTTAGTA	A/G	AATAGGTGTCTTRGGAGCTTGGGHTTTRAGCRTTTCGTTTGCATGRTKTGGTTGCAATAATCAAGAGTTAAAT
LID-01093	103557504			COE140_EX_150 (ensang17303)	3L	43B	heterozygoteAG	374	R	40	2	R	60	2		GCAGAGTGTTGRTTTACCRCGGGTTAGTKTAATAGATGTAGACATTTGAGCAGGAGTTAGTARAATAGGTGTCTT	A/G	GGAGCTTGGGHTTTRAGCRTTTCGTTTGCATGRTKTGGTTGCAATAATCAAGAGTTAAATGGTAAATACGAATGAT
LID-01094	103557507			COE140_EX_150 (ensang17303)	3L	43B	heterozygoteACT	385	R	60	2	R	90	2		CGGGTTAGTKTAATAGATGTAGACATTTGAGCAGGAGTTAGTARAATAGGTGTCTTRGGAGCTTGGG	A/C/T	TTTRAGCRTTTCGTTTGCATGRTKTGGTTGCAATAATCAAGAGTTAAATGGTAAATACGAATGAT
LID-01095	103557510			COE140_EX_150 (ensang17303)	3L	43B	heterozygoteAG	389	R	50	2	R	60	2		TAATAGATGTAGACATTTGAGCAGGAGTTAGTARAATAGGTGTCTTRGGAGCTTGGGHTTT	A/G	AGCRTTTCGTTTGCATGRTKTGGTTGCAATAATCAAGAGTTAAATGGTAAATACGAATGAT
LID-01096	103557512			COE140_EX_150 (ensang17303)	3L	43B	heterozygoteAG	393	R	70	2	R	50	2		TAATAGATGTAGACATTTGAGCAGGAGTTAGTARAATAGGTGTCTTRGGAGCTTGGGHTTTRAGC	A/G	TTTCGTTTGCATGRTKTGGTTGCAATAATCAAGAGTTAAATGGTAAATACGAATGAT
LID-01097	103557516			COE140_EX_150 (ensang17303)	3L	43B	heterozygoteAG	407	R	50	2	R	70	2		GAGCAGGAGTTAGTARAATAGGTGTCTTRGGAGCTTGGGHTTTRAGCRTTTCGTTTGCATG	A/G	TKTGGTTGCAATAATCAAGAGTTAAATGGTAAATACGAATGATATATTTTCAGAGATTGTG
LID-01098	103557518			COE140_EX_150 (ensang17303)	3L	43B	heterozygoteGT	409	R	40	2	R	70	2		GAGCAGGAGTTAGTARAATAGGTGTCTTRGGAGCTTGGGHTTTRAGCRTTTCGTTTGCATGRT	G/T	TGGTTGCAATAATCAAGAGTTAAATGGTAAATACGAATGATATATTTTCAGAGATTGTGRAAT
LID-01099	103557523			COE140_EX_150 (ensang17303)	3L	43B	heterozygoteAG	469	R	60	2	R	0	2		TGGTTGCAATAATCAAGAGTTAAATGGTAAATACGAATGATATATTTTCAGAGATTGTG	A/G	AATTATTTTCACAGCCAATTTCATTGTCATTGAACATAATTAAGCGGTGAAACGAASTGGA
LID-01100	103557524			COE140_EX_150 (ensang17303)	3L	43B	heterozygoteCG	526	R	60	2	R	100	2		AATTATTTTCACAGCCAATTTCATTGTCATTGAACATAATTAAGCGGTGAAACGAA	C/G	TGGATTTTGACTGTTGCAATTGTTTCTTTGTTGCAATCTGTTTAAAAAACC
LID-01101	103557527			COE140_EX_150_U	3L	43B	heterozygoteCT	26	F	60	2	FR	100	2		GAGAGCAACATGAATTATTCTTTACCTGCGGTTATGTGTTTAATTAATTTAAATAGTGCTTG	C/T	AGTTCGATCCCAACRCTCGACACGTCGTCACCCCCATATGATCAGCTACCGGTTCTTGGTAT
LID-01102	103557530			COE140_EX_150_U	3L	43B	heterozygoteAG	41	F	100	2	F	0	2	1	GAATTATTCTTTACCTGCGGTTATGTGTTTAATTAATTTAAATAGTGCTTGYAGTTCGATCCCAAC	A/G	CTCGACACGTCGTCACCCCCATATGATCAGCTACCGGTTCTTGGTATTTGCAATTCACA
LID-01103	103557533			COE140_EX_150_U	3L	43B	heterozygoteCT	179	FR	50	1	F	0	2		GCTCACGGCCCTACGACTCCTGCCGCGCGTGAATCATCATGGTCATATTCGTCATGTCTGTAGCTTCA	C/T	GTCTGTTGCAAACGCATCACTTGCGCCTCCTGTCAGCACGATGGGAAAGCTAATTTTGGT
LID-01104	103557536			COE140_EX_150_U	3L	43B	heterozygoteCT	240	F	60	2	F	100	2		GTCTGTTGCAAACGCATCACTTGCGCCTCCTGTCAGCACGATGGGAAAGCTAATTTTGGT	C/T	CGGCCWGTGCGGGYAGTGCTKGCGATTGAAGTGAATTATTTTTAATGCTTCACACCA
LID-01105	103557539			COE140_EX_150_U	3L	43B	heterozygoteAT	246	F	50	2	F	0	2		GTCTGTTGCAAACGCATCACTTGCGCCTCCTGTCAGCACGATGGGAAAGCTAATTTTGGTYCGGCC	A/T	GTGCGGGYAGTGCTKGCGATTGAAGTGAATTATTTTTAATGCTTCACACCAYCRTTAGGCATTAG
LID-01106	103557542			COE140_EX_150_U	3L	43B	heterozygoteCT	254	F	50	2	F	100	2		CACTTGCGCCTCCTGTCAGCACGATGGGAAAGCTAATTTTGGTYCGGCCWGTGCGGG	C/T	AGTGCTKGCGATTGAAGTGAATTATTTTTAATGCTTCACACCAYCRTTAGGCATTAGTCATGT
LID-01107	103557545			COE140_EX_150_U	3L	43B	heterozygoteGT	261	F	50	2	F	100	2		CACTTGCGCCTCCTGTCAGCACGATGGGAAAGCTAATTTTGGTYCGGCCWGTGCGGGYAGTGCT	G/T	GCGATTGAAGTGAATTATTTTTAATGCTTCACACCAYCRTTAGGCATTAGTCATGTYTAAGATT
LID-01108	103557548			COE140_EX_150_U	3L	43B	heterozygoteCT	298	F	30	2	F	0	2		TTTTGGTYCGGCCWGTGCGGGYAGTGCTKGCGATTGAAGTGAATTATTTTTAATGCTTCACACCA	C/T	CRTTAGGCATTAGTCATGTYTAAGATTTGAGCATTTCCGGACCAGGGAACTGTTTTGGGGGCTTT
LID-01109	103557553			COE140_EX_150_U	3L	43B	heterozygoteAG	300	F	50	2	F	100	2		TTTTGGTYCGGCCWGTGCGGGYAGTGCTKGCGATTGAAGTGAATTATTTTTAATGCTTCACACCAYC	A/G	TTAGGCATTAGTCATGTYTAAGATTTGAGCATTTCCGGACCAGGGAACTGTTTTGGGGGCTTTGCT
LID-01110	103557554			COE140_EX_150_U	3L	43B	heterozygoteCT	318	F	40	2	F	0	2		AGTGCTKGCGATTGAAGTGAATTATTTTTAATGCTTCACACCAYCRTTAGGCATTAGTCATGT	C/T	TAAGATTTGAGCATTTCCGGACCAGGGAACTGTTTTGGGGGCTTTGCTWRCTGCAAAAATCACACC
LID-01111	103557557			COE140_EX_150_U	3L	43B	heterozygoteAT	367	F	50	2	F	0	2		TTAGGCATTAGTCATGTYTAAGATTTGAGCATTTCCGGACCAGGGAACTGTTTTGGGGGCTTTGCT	A/T	RCTGCAAAAATCACACCTCTCTCTCCCGTAATTTCCCTTTAACGAACGTATAATAGAAGGGCAAA
LID-01112	103557560			COE140_EX_150_U	3L	43B	heterozygoteAG	368	F	50	2	F	0	2		TTAGGCATTAGTCATGTYTAAGATTTGAGCATTTCCGGACCAGGGAACTGTTTTGGGGGCTTTGCTW	A/G	CTGCAAAAATCACACCTCTCTCTCCCGTAATTTCCCTTTAACGAACGTATAATAGAAGGGCAAAC
LID-01113	103557563		rs5252214	COE140-D (prev COE140EX150-U)	3L	43B	heterozygoteAT	54	R	30	2	R	40	2		GTGATTTAGGTGTTACAATGAACAAAGATAATATTGACCATTGTGGATGAAGA	A/T	ATGTTTCACAAARCGATTTTTTTAGAGATTTTATGTCTTTAATTGTGTTTGAACAATGA
LID-01114	103557568		rs5252557	COE140-D (prev COE140EX150-U)	3L	43B	heterozygoteAG	67	R	50	2	R	50	2		GTGATTTAGGTGTTACAATGAACAAAGATAATATTGACCATTGTGGATGAAGAWATGTTTCACAAA	A/G	CGATTTTTTTAGAGATTTTATGTCTTTAATTGTGTTTGAACAATGATTGKTTACATTTTCTAATGTT
		1		COE140-D (prev COE140EX150-U)	3L	43B	heterozygoteIndel	77	FR	20	2	FR	20	2
LID-01115	103557569			COE140-D (prev COE140EX150-U)	3L	43B	heterozygoteGT	117	FR	50	3	FR	50	3		ATGTTTCACAAARCGATTTTTTTAGAGATTTTATGTCTTTAATTGTGTTTGAACAATGATTG	G/T	TTACATTTTCTAATGTTAATTTTTCTTTTCATATTTGATTTTCATTCTACTATGACCATTAC
LID-01116	103557572			COE140-D (prev COE140EX150-U)	3L	43B	heterozygoteAG	226	FR	70	2	FR	50	2		CATTCTACTATGACCATTACATTCCAATACGGGAAATGTGTACCTTATTGCATACTTTGAGGCGTT	A/G	ATTTCCTAACGAATAGTTACCAAAAGCGTATACCTAGCATATTTTAAGGCGGAAAATACAAAAGAA
LID-01117	103557575		rs5253466	COE140-D (prev COE140EX150-U)	3L	43B	heterozygoteGT	309	FR	50	3	FR	40	3		AGCGTATACCTAGCATATTTTAAGGCGGAAAATACAAAAGAACGATAGTTCTTGGCTT	G/T	CAACTGCATCATTACAGTRAAATTCAAGACKATTAATRCATTTTCTTAGCAGCTGCATC
LID-01118	103557578		rs5253486	COE140-D (prev COE140EX150-U)	3L	43B	heterozygoteAG	328	FR	50	2	FR	40	2		AGCATATTTTAAGGCGGAAAATACAAAAGAACGATAGTTCTTGGCTTKCAACTGCATCATTACAGT	A/G	AAATTCAAGACKATTAATRCATTTTCTTAGCAGCTGCATCAGTCTACACTTGCAAAAGTCATTATTA
LID-01119	103557581		rs5253500	COE140-D (prev COE140EX150-U)	3L	43B	heterozygoteGT	340	FR	50	2	FR	50	2		GGAAAATACAAAAGAACGATAGTTCTTGGCTTKCAACTGCATCATTACAGTRAAATTCAAGAC	G/T	ATTAATRCATTTTCTTAGCAGCTGCATCAGTCTACACTTGCAAAAGTCATTATTATCAGC
LID-01120	103557585		rs5253510	COE140-D (prev COE140EX150-U)	3L	43B	heterozygoteAG	347	FR	50	2	FR	50	2		GGAAAATACAAAAGAACGATAGTTCTTGGCTTKCAACTGCATCATTACAGTRAAATTCAAGACKATTAAT	A/G	CATTTTCTTAGCAGCTGCATCAGTCTACACTTGCAAAAGTCATTATTATCAGCACAAAACCCAAAATCTC
LID-01121	103557586			COE140-D (prev COE140EX150-U)	3L	43B	heterozygoteCT	496	F	40	2	F	40	2		AAAGTCACGCGATACCTTAATTGCACTGATTATTGGTGAATCTCGTCCACATTAAGTCCCCT	C/T	TTCATCGMTCATAAATCATCGCATCCTGCGCATCCTGGCCAGCGTCCAGCAATCAACCATTT
LID-01122	103557589			COE140-D (prev COE140EX150-U)	3L	43B	heterozygoteAC	504	F	60	3	F	60	3		AAAGTCACGCGATACCTTAATTGCACTGATTATTGGTGAATCTCGTCCACATTAAGTCCCCTYTTCATCG	A/C	TCATAAATCATCGCATCCTGCGCATCCTGGCCAGCGTCCAGCAATCAACCATTTTACGACAGTCGGCAGC
LID-01123	103557593		rs5302540	COE140-U_2	3L	43B	heterozygoteGT	88	-	-	-	R	30	3		TTAGTAGTGGTTCATTAGCATTAGTTAGCTCGTTTAGGTTAAACACTGTATTGAGATGAAA	G/T	TATTGAAGYTATATAGASCTTTAAGTTCATTAAAATACCYTAAAATTATGYATATTCCTCAA
LID-01124	103557595			COE140-U_2	3L	43B	heterozygoteCT	97	-	-	-	R	50	2		CATTAGCATTAGTTAGCTCGTTTAGGTTAAACACTGTATTGAGATGAAAKTATTGAAG	C/T	TATATAGASCTTTAAGTTCATTAAAATACCYTAAAATTATGYATATTCCTCAA
LID-01125	103557600			COE140-U_2	3L	43B	heterozygoteCG	106	-	-	-	R	50	2		CATTAGCATTAGTTAGCTCGTTTAGGTTAAACACTGTATTGAGATGAAAKTATTGAAGYTATATAGA	C/G	CTTTAAGTTCATTAAAATACCYTAAAATTATGYATATTCCTCAATCAATAATCCTATT
LID-01126	103557601			COE140-U_2	3L	43B	heterozygoteCT	128	-	-	-	R	70	3		CTGTATTGAGATGAAAKTATTGAAGYTATATAGASCTTTAAGTTCATTAAAATACC	C/T	TAAAATTATGYATATTCCTCAATCAATAATCCTATTYYCCCTAACGCACTCATTCCTCCATATTTTACTTTT
LID-01127	103557604			COE140-U_2	3L	43B	heterozygoteCT	139	-	-	-	R	60	3		CTGTATTGAGATGAAAKTATTGAAGYTATATAGASCTTTAAGTTCATTAAAATACCYTAAAATTATG	C/T	ATATTCCTCAATCAATAATCCTATTYYCCCTAACGCACTCATTCCTCCATATTTTACTTTT
LID-01128	103557607			COE140-U_2	3L	43B	heterozygoteCT	165	-	-	-	R	60	3		CTTTAAGTTCATTAAAATACCYTAAAATTATGYATATTCCTCAATCAATAATCCTATT	C/T	YCCCTAACGCACTCATTCCTCCATATTTTACTTTTCAYATAAAGGCCATTGAT
LID-01129	103557610			COE140-U_2	3L	43B	heterozygoteCT	166	-	-	-	R	40	3		CTTTAAGTTCATTAAAATACCYTAAAATTATGYATATTCCTCAATCAATAATCCTATTY	C/T	CCCTAACGCACTCATTCCTCCATATTTTACTTTTCAYATAAAGGCCATTGAT
LID-01130	103557613			COE140-U_2	3L	43B	heterozygoteCT	203	-	-	-	R	50	2		ATATTCCTCAATCAATAATCCTATTYYCCCTAACGCACTCATTCCTCCATATTTTACTTTTCA	C/T	ATAAAGGCCATTGATGCATTTGCGATAATAAATAATAATCCAACCATAATTATCTCACGTTC
LID-01131	103557616		rs5614527	COE7913	2R	15D	heterozygoteCT	91	-	-	-	F	30	3		GCAACGATAGAGAAAACGGAAATAGACAGAGGCAGCGTGTTTCGACAGCGACTCATTCTGTG	C/T	GGYCTGCTTTCCCYYCTTCCTCTCTCCCCCCTYCAGGTACACCGACATCTACATGGACC
LID-01132	103557619			COE7913	2R	15D	heterozygoteCT	94	-	-	-	F	20	3		TAGAGAAAACGGAAATAGACAGAGGCAGCGTGTTTCGACAGCGACTCATTCTGTGYGG	C/T	CTGCTTTCCCYYCTTCCTCTCTCCCCCCTYCAGGTACACCGACATCTACATGGACC
LID-01133	103557622			COE7913	2R	15D	heterozygoteCT	105	-	-	-	F	30	3		TAGAGAAAACGGAAATAGACAGAGGCAGCGTGTTTCGACAGCGACTCATTCTGTGYGGYCTGCTTTCCC	C/T	YCTTCCTCTCTCCCCCCTYCAGGTACACCGACATCTACATGGACCCGAACAAGGCACTGGCGGACGAGC
LID-01134	103557626			COE7913	2R	15D	heterozygoteCT	106	-	-	-	F	40	3		TAGAGAAAACGGAAATAGACAGAGGCAGCGTGTTTCGACAGCGACTCATTCTGTGYGGYCTGCTTTCCCY	C/T	CTTCCTCTCTCCCCCCTYCAGGTACACCGACATCTACATGGACCCGAACAAGGCACTGGCGGACGAGCA
LID-01135	103557628			COE7913	2R	15D	heterozygoteCT	124	-	-	-	F	70	3		GAGGCAGCGTGTTTCGACAGCGACTCATTCTGTGYGGYCTGCTTTCCCYYCTTCCTCTCTCCCCCCT	C/T	CAGGTACACCGACATCTACATGGACCCGAACAAGGCACTGGCGGACGAGCATCGGGACAATCTGC
LID-01136	103557631		rs5615857	COE7913	2R	15D	heterozygoteCT	337	-	-	-	F	50	2		TGTACGTGTTTGGCCACAACAGCGAGGCGGGCGAGTACGGTCGGGTAAGTGGTTGAGTGGTGG	C/T	ACTGCRYCGCAAAATCATTTGAATGATGTCTAATTACGCTGTAACCGGGTTGCACGCTGCACG
LID-01137	103557634			COE7913	2R	15D	heterozygoteAG	343	-	-	-	F	50	2		GGCCACAACAGCGAGGCGGGCGAGTACGGTCGGGTAAGTGGTTGAGTGGTGGYACTGC	A/G	YCGCAAAATCATTTGAATGATGTCTAATTACGCTGTAACCGGGTTGCACGCTGCACG
LID-01138	103557637		rs5615871	COE7913	2R	15D	heterozygoteCT	344	-	-	-	F	50	2		TGTACGTGTTTGGCCACAACAGCGAGGCGGGCGAGTACGGTCGGGTAAGTGGTTGAGTGGTGGYACTGCR	C/T	CGCAAAATCATTTGAATGATGTCTAATTACGCTGTAACCGGGTTGCACGCTGCACG
LID-01139	103557641			COE7913-D	2R	15D	heterozygoteCG	46	F	0	2	F	20	2		GCAATAGATACGTAGCGTTGTAACATCAGCGAGTAGGCTAATGTTACAAATAGTT	C/G	ATATCWAATTGSTTCGAAKAACATAGAACAGGTAAGCATTGATGAATGCACAAT
LID-01140	103557644			COE7913-D	2R	15D	heterozygoteAT	52	F	40	2	F	60	2		GCAATAGATACGTAGCGTTGTAACATCAGCGAGTAGGCTAATGTTACAAATAGTTSATATC	A/T	AATTGSTTCGAAKAACATAGAACAGGTAAGCATTGATGAATGCACAATCATTTCGTTTTAA
LID-01141	103557646			COE7913-D	2R	15D	heterozygoteCG	58	F	50	2	F	40	2		GCAATAGATACGTAGCGTTGTAACATCAGCGAGTAGGCTAATGTTACAAATAGTTSATATCWAATTG	C/G	TTCGAAKAACATAGAACAGGTAAGCATTGATGAATGCACAATCATTTCGTTTTAAAATGGTCAACTC
LID-01142	103557649			COE7913-D	2R	15D	heterozygoteGT	65	F	30	3	F	0	2		GTTGTAACATCAGCGAGTAGGCTAATGTTACAAATAGTTSATATCWAATTGSTTCGAA	G/T	AACATAGAACAGGTAAGCATTGATGAATGCACAATCATTTCGTTTTAAAATGGTCAACT
LID-01143	103557652			COE7913-D	2R	15D	heterozygoteAG	157	F	70	2	F	85	3		TTGATGAATGCACAATCATTTCGTTTTAAAATGGTCAACTCCTTCATACACCTCATAAGTACAGCTTCGGCG	A/G	AAYGAACCCCATTTCGAACAAACTTYGRTTGRAAATAATTCRAATCTWTTTTGAATTTCTGGTAATGGATAG
LID-01144	103557655			COE7913-D	2R	15D	heterozygoteCT	160	R	50	2	R	30	2		TTGATGAATGCACAATCATTTCGTTTTAAAATGGTCAACTCCTTCATACACCTCATAAGTACAGCTTCGGCGRAA	C/T	GAACCCCATTTCGAACAAACTTYGRTTGRAAATAATTCRAATCTWTTTTGAATTTCTGGTAATGGATAGA
LID-01145	103557658			COE7913-D	2R	15D	heterozygoteCT	183	R	80	3	R	100	2		AAAATGGTCAACTCCTTCATACACCTCATAAGTACAGCTTCGGCGRAAYGAACCCCATTTCGAACAAACTT	C/T	GRTTGRAAATAATTCRAATCTWTTTTGAATTTCTGGTAATGGATAGAWTCGATTTYTCAGACTTTTT
LID-01146	103557661			COE7913-D	2R	15D	heterozygoteAG	185	R	0	2	R	40	2		AAAATGGTCAACTCCTTCATACACCTCATAAGTACAGCTTCGGCGRAAYGAACCCCATTTCGAACAAACTTYG	A/G	TTGRAAATAATTCRAATCTWTTTTGAATTTCTGGTAATGGATAGAWTCGATTTYTCAGACTTTTT
LID-01147	103557664			COE7913-D	2R	15D	heterozygoteAG	189	R	60	2	R	50	2		CTCCTTCATACACCTCATAAGTACAGCTTCGGCGRAAYGAACCCCATTTCGAACAAACTTYGRTTG	A/G	AAATAATTCRAATCTWTTTTGAATTTCTGGTAATGGATAGAWTCGATTTYTCAGACTTTTT
LID-01148	103557667			COE7913-D	2R	15D	heterozygoteAG	199	R	60	2	R	80	2		ATACACCTCATAAGTACAGCTTCGGCGRAAYGAACCCCATTTCGAACAAACTTYGRTTGRAAATAATTC	A/G	AATCTWTTTTGAATTTCTGGTAATGGATAGAWTCGATTTYTCAGACTTTTTGTGGTCAAGTTTAG
LID-01149	103557671			COE7913-D	2R	15D	heterozygoteAT	205	R	100	2	R	60	3		ATACACCTCATAAGTACAGCTTCGGCGRAAYGAACCCCATTTCGAACAAACTTYGRTTGRAAATAATTCRAATCT	A/T	TTTTGAATTTCTGGTAATGGATAGAWTCGATTTYTCAGACTTTTTGTGGTCAAGTTTAGWATAAWTTTATTTGGT
LID-01150	103557673			COE7913-D	2R	15D	heterozygoteAT	231	R	100	2	R	90	2		GAACCCCATTTCGAACAAACTTYGRTTGRAAATAATTCRAATCTWTTTTGAATTTCTGGTAATGGATAGA	A/T	TCGATTTYTCAGACTTTTTGTGGTCAAGTTTAGWATAAWTTTATTTGGTCCTTACGTTTGCTTCTASCA
LID-01151	103557676			COE7913-D	2R	15D	heterozygoteCT	239	R	100	2	R	40	2		TTTCGAACAAACTTYGRTTGRAAATAATTCRAATCTWTTTTGAATTTCTGGTAATGGATAGAWTCGATTT	C/T	TCAGACTTTTTGTGGTCAAGTTTAGWATAAWTTTATTTGGTCCTTACGTTTGCTTCTASCA
LID-01152	103557679			COE7913-D	2R	15D	heterozygoteAT	265	R	0	2	R	50	2		AATCTWTTTTGAATTTCTGGTAATGGATAGAWTCGATTTYTCAGACTTTTTGTGGTCAAGTTTAG	A/T	ATAAWTTTATTTGGTCCTTACGTTTGCTTCTASCACAACTTTTTGTAAGCAATTGAACTAGAGC
LID-01153	103557682			COE7913-D	2R	15D	heterozygoteAT	270	R	0	2	R	50	2		AATCTWTTTTGAATTTCTGGTAATGGATAGAWTCGATTTYTCAGACTTTTTGTGGTCAAGTTTAGWATAA	A/T	TTTATTTGGTCCTTACGTTTGCTTCTASCACAACTTTTTGTAAGCAATTGAACTAGAGCAAAACCAGATA
LID-01154	103557685			COE7913-D	2R	15D	heterozygoteCG	298	R	10	2	R	0	2		TCGATTTYTCAGACTTTTTGTGGTCAAGTTTAGWATAAWTTTATTTGGTCCTTACGTTTGCTTCTA	C/G	CACAACTTTTTGTAAGCAATTGAACTAGAGCAAAACCAGATATACATTGATGCATAAATTGTAGA
LID-01155	103557687			COE7913-D	2R	15D	heterozygoteAG	368	R	0	2	R	30	2		CACAACTTTTTGTAAGCAATTGAACTAGAGCAAAACCAGATATACATTGATGCATAAATTGTAGATGGA	A/G	TCAAAATAAAGTCTACGATCATTGCYTTTACCTTAAAGCCCTYACTACGTCTGCTAAAATGAGAAA
LID-01156	103557690			COE7913-D	2R	15D	heterozygoteCT	394	R	100	2	R	70	2		CAGATATACATTGATGCATAAATTGTAGATGGARTCAAAATAAAGTCTACGATCATTGC	C/T	TTTACCTTAAAGCCCTYACTACGTCTGCTAAAATGAGAAATATTACATTTGAGATGACGAGT
LID-01157	103557693			COE7913-D	2R	15D	heterozygoteCT	411	R	60	2	R	50	2		TAAATTGTAGATGGARTCAAAATAAAGTCTACGATCATTGCYTTTACCTTAAAGCCCT	C/T	ACTACGTCTGCTAAAATGAGAAATATTACATTTGAGATTGACGAGTCTGTTAAAGGAA
LID-01158	103557697			COE7913-U	2R	15D	heterozygoteAG	56	F	90	3	F	100	2		GGTTAGTGTGGCCGTTCAGTGAATAAACCTACACCGACAAGCGTAGCGAGTGGTA	A/G	TTGTGATGATGTTTGATTTGATGCATGGTGTTGAACGTGTTTGAGAAGCGTCMAGTAAG
LID-01159	103557699			COE7913-U	2R	15D	heterozygoteAC	109	F	80	2	F	100	2		TGGTARTTGTGATGATGTTTGATTTGATGCATGGTGTTGAACGTGTTTGAGAAGCGTC	A/C	AGTAAGYTGTAYGAGASTAAGTGAWCATAGAAGTGAACTAATCCACTCCRTTCCGGTA
LID-01160	103557702			COE7913-U	2R	15D	heterozygoteCT	116	F	100	2	F	70	2		TGGTARTTGTGATGATGTTTGATTTGATGCATGGTGTTGAACGTGTTTGAGAAGCGTCMAGTAAG	C/T	TGTAYGAGASTAAGTGAWCATAGAAGTGAACTAATCCACTCCRTTCCGGTAGGSATCCGTACAG
LID-01161	103557705			COE7913-U	2R	15D	heterozygoteCT	121	R	40	2	R	40	2		TTGTGATGATGTTTGATTTGATGCATGGTGTTGAACGTGTTTGAGAAGCGTCMAGTAAGYTGTA	C/T	GAGASTAAGTGAWCATAGAAGTGAACTAATCCACTCCRTTCCGGTAGGSATCCGTACAGTGAT
LID-01162	103557708			COE7913-U	2R	15D	heterozygoteCG	126	R	100	2	R	50	2		GATGTTTGATTTGATGCATGGTGTTGAACGTGTTTGAGAAGCGTCMAGTAAGYTGTAYGAGA	C/G	TAAGTGAWCATAGAAGTGAACTAATCCACTCCRTTCCGGTAGGSATCCGTACAGTGATGGTGTT
LID-01163	103557713			COE7913-U	2R	15D	heterozygoteAT	134	R	80	2	R	100	2		GATGTTTGATTTGATGCATGGTGTTGAACGTGTTTGAGAAGCGTCMAGTAAGYTGTAYGAGASTAAGTGA	A/T	CATAGAAGTGAACTAATCCACTCCRTTCCGGTAGGSATCCGTACAGTGATGGTGTTTGAGTGTTGT
LID-01164	103557714		rs5522556	COE7913-U	2R	15D	heterozygoteAG	159	R	20	2	R	50	2		GAAGCGTCMAGTAAGYTGTAYGAGASTAAGTGAWCATAGAAGTGAACTAATCCACTCC	A/G	TTCCGGTAGGSATCCGTACAGTGATGGTGTTTGAGTGTTGTGTTTTTACTTTGTCAGAG
LID-01165	103557717			COE7913-U	2R	15D	heterozygoteCG	170	R	0	2	R	10	2		GAAGCGTCMAGTAAGYTGTAYGAGASTAAGTGAWCATAGAAGTGAACTAATCCACTCCRTTCCGGTAGG	C/G	ATCCGTACAGTGATGGTGTTTGAGTGTTGTGTTTTTACTTTGTCAGAGTTACGAMACAKCGAT
LID-01166	103557720		rs5522938	COE7913-U	2R	15D	heterozygoteAC	225	R	100	2	R	90	3		TCCACTCCRTTCCGGTAGGSATCCGTACAGTGATGGTGTTTGAGTGTTGTGTTTTTACTTTGTCAGAGTTACGA	A/C	ACAKCGATWACCTTTTAAAAACTTTTTGTCTTGTGAAGTGKCWAGTGTTTCAATGTTTGAYAAGYTAG
LID-01167	103557724			COE7913-U	2R	15D	heterozygoteGT	229	R	100	2	R	50	2		TTCCGGTAGGSATCCGTACAGTGATGGTGTTTGAGTGTTGTGTTTTTACTTTGTCAGAGTTACGAMACA	G/T	CGATWACCTTTTAAAAACTTTTTGTCTTGTGAAGTGKCWAGTGTTTCAATGTTTGAYAAGYTAGTGTGCG
LID-01168	103557727		rs5522954	COE7913-U	2R	15D	heterozygoteAT	234	R	70	2	R	10	2		TTCCGGTAGGSATCCGTACAGTGATGGTGTTTGAGTGTTGTGTTTTTACTTTGTCAGAGTTACGAMACAKCGAT	A/T	ACCTTTTAAAAACTTTTTGTCTTGTGAAGTGKCWAGTGTTTCAATGTTTGAYAAGYTAGTGTGCGR
LID-01169	103557729			COE7913-U	2R	15D	heterozygoteGT	266	R	70	2	R	50	2		GTTTTTACTTTGTCAGAGTTACGAMACAKCGATWACCTTTTAAAAACTTTTTGTCTTGTGAAGTG	G/T	CWAGTGTTTCAATGTTTGAYAAGYTAGTGTGCGRCGTGAAAGTGTGTGTAAGCTCCCCAA
LID-01170	103557732		rs5522993	COE7913-U	2R	15D	heterozygoteAT	268	R	20	2	R	50	2		GTTTTTACTTTGTCAGAGTTACGAMACAKCGATWACCTTTTAAAAACTTTTTGTCTTGTGAAGTGKC	A/T	AGTGTTTCAATGTTTGAYAAGYTAGTGTGCGRCGTGAAAGTGTGTGTAAGCTCCCCAARCAACAGCAA
LID-01171	103557735			COE7913-U	2R	15D	heterozygoteCT	286	R	90	3	R	100	2		ACAKCGATWACCTTTTAAAAACTTTTTGTCTTGTGAAGTGKCWAGTGTTTCAATGTTTGA	C/T	AAGYTAGTGTGCGRCGTGAAAGTGTGTGTAAGCTCCCCAARCAACAGCAAYCCAATTGATGATC
LID-01172	103557738			COE7913-U	2R	15D	heterozygoteCT	290	R	100	2	R	80	3		ACAKCGATWACCTTTTAAAAACTTTTTGTCTTGTGAAGTGKCWAGTGTTTCAATGTTTGAYAAG	C/T	TAGTGTGCGRCGTGAAAGTGTGTGTAAGCTCCCCAARCAACAGCAAYCCAATTGATGATC
LID-01173	103557742			COE7913-U	2R	15D	heterozygoteAG	300	R	10	3	R	10	3		CCTTTTAAAAACTTTTTGTCTTGTGAAGTGKCWAGTGTTTCAATGTTTGAYAAGYTAGTGTGCG	A/G	CGTGAAAGTGTGTGTAAGCTCCCCAARCAACAGCAAYCCAATTGATGATCGCTCYGCAAAGCT
LID-01174	103557744			COE7913-U	2R	15D	heterozygoteAG	327	R	40	2	R	30	2		AGTGTTTCAATGTTTGAYAAGYTAGTGTGCGRCGTGAAAGTGTGTGTAAGCTCCCCAA	A/G	CAACAGCAAYCCAATTGATGATCGCTCYGCAAAGCTGTAAAACAACACAATGACGATATTGYTACTCCTG
LID-01175	103557747			COE7913-U	2R	15D	heterozygoteCT	337	R	90	3	R	100	2		AGTGTTTCAATGTTTGAYAAGYTAGTGTGCGRCGTGAAAGTGTGTGTAAGCTCCCCAARCAACAGCAA	C/T	CCAATTGATGATCGCTCYGCAAAGCTGTAAAACAACACAATGACGATATTGYTACTCCTG
LID-01176	103557751			COE7913-U	2R	15D	heterozygoteCT	355	R	50	2	R	70	2		TAGTGTGCGRCGTGAAAGTGTGTGTAAGCTCCCCAARCAACAGCAAYCCAATTGATGATCGCTC	C/T	GCAAAGCTGTAAAACAACACAATGACGATATTGYTACTCCTGCTTCTGCTCACCCTATCGG
LID-01177	103557754			COE7913-U	2R	15D	heterozygoteCT	389	R	20	2	R	0	2		CAACAGCAAYCCAATTGATGATCGCTCYGCAAAGCTGTAAAACAACACAATGACGATATTG	C/T	TACTCCTGCTTCTGCTCACCCTATCGGTGCAGCCCGGGCAATCACAAGTGGAAACGATCCTGGAC
LID-01178	103557756			coe8543	2R	15D	heterozygoteAG	35	F	25	3	F	25	3		CCATTGTTTTCTTCGCACGGGCTCCCAAGCCAGATGAGAATGTATACCTTGCGTTGGTACGTA	A/G	ATGTTGAGATACAGACAGTCCTCTGATTGATTGCGCAGGTAGGGCAGGAGGCGCCTCAGGTACTC
LID-01179	103557759			coe8543	2R	15D	heterozygoteCT	155	F	80	3	F	80	3		CAGCCTGCCGCGCGGCATGCGCTCCAGGGCAGCCGTTTCGTTATAGATGTCAGG	C/T	AGCCGCTGGGGACAGACGGGACTGAACCTAAAGGAAAATRCGTTWAAAAAACGAGTCCAAAAAT
LID-01180	103557762			coe8543	2R	15D	heterozygoteAG	195	F	35	2	F	25	2		GTTATAGATGTCAGGYAGCCGCTGGGGACAGACGGGACTGAACCTAAAGGAAAAT	A/G	CGTTWAAAAAACGAGTCCAAAAATCGACCATTGCCGTGAGAAAAAAAAATT
LID-01181	103557767			coe8543	2R	15D	heterozygoteAT	200	F	15	3	F	50	2		GGAGGCGCCTCAGGTACTCCAGCCTGCCGCGCGGCATGCGCTCCAGGGCAGCCGTTTRCGTT	A/T	AAAAAACGAGTCCAAAAATCGACCATTGCCGTGAGAAAAAAAAAATCGGGAAAAGGTG
LID-01182	103557768			coe8543	2R	15D	heterozygoteAGT	407	R	A(50)G(25)T(25)	3	R	A(80)G(20)	2		TGCGACAGCTTCAGCGTAAGCCGGTCGCGGAAAGAAACTGCGAGTGATTGTGCTYCCCCCCTAG	A/G/T	GGCAGGATGGGCGGGATGGGTTTATTTTTATCGCTGAARGGGTGCTCGTGCTAACCTGTCTGCCTTTTT
LID-01183	103557771			coe8543	2R	15D	heterozygoteAG	446	R	95	3	R	85	2		GTGATTGTGCTYCCCCCCTAGRGGCAGGATGGGCGGGATGGGTTTATTTTTATCGCTGAA	A/G	GGGTGCTCGTGCTAACCTGTCTGCCTTTTTYACACCGGACCAGAGCGCCCCGGT
LID-01184	103557774			coe8543	2R	15D	heterozygoteCT	477	R	85	2	R	95	3		GGCAGGATGGGCGGGATGGGTTTATTTTTATCGCTGAARGGGTGCTCGTGCTAACCTGTCTGCCTTTTT	C/T	ACACCGGACCAGAGCGCCCCGGTCACCGGTGGCATGAACCGCAGATTGCCCACCGGGGGCGAAGCGTACGGCA
LID-01185	103557777			COE8543-D	2R	15D	heterozygoteAT	119	FR	90	1	FR	70	1		GCATTGGCCCTGGTTGGTATGTGAAGTTGCAACGCGATGATGAATTCATAGGCCCTTGAGTGTGTTTG	A/T	GTGCCGTGGTGTGTGCGTCGTTAGATGTTGAAGAAGAGTTKTGCAGCTCCCTTTCTATGGCATTCAG
LID-01186	103557780			COE8543-D	2R	15D	heterozygoteGT	160	FR	90	1	FR	70	1		GGCCCTTGAGTGTGTTTGWGTGCCGTGGTGTGTGCGTCGTTAGATGTTGAAGAAGAGTT	G/T	TGCAGCTCCCTTTCTATGGCATTCAGTGATGTTTTGGTGTRTACGGAATGTTACYTTTG
LID-01187	103557783			COE8543-D	2R	15D	heterozygoteAG	201	FR	10	1	FR	30	1		GATGTTGAAGAAGAGTTKTGCAGCTCCCTTTCTATGGCATTCAGTGATGTTTTGGTGT	A/G	TACGGAATGTTACYTTTGTTGCCATTGTGGTTGATGGTGSCTCAACAAAGCACGTGTT
LID-01188	103557786			COE8543-D	2R	15D	heterozygoteCT	215	FR	20	1	FR	40	1		GAAGAAGAGTTKTGCAGCTCCCTTTCTATGGCATTCAGTGATGTTTTGGTGTRTACGGAATGTTAC	C/T	TTTGTTGCCATTGTGGTTGATGGTGSCTCAACAAAGCACGTGTTCAATATTCAAATATTCAAATTCGAAG
LID-01189	103557789			COE8543-D	2R	15D	heterozygoteCG	241	FR	20	1	FR	0	1		CTATGGCATTCAGTGATGTTTTGGTGTRTACGGAATGTTACYTTTGTTGCCATTGTGGTTGATGGTG	C/G	CTCAACAAAGCACGTGTTCAATATTCAAATATTCAAATTCGAAGTGATTCAAAGCCAAC
LID-01190	103557792			COE8543-D	2R	15D	heterozygoteCT	307	FR	90	2	FR	100	1		GCACGTGTTCAATATTCAAATATTCAAATTCGAAGTGATTCAAAGCCAACCACTGT	C/T	CTCTACTTTRCGGCAACGCAAAGTAGCACACRGCAAACAGATCGYAAKAAWACGTAT
LID-01191	103557795			COE8543-D	2R	15D	heterozygoteAG	317	FR	100	1	FR	80	1		GCACGTGTTCAATATTCAAATATTCAAATTCGAAGTGATTCAAAGCCAACCACTGTYCTCTACTTT	A/G	CGGCAACGCAAAGTAGCACACRGCAAACAGATCGYAAKAAWACGTATYGCAGTGTGTCCCGAAAG
LID-01192	103557798			COE8543-D	2R	15D	heterozygoteAG	339	FR	0	1	FR	50	1		TATTCAAATTCGAAGTGATTCAAAGCCAACCACTGTYCTCTACTTTRCGGCAACGCAAAGTAGCACAC	A/G	GCAAACAGATCGYAAKAAWACGTATYGCAGTGTGTCCCGAAAGGTGAGAGTGRCTGTGGTT
LID-01193	103557801			COE8543-D	2R	15D	heterozygoteCT	352	FR	0	1	FR	70	1		CAAAGCCAACCACTGTYCTCTACTTTRCGGCAACGCAAAGTAGCACACRGCAAACAGATCG	C/T	AAKAAWACGTATYGCAGTGTGTCCCGAAAGGTGAGAGTGRCTGTGGTTCAGTCACCTGGCCG
LID-01194	103557805			COE8543-D	2R	15D	heterozygoteGT	355	FR	0	1	FR	90	1		CAAAGCCAACCACTGTYCTCTACTTTRCGGCAACGCAAAGTAGCACACRGCAAACAGATCGYAA	G/T	AAWACGTATYGCAGTGTGTCCCGAAAGGTGAGAGTGRCTGTGGTTCAGTCACCTGGCCGTGCGA
LID-01195	103557807			COE8543-D	2R	15D	heterozygoteAT	358	FR	0	1	FR	60	1		CAAAGCCAACCACTGTYCTCTACTTTRCGGCAACGCAAAGTAGCACACRGCAAACAGATCGYAAKAA	A/T	ACGTATYGCAGTGTGTCCCGAAAGGTGAGAGTGRCTGTGGTTCAGTCACCTGGCCGTGCGAAGATGA
LID-01196	103557810			COE8543-D	2R	15D	heterozygoteCT	365	FR	100	1	FR	70	1		CTCTACTTTRCGGCAACGCAAAGTAGCACACRGCAAACAGATCGYAAKAAWACGTAT	C/T	GCAGTGTGTCCCGAAAGGTGAGAGTGRCTGTGGTTCAGTCACCTGGCCGTGCGAAGATGATCGCGC
LID-01197	103557813			COE8543-D	2R	15D	heterozygoteAG	392	FR	70	1	FR	100	1		GCAAAGTAGCACACRGCAAACAGATCGYAAKAAWACGTATYGCAGTGTGTCCCGAAAGGTGAGAGTG	A/G	CTGTGGTTCAGTCACCTGGCCGTGCGAAGATGATCGCGCCCCTACGTTACTGTGCAGT
LID-01198	103557816			COE8543-D	2R	15D	heterozygoteCT	460	R	50	2	R	0	2		CTGTGGTTCAGTCACCTGGCCGTGCGAAGATGATCGCGCCCCTACGTTACTGTGCAGTGCTGTGTAG	C/T	TAGGATCGTKTCTTTGGGGGCATTTCTCTATGCGTTCGATCGTTGTACGTTTCACTGGTGAGCGTCG
LID-01199	103557817			COE8543-D	2R	15D	heterozygoteGT	470	R	70	2	R	100	2		GTCACCTGGCCGTGCGAAGATGATCGCGCCCCTACGTTACTGTGCAGTGCTGTGTAGYTAGGATCGT	G/T	TCTTTGGGGGCATTTCTCTATGCGTTCGATCGTTGTACGTTTCACTGGTGAGCGTCGAAGGGAAAAG
LID-01200	103557820			COE8543-U	2R	15D	heterozygoteCT	36	F	0	2	F	50	2		CCAACTTTTTTCGTTTATCACATCAGTTGTGCTGCCACACATAATCATCATATCATATTTGAG	C/T	CTGTAATGATMTRTTGTAAACGTCATATTACATTCGTCGTGTGTGTAGAAAAMATACTTTCCTA
LID-01201	103557823			COE8543-U	2R	15D	heterozygoteAC	47	F	70	2	F	20	2		TTTTCGTTTATCACATCAGTTGTGCTGCCACACATAATCATCATATCATATTTGAGYCTGTAATGAT	A/C	TRTTGTAAACGTCATATTACATTCGTCGTGTGTGTAGAAAAMATACTTTCCTAGAAAAGTATACGTTT
LID-01202	103557826			COE8543-U	2R	15D	heterozygoteAG	49	F	20	2	F	50	2		TTTTCGTTTATCACATCAGTTGTGCTGCCACACATAATCATCATATCATATTTGAGYCTGTAATGATMT	A/G	TTGTAAACGTCATATTACATTCGTCGTGTGTGTAGAAAAMATACTTTCCTAGAAAAGTATACGTTT
LID-01203	103557829			COE8543-U	2R	15D	heterozygoteAC	89	F	50	2	-	-	-		CATATCATATTTGAGYCTGTAATGATMTRTTGTAAACGTCATATTACATTCGTCGTGTGTGTAGAAAA	A/C	ATACTTTCCTAGAAAAGTATACGTTTWAGCACACCATCAACAATCGTTTACATYGAATTTG
LID-01204	103557832			COE8543-U	2R	15D	heterozygoteAT	116	F	50	2	-	-	-		TTGTAAACGTCATATTACATTCGTCGTGTGTGTAGAAAAMATACTTTCCTAGAAAAGTATACGTTT	A/T	AGCACACCATCAACAATCGTTTACATYGAATTTGTGTAACTGTTTAAATTTGCTTAATTTGTTGAAG
LID-01205	103557835			COE8543-U	2R	15D	heterozygoteCT	143	F	80	3	-	-	-		GTGTGTAGAAAAMATACTTTCCTAGAAAAGTATACGTTTWAGCACACCATCAACAATCGTTTACAT	C/T	GAATTTGTGTAACTGTTTAAATTTGCTTAATTTGTTGAAGAATTTAGTAYACTATTATTTTTATCACC
LID-01206	103557839			COE8543-U	2R	15D	heterozygoteCT	193	F	70	3	-	-	-		CAATCGTTTACATYGAATTTGTGTAACTGTTTAAATTTGCTTAATTTGTTGAAGAATTTAGTA	C/T	ACTATTATTTTTATCACCAGTGAAATGATAATCATGCAAAATTTTCATAATCTATCGTCAAATA
LID-01207	103557841			COE8543-U	2R	15D	heterozygoteAG	271	F	50	2	-	-	-		ACTATTATTTTTATCACCAGTGAAATGATAATCATGCAAAATTTTCATAATCTATCGTCAAATAGTACACAGCTTTT	A/G	TCACTTATGTGTCATTTTAACCTTGRTTTGGCACGGARTTTTGCCTGAGAGGCAATATTTTTTRACATTTTT
LID-01208	103557844			COE8543-U	2R	15D	heterozygoteAG	297	F	50	3	-	-	-		GATAATCATGCAAAATTTTCATAATCTATCGTCAAATAGTACACAGCTTTTRTCACTTATGTGTCATTTTAACCTTG	A/G	TTTGGCACGGARTTTTGCCTGAGAGGCAATATTTTTTRACATTTTTCATTATCCTGCCAACTCAAATATCAGACTAT
LID-01209	103557848			COE8543-U	2R	15D	heterozygoteAG	309	F	50	3	-	-	-		CATAATCTATCGTCAAATAGTACACAGCTTTTRTCACTTATGTGTCATTTTAACCTTGRTTTGGCACGGA	A/G	TTTTGCCTGAGAGGCAATATTTTTTRACATTTTTCATTATCCTGCCAACTCAAATATCAGACTATAAGTTA
LID-01210	103557850			COE8543-U	2R	15D	heterozygoteAG	335	F	40	3	-	-	-		TCACTTATGTGTCATTTTAACCTTGRTTTGGCACGGARTTTTGCCTGAGAGGCAATATTTTTT	A/G	ACATTTTTCATTATCCTGCCAACTCAAATATCAGACTATAAGTTATTTGAACCGTCTTTATGGTC
LID-01211	103557854			COE9895	3L	40A	heterozygoteACG	53	F	100	2	F	0	2	1	GTCCACTGACTGCAAACGACGTCCACAGATCGACCATCGCCTTTGCGATCTC	A/C/G	GTATCGCGSGGRTTGAGACGCTGCCCGAGCGGGAACAGATAGAACAGATCTTC
LID-01212	103557857		rs5407296	COE9895	3L	40A	heterozygoteCG	62	F	10	2	F	50	2		GTCCACTGACTGCAAACGACGTCCACAGATCGACCATCGCCTTTGCGATCTCVGTATCGCG	C/G	GGRTTGAGACGCTGCCCGAGCGGGAACAGATAGAACAGATCTTCCGCGTGGAACGAATTGTT
LID-01213	103557859		rs5407297	COE9895	3L	40A	heterozygoteAG	65	F	20	2	F	70	2		GTCCACTGACTGCAAACGACGTCCACAGATCGACCATCGCCTTTGCGATCTCVGTATCGCGSGG	A/G	TTGAGACGCTGCCCGAGCGGGAACAGATAGAACAGATCTTCCGCGTGGAACGAATTGTTGTGGTA
LID-01214	103557862			COE9895	3L	40A	heterozygoteCT	333	R	80	2	R	60	2		CTTTGATGGCAAGATTTCCGCAGATCTGTGTTTGGAGGAGTGTGTTTAGTTAGAGTTTAGATATATTTCTG	C/T	GAAAGCTSTACTCTTTGTACACTYACATCCACSAGSCCGGGAAGCAGCTCRGTGTAGTTGGCCCG
LID-01215	103557865			COE9895	3L	40A	heterozygoteCG	341	R	60	2	R	70	2		CCGCAGATCTGTGTTTGGAGGAGTGTGTTTAGTTAGAGTTTAGATATATTTCTGYGAAAGCT	C/G	TACTCTTTGTACACTYACATCCACSAGSCCGGGAAGCAGCTCRGTGTAGTTGGCCCGRT
LID-01216	103557867			COE9895	3L	40A	heterozygoteCT	357	R	30	2	R	40	2		GTTTGGAGGAGTGTGTTTAGTTAGAGTTTAGATATATTTCTGYGAAAGCTSTACTCTTTGTACACT	C/T	ACATCCACSAGSCCGGGAAGCAGCTCRGTGTAGTTGGCCCGRTCKATCTCGGTCGTGAGGAAGGTG
LID-01217	103557870		rs5408844	COE9895	3L	40A	heterozygoteCG	366	R	70	2	R	50	2		GTGTGTTTAGTTAGAGTTTAGATATATTTCTGYGAAAGCTSTACTCTTTGTACACTYACATCCAC	C/G	AGSCCGGGAAGCAGCTCRGTGTAGTTGGCCCGRTCKATCTCGGTCGTGAGGAAGGTGCTGAAAAG
LID-01218	103557873		rs5408852	COE9895	3L	40A	heterozygoteCG	369	R	70	2	R	20	3		GTGTGTTTAGTTAGAGTTTAGATATATTTCTGYGAAAGCTSTACTCTTTGTACACTYACATCCACSAG	C/G	CCGGGAAGCAGCTCRGTGTAGTTGGCCCGRTCKATCTCGGTCGTGAGGAAGGTGCTGAAAAGTTGATG
LID-01219	103557876		rs5408870	COE9895	3L	40A	heterozygoteAG	384	R	50	2	R	60	2		TTTAGATATATTTCTGYGAAAGCTSTACTCTTTGTACACTYACATCCACSAGSCCGGGAAGCAGCTC	A/G	GTGTAGTTGGCCCGRTCKATCTCGGTCGTGAGGAAGGTGCTGAAAAGTTGATGCCACGTGTGCGAA
LID-01220	103557879		rs5408894	COE9895	3L	40A	heterozygoteAG	399	R	50	2	R	80	2		GAAAGCTSTACTCTTTGTACACTYACATCCACSAGSCCGGGAAGCAGCTCRGTGTAGTTGGCCCG	A/G	TCKATCTCGGTCGTGAGGAAGGTGCTGAAAAGTTGATGCCACGTGTGCGAACCATCGTTCGAGCTCG
LID-01221	103557882		rs5408895	COE9895	3L	40A	heterozygoteGT	402	R	50	2	R	50	2		TACACTYACATCCACSAGSCCGGGAAGCAGCTCRGTGTAGTTGGCCCGRTC	G/T	ATCTCGGTCGTGAGGAAGGTGCTGAAAAGTTGATGCCACGTGTGCGAACCATCGTTCGAGC
LID-01222	103557887			COE9895-D	3L	40A	heterozygoteCT	30	F	100	2	F	80	2		GGGCATCAATTGTCCGGATTTATTATTTATTGATTGAACTCACCGCTGTTCAACCATGCTTGTTTTTC	C/T	CTTTCGTGTCTGATCTTTCAGCATAATTATGGTTCGCCTGTCGTCGTTCGCGACAGTACGATTACCTGCG
LID-01223	103557889		rs5497622	COE9895-D	3L	40A	heterozygoteCG	131	F	0	2	F	50	2		GCCTGTCGTCGTTCGCGACAGTACGATTACCTGCGTTCCACATTAGTCATTGTTGTGGATTGCTG	C/G	AGCTGTAGTAAACACATYGTGCWGTTCACCACTATAGTCCTCGCAGGATTGCTTAGGGAAAGA
LID-01224	103557891			COE9895-D	3L	40A	heterozygoteCT	149	F	0	2	F	50	2		GCGACAGTACGATTACCTGCGTTCCACATTAGTCATTGTTGTGGATTGCTGSAGCTGTAGTAAACACAT	C/T	GTGCWGTTCACCACTATAGTCCTCGCAGGATTGCTTAGGGAAAGATGAAAATTCATTCCGGCAATTG
LID-01225	103557895			COE9895-D	3L	40A	heterozygoteAT	154	F	0	2	F	50	2		TACGATTACCTGCGTTCCACATTAGTCATTGTTGTGGATTGCTGSAGCTGTAGTAAACACATYGTGC	A/T	GTTCACCACTATAGTCCTCGCAGGATTGCTTAGGGAAAGATGAAAATTCATTCCGGCAATTGAGTTA
LID-01226	103557897		rs5498132	COE9895-D	3L	40A	heterozygoteCT	233	F	60	2	F	0	2		TCGCAGGATTGCTTAGGGAAAGATGAAAATTCATTCCGGCAATTGAGTTATGTCGACCCTC	C/T	GTCATTTGTGCACCTTAGCTGCGTGTATCATTCTTTATCTCTTTTTGGTACCGGACTTGTCTATACC
LID-01227	103557901			COE9916-D	3L	40A	heterozygoteAC	85	F	30	2	F	0	2		CCATTGCATTTGACACCAAATAGATCCGGTCGGTCGGCCCACAATTATCCCGCTC	A/C	TKCTTGGTYGTGYCGTGAACCGCAATCAGTGTTTTTGTCCGTACGGGGACAACAA
LID-01228	103557903		rs5426873	COE9916-D	3L	40A	heterozygoteGT	87	F	0	2	F	30	2		GGCGCGCCCATTGCATTTGACACCAAATAGATCCGGTCGGTCGGCCCACAATTATCCCGCTCMT	G/T	CTTGGTYGTGYCGTGAACCGCAATCAGTGTTTTTGTCCGTACGGGGACAACAAAAA
LID-01229	103557907			COE9916-D	3L	40A	heterozygoteCT	94	F	70	2	F	100	2		CCATTGCATTTGACACCAAATAGATCCGGTCGGTCGGCCCACAATTATCCCGCTCMTKCTTGGT	C/T	GTGYCGTGAACCGCAATCAGTGTTTTTGTCCGTACGGGGACAACAAAAAGGAGAGAGACAGGC
LID-01230	103557910			COE9916-D	3L	40A	heterozygoteCT	98	F	0	2	F	30	2		CCATTGCATTTGACACCAAATAGATCCGGTCGGTCGGCCCACAATTATCCCGCTCMTKCTTGGTYGTG	C/T	CGTGAACCGCAATCAGTGTTTTTGTCCGTACGGGGACAACAAAAAGGAGAGAGACAGGCTAAGGA
		1		COE9916-D	3L	40A	heterozygoteIndel	121
LID-01231	103557913			COE9916-U 2	3L	40A	heterozygoteCT	32	F	50	2	-	-	-		TTAATCTAAAATGGTTGGTTTATTTTCAATTTTGTTACTTAGTCATGTTACTTGACAC	C/T	CCGGWCGGTGYCTCCGCGTACGGTATGATGGRCACGCTGCTGGGTCAACGGTTTGTACCG
LID-01232	103557915			COE9916-U 2	3L	40A	heterozygoteAT	37	F	60	2	-	-	-		TTAATCTAAAATGGTTGGTTTATTTTCAATTTTGTTACTTAGTCATGTTACTTGACACYCCGG	A/T	CGGTGYCTCCGCGTACGGTATGATGGRCACGCTGCTGGGTCAACGGTTTGTACCGTTTTTGT
LID-01233	103557918			COE9916-U 2	3L	40A	heterozygoteCT	43	F	40	3	-	-	-		TCTAAAATGGTTGGTTTATTTTCAATTTTGTTACTTAGTCATGTTACTTGACACYCCGGWCGGTG	C/T	CTCCGCGTACGGTATGATGGRCACGCTGCTGGGTCAACGGTTTGTACCGTTTTTGTT
LID-01234	103557921			COE9916-U 2	3L	40A	heterozygoteAG	64	F	50	2	-	-	-		CAATTTTGTTACTTAGTCATGTTACTTGACACYCCGGWCGGTGYCTCCGCGTACGGTATGATGG	A/G	CACGCTGCTGGGTCAACGGTTTGTACCGTTTTTGTTKGCAAGAAGTCTATCGGGGTTGTGTATT
LID-01235	103557926			COE9916-U 2	3L	40A	heterozygoteGT	101	F	50	2	-	-	-		CCGGWCGGTGYCTCCGCGTACGGTATGATGGRCACGCTGCTGGGTCAACGGTTTGTACCGTTTTTGTT	G/T	GCAAGAAGTCTATCGGGGTTGTGTATTTTTGCCTTTTTTATTATTTTGGAGAAATGACGGCTAGGTC
LID-01236	103557928			COE9916-U 2	3L	40A	heterozygoteAG	36	R	100	2	R	50	3		CCAAAGGGAGAATGGAGCACAGTGGAGCAAACCAGGACAAACGCGTTGATTGCAGA	A/G	AGCAGAATTGATTGTAAAATCCTATAGRTTGAAGGTTCCAATKTCTTAYTGGAATT
LID-01237	103557930			COE9916-U 2	3L	40A	heterozygoteAG	64	R	40	2	R	40	2		GCAAACCAGGACAAACGCGTTGATTGCAGARAGCAGAATTGATTGTAAAATCCTATAG	A/G	TTGAAGGTTCCAATKTCTTAYTGGAATTAATATTTATTAGAAGGGCTATTCATATTGG
LID-01238	103557933			COE9916-U 2	3L	40A	heterozygoteGT	79	R	30	2	R	40	2		CAAACGCGTTGATTGCAGARAGCAGAATTGATTGTAAAATCCTATAGRTTGAAGGTTCCAAT	G/T	TCTTAYTGGAATTAATATTTATTAGAAGGGCTATTCATATTGGAAACGTT
LID-01239	103557936			COE9916-U 2	3L	40A	heterozygoteCT	85	R	70	2	R	60	2		CGCGTTGATTGCAGARAGCAGAATTGATTGTAAAATCCTATAGRTTGAAGGTTCCAATKTCTTA	C/T	TGGAATTAATATTTATTAGAAGGGCTATTCATATTGGAAACGTTCWTTGAGAATCA
LID-01240	103557939			COE9916-U 2	3L	40A	heterozygoteAT	131	R	40	2	R	30	2		TTGAAGGTTCCAATKTCTTAYTGGAATTAATATTTATTAGAAGGGCTATTCATATTGGAAACGTTC	A/T	TTGAGAATCAYTATTTTGAAATAAATGAAAAATAAGTMAACGAAAAACAATTTGTATTTACTATTT
LID-01241	103557943			COE9916-U 2	3L	40A	heterozygoteCT	142	R	50	2	R	30	2		TCTTAYTGGAATTAATATTTATTAGAAGGGCTATTCATATTGGAAACGTTCWTTGAGAATCA	C/T	TATTTTGAAATAAATGAAAAATAAGTMAACGAAAAACAATTTGTATTTACTATTTAAT
LID-01242	103557945			COE9916-U 2	3L	40A	heterozygoteAC	169	R	40	2	R	60	2		GAAGGGCTATTCATATTGGAAACGTTCWTTGAGAATCAYTATTTTGAAATAAATGAAAAATAAGT	A/C	AACGAAAAACAATTTGTATTTACTATTTAATTACATTCCTTGGAAATTGGAGAAAATAATGAGTT
LID-01243	103557948			COE9916-U 2	3L	40A	heterozygoteCT	245	R	70	3	R	70	3		AACGAAAAACAATTTGTATTTACTATTTAATTACATTCCTTGGAAATTGGAGAAAATAATGAGTTAAAGTTAATG	C/T	GATGCCTTGTGTTTTTTATTCGGTTTCAAATAGTCGTTTGGTTCGCTATACTGTTTTG
LID-01244	103557951			COE9941	3L	40A	heterozygoteAC	93	F	60	2	F	70	2		CCTACGGATATACAAAAAAAAACTTCACCTGTTAAATACAAACAAACGATAAATATG	A/C	TATGTGCCACTCACCATTAAATTTAGGCCACGCCGGCACACCCCTGGAARACTTCGG
LID-01245	103557955			COE9941	3L	40A	heterozygoteAG	143	F	30	3	F	0	2		CAAACAAACGATAAATATGMTATGTGCCACTCACCATTAAATTTAGGCCACGCCGGCACACCCCTGGAA	A/G	ACTTCGGGACGCCATCGATAGCGAACGACGTCCAAAGATCTACCATAATTTCTGACA
LID-01246	103557957		rs5718091	COE9941	3L	40A	heterozygoteAC	250	F	80	2	F	90	2		AATTTCTGACATCAGCGTATCGGCTGTATTGAGCCGGGTGACGTGCTCAGGGTAAGGGAA	A/C	AGGTAAATATTATCATCCGAATGATGTGCCCCACCCAGGAACGGATAGTG
LID-01247	103557960		rs5717901	COE9941	3L	40A	heterozygoteCG	319	F	100	2	F	80	2		AGGTAAATATTATCATCCGAATGATGTGCCCCACCCAGGAACGGATAGTGCGAAGTGTTGGCCCCATA	C/G	CCGAAGCGCGTATGTTCACCCTGATAGTCGAACGAATAAAGATACGTTTCCTTCTCGCTGTATCGYG
LID-01248	103557963			COE9941	3L	40A	heterozygoteCT	385	F	0	2	F	30	2		CCGAAGCGCGTATGTTCACCCTGATAGTCGAACGAATAAAGATACGTTTCCTTCTCGCTGTATCG	C/T	GCATTATTTTGCACATCTCGCAAAACGGGTGCCTTGATGACGATAGTGCCCGCAATCTGTAACGA
LID-01249	103557966			COE9941	3L	40A	heterozygoteCG	487	F	50	3	F	0	2		GATGACGATAGTGCCCGCAATCTGTAACGATGACAAGAGGGCGAAGATGATAACATTGTGTGTGCG	C/G	YGTCAGAAGTCACCCTGAAGACGATACTCACATCGATCACACCCGCCATAAGCTGAGTGAAGT
LID-01250	103557969			COE9941	3L	40A	heterozygoteCT	488	F	0	2	F	40	2		GATGACGATAGTGCCCGCAATCTGTAACGATGACAAGAGGGCGAAGATGATAACATTGTGTGTGCGS	C/T	GTCAGAAGTCACCCTGAAGACGATACTCACATCGATCACACCCGCCATAAGCTGAGTGAAGT
LID-01251	103557971			COE9941_INT	3L	40A	heterozygoteCG	10	-	-	-	F	70	3		TATGAAAATAAATAGTAATAATAATAATAATAATATTCTACAAACAGGAAAAAATAACAAATTGTA	C/G	TCTARGAAGAAGAAGMAGTCGAGGGCAATTTGGAAAGATTGAATGTCTAACATCATGTAGCTGG
LID-01252	103557974			COE9941_INT	3L	40A	heterozygoteAG	15	-	-	-	R	60	3		AGTAATAATAATAATAATAATATTCTACAAACAGGAAAAAATAACAAATTGTASTCTA	A/G	GAAGAAGAAGMAGTCGAGGGCAATTTGGAAAGATTGAATGTCTAACATCATGTAGCTGG
LID-01253	103557976			COE9941_INT	3L	40A	heterozygoteAC	26	-	-	-	R	40	3		AGTAATAATAATAATAATAATATTCTACAAACAGGAAAAAATAACAAATTGTASTCTARGAAGAAGAAG	A/C	AGTCGAGGGCAATTTGGAAAGATTGAATGTCTAACATCATGTAGCTGG
LID-01254	103557979			COE9941_INT	3L	40A	heterozygoteAG	28	-	-	-	R	60	2		GTTTAACACAATCGTTAAGAAAGTAAACGCGTAGAGCAGTAGTTGCCCATCCCTG	A/G	CTGTTTAACGCATTCGTCAACCTGCACTGTGCAGCAGTACGTGTTTGTTTGCTTCGTTCGC
LID-01255	103557983			COE9941_INT	3L	40A	heterozygoteGT	105	-	-	-	R	30	3		CGTCAACCTGCACTGTGCAGCAGTACGTGTTTGTTTGCTTCGTTCGCGTAGGAAAATATTTGT	G/T	TATCTTTTCATGCAATGTTACGCTCAATCAGTGTGGTACGCGATTTGTTTGATGCGTGCAAAT
LID-01256	103557985			COE9941-UP	3L	40A	heterozygoteCG	168	FR	70	1	FR	60	1		TCAGTACAATAAACTAATAATCAAGCATCATACTCCTTCCTTTGTTGCACGTGTTCTTTGACTGACT	C/G	AGATAACGGTACGCTACGTTACGCTACGRCGGACCCCCCAAAGACGAGATACGCTCGGTGAGCTTTG
LID-01257	103557988			COE9941-UP	3L	40A	heterozygoteAG	197	FR	60	1	FR	30	1		CCTTTGTTGCACGTGTTCTTTGACTGACTSAGATAACGGTACGCTACGTTACGCTACG	A/G	CGGACCCCCCAAAGACGAGATACGCTCGGTGAGCTTTGAGCTTTCATTCATGACCACC
LID-01258	103557991			COE9941-UP	3L	40A	heterozygoteCT	278	FR	90	1	FR	70	1		CCCCAAAGACGAGATACGCTCGGTGAGCTTTGAGCTTTCATTCATGACCACCGACTCCTTATCGGTCCATTGAG	C/T	CGGTCGCTTGTGCATGCACAGCTCGAGTGCATTTCATTCATTATCTACAGGTTCGAGGGTTGTTGAT
LID-01259	103557994		rs3508709	COE9941-UP	3L	40A	heterozygoteAT	358	FR	0	2	FR	20	2		TCGAGTGCATTTCATTCATTATCTACAGGTTCGAGGGTTGTTGATAACTAACCGGTT	A/T	ATGTTTCCTGTTGCCAGATTGATTCTCTTCCGTACAATAAATCTCACGCCATTCTCTATC
LID-01260	103557998			COE9941-UP	3L	40A	heterozygoteAG	432	FR	0	1	FR	20	1		ATGTTTCCTGTTGCCAGATTGATTCTCTTCCGTACAATAAATCTCACGCCATTCTCTATCCGCTGACGATCGC	A/G	ATAAGCCATAATTCGACTTATCGACTGACCGAAATATTCTTTCGATACAAAATGAAAAAGAGCACATT
LID-01261	103558001			COE9941-UP	3L	40A	heterozygoteCT	544	R	70	3	R	50	3		CGATACAAAATGAAAAAGAGCACATTTTCACGAGATAACAAATTGACACGAGGGTTCCACTGTACCGTA	C/T	TGTACTGTCCTTAGCTGCCGTCGCGTACACTTACGACTCAGATCGAGAAGTTTACAGAG
LID-01262	103558003			Coe16738_1	2R	10C	heterozygoteCT	211	F	100	2	F	80	3		AGGGCTTCCTGGGTGTACCGTACGCGTCACCTCCAATCGGCAGTCTTAGGTAGGTATGGG	C/T	GYTGTSTGGGATGGCTATGGTTTGCTAAACGAGTTTCTTTTTTTTGCGCCACC
LID-01263	103558006			Coe16738_1	2R	10C	heterozygoteCT	213	F	50	2	F	65	2		AGGGCTTCCTGGGTGTACCGTACGCGTCACCTCCAATCGGCAGTCTTAGGTAGGTATGGGYG	C/T	TGTSTGGGATGGCTATGGTTTGCTAAACGAGTTTCTTTTTTTTGCGCCACCGTTCCAGGTACAT
LID-01264	103558009			Coe16738_1	2R	10C	heterozygoteCG	217	F	95	3	F	65	2		AGGGCTTCCTGGGTGTACCGTACGCGTCACCTCCAATCGGCAGTCTTAGGTAGGTATGGGYGYTGT	C/G	TGGGATGGCTATGGTTTGCTAAACGAGTTTCTTTTTTTTGCGCCACCGTTCCAGGTACATGCCACC
LID-01265	103558012			Coe16738_1	2R	10C	heterozygoteGT	74	R	50	2	R	50	2		GACAGTCCTCCGACTGGTTGACCAGCGTCGGTACCAGCCGCCGGAGCTGCTTCAGTCGATCGATCGGCAGATC	G/T	CCCAGCACGCCCGCATCGGTRCCRTCCAGCTTGGGCAGCTTCTGCGGGCAGACGGGCGCAAACCGATCGA
LID-01266	103558016			Coe16738_1	2R	10C	heterozygoteAG	95	R	45	3	R	30	2		GCCGCCGGAGCTGCTTCAGTCGATCGATCGGCAGATCKCCCAGCACGCCCGCATCGGT	A/G	CCRTCCAGCTTGGGCAGCTTCTGCGGGCAGACGGGCGCAAACCGATCGACCAACCGTGG
LID-01267	103558018			Coe16738_1	2R	10C	heterozygoteAG	98	R	25	3	R	35	2		GCCGCCGGAGCTGCTTCAGTCGATCGATCGGCAGATCKCCCAGCACGCCCGCATCGGTRCC	A/G	TCCAGCTTGGGCAGCTTCTGCGGGCAGACGGGCGCAAACCGATCGACCAACCGTGGYGCCT
LID-01268	103558021			Coe16738_1	2R	10C	heterozygoteCT	155	R	50	3	R	75	2		CAGCTTGGGCAGCTTCTGCGGGCAGACGGGCGCAAACCGATCGACCAACCGTGG	C/T	GCCTTCCACGTAGACGGCGTTACTGGTGGCATGTACCTGGRACGGTGRCGC
LID-01269	103558024			Coe16738_1	2R	10C	heterozygoteAG	196	n/a	n/a	n/a	R	80	3		GCAAACCGATCGACCAACCGTGGYGCCTTCCACGTAGACGGCGTTACTGGTGGCATGTACCTGG	A/G	ACGGTGRCGCAAAAAAAAGAAACTCGTTTAGCAAACCATAGCCATCCCAGACAGCGCCCATAC
LID-01270	103558028			Coe16738_1	2R	10C	heterozygoteAG	203	n/a	n/a	n/a	R	20	3		GACCAACCGTGGYGCCTTCCACGTAGACGGCGTTACTGGTGGCATGTACCTGGRACGGTG	A/G	CGCAAAAAAAAGAAACTCGTTTAGCAAACCATAGCCATCCCAGACAGCGCCCATACC
LID-01271	103558030			COE21998	3L	42B	heterozygoteCT	86	FR	40	1	FR	60	1		GCAATGGCCATCAGCATCAGCAGAACGCTACTGCTCCGGTCGCATCGCCCGAGCAAGCTGC	C/T	GACCGTACTGTGCAGCTCCAGCAAGCGCTACTCCACGATGGCGGGTCCGGAATCGACCGACCTC
LID-01272	103558035		rs5711484	COE21998	3L	42B	heterozygoteCG	168	FR	100	1	FR	50	1		GCTCCAGCAAGCGCTACTCCACGATGGCGGGTCCGGAATCGACCGACCTCAACCCCGTGGTCGAGCT	C/G	CCSGGKCTSGGRAAGCTGAAAGGCTCAACGACACGKGGCGCCTGGACGGGCGTAAACATCCTGCAGTTC
LID-01273	103558036		rs5711486	COE21998	3L	42B	heterozygoteCG	171	FR	0	1	FR	50	1		GCTCCAGCAAGCGCTACTCCACGATGGCGGGTCCGGAATCGACCGACCTCAACCCCGTGGTCGAGCTSCC	C/G	GGKCTSGGRAAGCTGAAAGGCTCAACGACACGKGGCGCCTGGACGGGCGTAAACATCCTGCAGTTCCTGAACGTCCGCT
LID-01274	103558040		rs5711508	COE21998	3L	42B	heterozygoteGT	174	FR	0	1	FR	40	1		GCTCCAGCAAGCGCTACTCCACGATGGCGGGTCCGGAATCGACCGACCTCAACCCCGTGGTCGAGCTSCCSGG	G/T	CTSGGRAAGCTGAAAGGCTCAACGACACGKGGCGCCTGGACGGGCGTAAACATCCTGCAGTTCCTGAACGTCCGCT
LID-01275	103558042		rs5711512	COE21998	3L	42B	heterozygoteCG	177	FR	100	1	FR	50	1		CTACTCCACGATGGCGGGTCCGGAATCGACCGACCTCAACCCCGTGGTCGAGCTSCCSGGKCT	C/G	GGRAAGCTGAAAGGCTCAACGACACGKGGCGCCTGGACGGGCGTAAACATCCTGCAGTTCCTGAACGTCCGCT
LID-01276	103558045		rs5711514	COE21998	3L	42B	heterozygoteAG	180	FR	100	1	FR	60	1		CTACTCCACGATGGCGGGTCCGGAATCGACCGACCTCAACCCCGTGGTCGAGCTSCCSGGKCTSGG	A/G	AAGCTGAAAGGCTCAACGACACGKGGCGCCTGGACGGGCGTAAACATCCTGCAGTTCCTGAACGTCCGCT
LID-01277	103558048			COE21998	3L	42B	heterozygoteGT	204	FR	10	2	FR	10	2		AACCCCGTGGTCGAGCTSCCSGGKCTSGGRAAGCTGAAAGGCTCAACGACACG	G/T	GGCGCCTGGACGGGCGTAAACATCCTGCAGTTCCTGAACGTCCGCTACGCCGAAC
LID-01278	103558051			COE21998	3L	42B	heterozygoteCG	288	FR	10	2	FR	0	1		AAACATCCTGCAGTTCCTGAACGTCCGCTACGCCGAACCGGCCACCGGTGAGCGACGGTTCAAACC	C/G	CCCGTCCCGGTACAGCCCTGGGACGGGGTGATGGATGTGTCCGAGCCGAWGCTCGGCTCSCC
LID-01279	103558055			COE21998	3L	42B	heterozygoteAT	338	FR	90	1	FR	90	1		GACGGTTCAAACCSCCCGTCCCGGTACAGCCCTGGGACGGGGTGATGGATGTGTCCGAGCCGA	A/T	GCTCGGCTCSCCGGTGTACAAGCGCATGAAGCTGCTGACGGAGGAGCAGCGCGCCCAAAACC
LID-01280	103558058		rs5712407	COE21998	3L	42B	heterozygoteCG	348	FR	0	2	FR	40	1		CAAACCSCCCGTCCCGGTACAGCCCTGGGACGGGGTGATGGATGTGTCCGAGCCGAWGCTCGGCTC	C/G	CCGGTGTACAAGCGCATGAAGCTGCTGACGGAGGAGCAGCGCGCCCAAAACC
LID-01281	103558060			COE21998	3L	42B	heterozygoteAG	498	FR	0	1	FR	30	1		GATTTGCGCGGCCGCAAACCGGTCATAGTGTACGTGCACGGCGGCGGGTTTTACGACGGTGC	A/G	ATCTTTCACTACCCACCGAACTACATCATGGAGAAGGAYGTGGTGCTGGTGGTGCCACAGTA
LID-01282	103558065			COE21998	3L	42B	heterozygoteCT	537	FR	40	1	FR	70	1		GGCGGGTTTTACGACGGTGCRATCTTTCACTACCCACCGAACTACATCATGGAGAAGGA	C/T	GTGGTGCTGGTGGTGCCACAGTATCGKCTCGGTGCGCTTGGGTTTCTGTGCTCCAACACG
LID-01283	103558067			COE21998	3L	42B	heterozygoteGT	564	FR	50	1	FR	100	1		ATCTTTCACTACCCACCGAACTACATCATGGAGAAGGAYGTGGTGCTGGTGGTGCCACAGTATCG	G/T	CTCGGTGCGCTTGGGTTTCTGTGCTCCAACACGMRGCAAATCCCGGGCAATGCGGGCGTGATGGA
LID-01284	103558069			COE21998	3L	42B	heterozygoteAC	598	FR	60	1	FR	80	1		GTGGTGCTGGTGGTGCCACAGTATCGKCTCGGTGCGCTTGGGTTTCTGTGCTCCAACACG	A/C	RGCAAATCCCGGGCAATGCGGGCGTGATGGATGTGGTGCTAGCGTTCGAGTGGGTGCAGAA
LID-01285	103558072			COE21998	3L	42B	heterozygoteAG	599	FR	60	1	FR	80	1		GTGGTGCTGGTGGTGCCACAGTATCGKCTCGGTGCGCTTGGGTTTCTGTGCTCCAACACGM	A/G	GCAAATCCCGGGCAATGCGGGCGTGATGGATGTGGTGCTAGCGTTCGAGTGGGTGCAGAAG
LID-01286	103558077			COE21998-U	3L	42B	heterozygoteAG	8	R	20	3	R	50	2		GTTTAGCTGAAACAGCTGCGGATAGTTGTTCATCAGGTAGTAGGGGAAGTGGGCGTGCAG	A/G	TGGTTCTGCATTTCCGCATGGTACACCCATGTTCGCAGCAGCTCGAAGTAAATCTGTTTG
LID-01287	103558079			COE21998-U	3L	42B	heterozygoteAG	98	R	80	1	R	15	2		CCCATGTTCGCAGCAGCTCGAAGTAAATCTGTTTGGACGATTTGGTCAGATCCAGCTGCGGCCC	A/G	CCGTCGACGGGACCGCTGTCTTKCTTCTCTTTGATTGTGTCCTGATTTTCGGCCATGGTGAGCG
LID-01288	103558082			COE21998-U	3L	42B	heterozygoteGT	121	R	100	2	R	80	2		TAAATCTGTTTGGACGATTTGGTCAGATCCAGCTGCGGCCCRCCGTCGACGGGACCGCTGTCTT	G/T	CTTCTCTTTGATTGTGTCCTGATTTTCGGCCATGGTGAGCGGGRTKRAAAATGCAACGAAACGC
LID-01289	103558084			COE21998-U	3L	42B	heterozygoteAG	165	R	0	2	R	30	2		CGACGGGACCGCTGTCTTKCTTCTCTTTGATTGTGTCCTGATTTTCGGCCATGGTGAGCGGG	A/G	TKRAAAATGCAACGAAACGCGGGCGTGAATTTGTGCCCTTTTAGATTTTCCTCTGCACAAGC
LID-01290	103558087			COE21998-U	3L	42B	heterozygoteGT	167	R	70	2	R	30	2		CGACGGGACCGCTGTCTTKCTTCTCTTTGATTGTGTCCTGATTTTCGGCCATGGTGAGCGGGRT	G/T	RAAAATGCAACGAAACGCGGGCGTGAATTTGTGCCCTTTTAGATTTTCCTCTGCACAAGCAAAA
LID-01291	103558090			COE21998-U	3L	42B	heterozygoteAG	168	R	70	2	R	30	2		CGACGGGACCGCTGTCTTKCTTCTCTTTGATTGTGTCCTGATTTTCGGCCATGGTGAGCGGGRTK	A/G	AAAATGCAACGAAACGCGGGCGTGAATTTGTGCCCTTTTAGATTTTCCTCTGCACAAGCAAAAC
LID-01292	103558093			COE22933-1	2R	15D	heterozygoteAG	72	FR	0	1	FR	20	1		CTGAACCTCGTGCCGGATTTGCATAAGCCGGGCAACGACGACGTCCCCAGCGGGCACCACGAGCTGGAGTC	A/G	GACGACGAGGAGCAGCCGGCCGCGCTGCCAACGGTGAAACCGCTCAACCCGCCCCAGCGCGATCCGGCC
LID-01293	103558096			COE22933-1	2R	15D	heterozygoteAT	142	FR	100	1	FR	10	2		GACGACGAGGAGCAGCCGGCCGCGCTGCCAACGGTGAAACCGCTCAACCCGCCCCAGCGCGATCCGGCC	A/T	YGATCGGGTCGAACTATACGCTCTTCACCACGCAGGTCTTCTCGCTGCTGAACTTCTC
LID-01294	103558099			COE22933-1	2R	15D	heterozygoteCT	143	FR	100	1	FR	90	1		GACGACGAGGAGCAGCCGGCCGCGCTGCCAACGGTGAAACCGCTCAACCCGCCCCAGCGCGATCCGGCCW	C/T	GATCGGGTCGAACTATACGCTCTTCACCACGCAGGTCTTCTCGCTGCTGAACTTCTC
LID-01295	103558103			COE22933-1	2R	15D	heterozygoteCG	249	FR	10	1	FR	0	1		CGCTGCTGAACTTCTCCTCGTACGGCATCCTGCCGAACGGTAGCCGCCACTATCCGGGCACCCG	C/G	CCCGTCCACCCKGTGACGGCCGAATCGTCCGAGGGAGGKGACGATGACGGTGGCGCTRCAGGCG
LID-01296	103558105			COE22933-1	2R	15D	heterozygoteGT	261	FR	60	1	FR	100	1		CTCCTCGTACGGCATCCTGCCGAACGGTAGCCGCCACTATCCGGGCACCCGSCCCGTCCACCC	G/T	GTGACGGCCGAATCGTCCGAGGGAGGKGACGATGACGGTGGCGCTRCAGGCGGTGGGGCTGGCGG
LID-01297	103558108			COE22933-1	2R	15D	heterozygoteGT	288	FR	10	1	FR	10	1		GCCGAACGGTAGCCGCCACTATCCGGGCACCCGSCCCGTCCACCCKGTGACGGCCGAATCGTCCGAGGGAGG	G/T	GACGATGACGGTGGCGCTRCAGGCGGTGGGGCTGGCGGAGCYGGTGGAATGTCTTCCTCGCA
LID-01298	103558112			COE22933-1	2R	15D	heterozygoteAG	307	FR	10	1	FR	20	1		CCGGGCACCCGSCCCGTCCACCCKGTGACGGCCGAATCGTCCGAGGGAGGKGACGATGACGGTGGCGCT	A/G	CAGGCGGTGGGGCTGGCGGAGCYGGTGGAATGTCTTCCTCGCAGGAGGATGGCTTCGCCGCGTACA
LID-01299	103558115			COE22933-1	2R	15D	heterozygoteCT	330	FR	100	1	FR	90	1		CGGCCGAATCGTCCGAGGGAGGKGACGATGACGGTGGCGCTRCAGGCGGTGGGGCTGGCGGAGC	C/T	GGTGGAATGTCTTCCTCGCAGGAGGATGGCTTCGCCGCGTACAGYACCGCGCTGAGCGTCACGATCGCGA
LID-01300	103558117			COE22933-1	2R	15D	heterozygoteCT	375	FR	0	1	FR	70	1		CAGGCGGTGGGGCTGGCGGAGCYGGTGGAATGTCTTCCTCGCAGGAGGATGGCTTCGCCGCGTACAG	C/T	ACCGCGCTGAGCGTCACGATCGCGATCGGGTGCAGTCTGCTCATACTGAACGTGCTGATCTTTGC
LID-01301	103558119			COE22933-U	2R	15D	heterozygoteCT	11	F	40	2	F	50	2		ATTGTTAGACGAAGGGCACGAATTTTAACACCACCGACCGGTAGGTGAAAGGTGTTTAATTTGTCCTCTCCTTTCTGG	C/T	CTCCGTTCYCTTTTGCCAYTTGACCACCCGATCGTTTTCYGGYGAACAGTCGAGAATGTTAAATTTACGATGAAATTC
LID-01302	103558122			COE22933-U	2R	15D	heterozygoteCT	20	F	80	3	F	100	2		GGGCACGAATTTTAACACCACCGACCGGTAGGTGAAAGGTGTTTAATTTGTCCTCTCCTTTCTGGYCTCCGTTC	C/T	CTTTTGCCAYTTGACCACCCGATCGTTTTCYGGYGAACAGTCGAGAATGTTAAATTTACGATGAAATTCAGA
LID-01303	103558125			COE22933-U	2R	15D	heterozygoteCT	30	F	90	2	F	80	2		CACCACCGACCGGTAGGTGAAAGGTGTTTAATTTGTCCTCTCCTTTCTGGYCTCCGTTCYCTTTTGCCA	C/T	TTGACCACCCGATCGTTTTCYGGYGAACAGTCGAGAATGTTAAATTTACGATGAAATTCAGAWTAAATAA
LID-01304	103558129			COE22933-U	2R	15D	heterozygoteCT	51	F	80	2	F	60	2		GAAAGGTGTTTAATTTGTCCTCTCCTTTCTGGYCTCCGTTCYCTTTTGCCAYTTGACCACCCGATCGTTTTC	C/T	GGYGAACAGTCGAGAATGTTAAATTTACGATGAAATTCAGAWTAAATAATGCAAAATAMARTCATACAG
LID-01305	103558131			COE22933-U	2R	15D	heterozygoteCT	54	F	30	2	F	40	2		GAAAGGTGTTTAATTTGTCCTCTCCTTTCTGGYCTCCGTTCYCTTTTGCCAYTTGACCACCCGATCGTTTTCYGG	C/T	GAACAGTCGAGAATGTTAAATTTACGATGAAATTCAGAWTAAATAATGCAAAATAMARTCATACAGRGTGAACGA
LID-01306	103558134			COE22933-U	2R	15D	heterozygoteAT	93	F	0	2	F	20	3		CTCCGTTCYCTTTTGCCAYTTGACCACCCGATCGTTTTCYGGYGAACAGTCGAGAATGTTAAATTTACGATGAAATTCAGA	A/T	TAAATAATGCAAAATAMARTCATACAGRGTGAACGATGTGCTGRGGTCWGCAGATTTAAGTTCTMGATTGCAGCTTAAAT
LID-01307	103558136			COE22933-U	2R	15D	heterozygoteAC	110	F	30	2	F	0	2		TTGACCACCCGATCGTTTTCYGGYGAACAGTCGAGAATGTTAAATTTACGATGAAATTCAGAWTAAATAATGCAAAATA	A/C	ARTCATACAGRGTGAACGATGTGCTGRGGTCWGCAGATTTAAGTTCTMGATTGCAGCTTAAATGGAGGAAGCTACCA
LID-01308	103558141			COE22933-U	2R	15D	heterozygoteAG	112	F	0	2	F	30	2		TTGACCACCCGATCGTTTTCYGGYGAACAGTCGAGAATGTTAAATTTACGATGAAATTCAGAWTAAATAATGCAAAATAMA	A/G	TCATACAGRGTGAACGATGTGCTGRGGTCWGCAGATTTAAGTTCTMGATTGCAGCTTAAATGGAGGAAGCTACCAGCGGG
LID-01309	103558142			COE22933-U	2R	15D	heterozygoteAG	121	F	60	2	F	20	2		GAACAGTCGAGAATGTTAAATTTACGATGAAATTCAGAWTAAATAATGCAAAATAMARTCATACAG	A/G	GTGAACGATGTGCTGRGGTCWGCAGATTTAAGTTCTMGATTGCAGCTTAAATGGAGGAAGCTACCAGCGGG
LID-01310	103558145			COE22933-U	2R	15D	heterozygoteAG	137	F	100	2	F	50	2		GAACAGTCGAGAATGTTAAATTTACGATGAAATTCAGAWTAAATAATGCAAAATAMARTCATACAGRGTGAACGATGTGCTG	A/G	GGTCWGCAGATTTAAGTTCTMGATTGCAGCTTAAATGGAGGAAGCTACCAGCGGGAAGATTTAGCTGGTAGATCTGTTGACG
LID-01311	103558149			COE22933-U	2R	15D	heterozygoteAT	142	F	0	2	F	60	2		TTAAATTTACGATGAAATTCAGAWTAAATAATGCAAAATAMARTCATACAGRGTGAACGATGTGCTGRGGTC	A/T	GCAGATTTAAGTTCTMGATTGCAGCTTAAATGGAGGAAGCTACCAGCGGGAAGATTTAGCTGGTAGATCTGTTGACG
LID-01312	103558151			COE22933-U	2R	15D	heterozygoteAC	158	F	100	2	F	30	2		TTAAATTTACGATGAAATTCAGAWTAAATAATGCAAAATAMARTCATACAGRGTGAACGATGTGCTGRGGTCWGCAGATTTAAGTTCT	A/C	GATTGCAGCTTAAATGGAGGAAGCTACCAGCGGGAAGATTTAGCTGGTAGATCTGTTGACGTAGAAGTATGTTAAAACTCGTGCCA
LID-01313	103558154			COE22933-U	2R	15D	heterozygoteCG	350	R	100	2	R	90	2		GATGTGATGCCAAAGAAAAGAAATTGTGCACAATGGAGTTTCTAGTAAGTTAATGAAATGCATTGATTTTTTAA	C/G	AATATKTACTCACCCGATTTCAATAGCTTGAATAAATATTTATTATTCAACGTGAAAATTTCC
LID-01314	103558157			COE22933-U	2R	15D	heterozygoteGT	356	R	50	2	R	60	2		GATGTGATGCCAAAGAAAAGAAATTGTGCACAATGGAGTTTCTAGTAAGTTAATGAAATGCATTGATTTTTTAASAATAT	G/T	TACTCACCCGATTTCAATAGCTTGAATAAATATTTATTATTCAACGTGAAAATTTCCCACACACGCTGCTCCCCGCAGT
LID-01315	103558160			COE23935-2	2R	14B	heterozygoteCT	32	F	80	2	F	100	2		GGCCGATGTAGTAAACCCTCCTCCCAAAGGGGATGCCGTGGTTGGCAGTGTGTCGTCGTCCACCATGGA	C/T	GCAGCACCATTAAGTATKGCTGTTTATGACGGTCGGGACTGATAAATGATACACACGGTGGTGGACAC
LID-01316	103558163			COE23935-2	2R	14B	heterozygoteGT	50	F	80	2	F	100	2		CCCTCCTCCCAAAGGGGATGCCGTGGTTGGCAGTGTGTCGTCGTCCACCATGGAYGCAGCACCATTAAGTAT	G/T	GCTGTTTATGACGGTCGGGACTGATAAATGATACACACGGTGGTGGACACGGYGTAGTGTGTTGTRCAGTGT
LID-01317	103558167			COE23935-2	2R	14B	heterozygoteCT	103	F	30	2	F	40	2		GCAGCACCATTAAGTATKGCTGTTTATGACGGTCGGGACTGATAAATGATACACACGGTGGTGGACACGG	C/T	GTAGTGTGTTGTRCAGTGTTCCGTTTCTCGGCCGCCCGTGCGCTTAYCAATCGGAGGACGTTTGCACAT
LID-01318	103558169		rs5186443	COE23935-2	2R	14B	heterozygoteAG	116	F	50	2	F	30	2		GCTGTTTATGACGGTCGGGACTGATAAATGATACACACGGTGGTGGACACGGYGTAGTGTGTTGT	A/G	CAGTGTTCCGTTTCTCGGCCGCCCGTGCGCTTAYCAATCGGAGGACGTTTGCACATYGGAACCAG
LID-01319	103558173			COE23935-2	2R	14B	heterozygoteCT	150	R	100	2	R	70	3		TACACACGGTGGTGGACACGGYGTAGTGTGTTGTRCAGTGTTCCGTTTCTCGGCCGCCCGTGCGCTTA	C/T	CAATCGGAGGACGTTTGCACATYGGAACCAGYTYGGCCTCGCGGGGCCTGTTTGGAAAGTGTTGCCCC
LID-01320	103558175			COE23935-2	2R	14B	heterozygoteCT	173	R	100	2	R	60	3		GTAGTGTGTTGTRCAGTGTTCCGTTTCTCGGCCGCCCGTGCGCTTAYCAATCGGAGGACGTTTGCACAT	C/T	GGAACCAGYTYGGCCTCGCGGGGCCTGTTTGGAAAGTGTTGCCCCGGGTGTGCTGGTGTATTGTTGTCCG
LID-01321	103558178			COE23935-2	2R	14B	heterozygoteCT	182	R	30	2	R	20	3		CAGTGTTCCGTTTCTCGGCCGCCCGTGCGCTTAYCAATCGGAGGACGTTTGCACATYGGAACCAG	C/T	TYGGCCTCGCGGGGCCTGTTTGGAAAGTGTTGCCCCGGGTGTGCTGGTGTATTGTTGTCCGYTGCGAG
LID-01322	103558181			COE23935-2	2R	14B	heterozygoteCT	184	R	100	2	R	60	3		CAGTGTTCCGTTTCTCGGCCGCCCGTGCGCTTAYCAATCGGAGGACGTTTGCACATYGGAACCAGYT	C/T	GGCCTCGCGGGGCCTGTTTGGAAAGTGTTGCCCCGGGTGTGCTGGTGTATTGTTGTCCGYTGCGAG
LID-01323	103558184			COE23935-2	2R	14B	heterozygoteCT	244	R	0	2	R	30	3		GGCCTCGCGGGGCCTGTTTGGAAAGTGTTGCCCCGGGTGTGCTGGTGTATTGTTGTCCG	C/T	TGCGAGACAAAGAGCGGTCGGKCGCATCTTATCGGTCGTTTGCTGTTGACAAAATG
LID-01324	103558187			COE23935-2	2R	14B	heterozygoteGT	266	R	100	2	R	90	3		GGGCCTGTTTGGAAAGTGTTGCCCCGGGTGTGCTGGTGTATTGTTGTCCGYTGCGAGACAAAGAGCGGTCGG	G/T	CGCATCTTATCGGTCGTTTGCTGTTGACAAAATGTTTCCCACTGTGAGCGAAGAAAAACGACCGAGGAAGAT
LID-01325	103558190		rs5620996	COE23935-2	2R	14B	heterozygoteCT	400	R	0	2	R	50	3		TTATTGCCTGGCGATTTGTAGCAATTTCTTTCGCTGCGCTGCCGTGTGCCGAGATGTTGTGG	C/T	GGAAATAAWAYGCGAGCGAGTGTGGATGTGTGGTTATGTTTATGTTGGATAACCTCACAGTGC
LID-01326	103558194			COE23935-2	2R	14B	heterozygoteAT	409	R	0	2	R	50	3		TTATTGCCTGGCGATTTGTAGCAATTTCTTTCGCTGCGCTGCCGTGTGCCGAGATGTTGTGGYGGAAATAA	A/T	AYGCGAGCGAGTGTGGATGTGTGGTTATGTTTATGTTGGATAACCTCACAGTGCAGCC
LID-01327	103558196			COE23935-2	2R	14B	heterozygoteGT	411	R	60	2	R	100	2		TTATTGCCTGGCGATTTGTAGCAATTTCTTTCGCTGCGCTGCCGTGTGCCGAGATGTTGTGGYGGAAATAAWA	G/T	GCGAGCGAGTGTGGATGTGTGGTTATGTTTATGTTGGATAACCTCACAGTGCAGCCAGCATTGTGTAGCGTGT
LID-01328	103558200			COE23935-U	2R	14B	heterozygoteAG	3	R	40	3	-	-	-		GGGTGGCGTATATCGTATTTGGAGTGGTTGGCGACATATGGTTGTTGGTAAATATCGTATTACGTCG	A/G	GAAATTTGAGTAATTGTACCAGTTTAGYAAATMCCCATATGCAAGTTGTTGGGATTTATAGAGTAGA
LID-01329	103558203			COE23935-U	2R	14B	heterozygoteCT	31	R	50	2	-	-	-		CGACATATGGTTGTTGGTAAATATCGTATTACGTCGRGAAATTTGAGTAATTGTACCAGTTTAG	C/T	AAATMCCCATATGCAAGTTGTTGGGATTTATAGAGTAGATTGATGATAAATTTGTAATGCAAAAGAT
LID-01330	103558205			COE23935-U	2R	14B	heterozygoteAC	36								CGACATATGGTTGTTGGTAAATATCGTATTACGTCGRGAAATTTGAGTAATTGTACCAGTTTAGYAAAT	A/C	CCCATATGCAAGTTGTTGGGATTTATAGAGTAGATTGATGATAAATTTGTAATGCAAAAGATAT
LID-01331	103558208			COE23935-U	2R	14B	heterozygoteCT	114	R	40	3	-	-	-		CCCATATGCAAGTTGTTGGGATTTATAGAGTAGATTGATGATAAATTTGTAATGCAAAAGATATCCCCACACACACA	C/T	ACTTGCGGTGTAATTCAAATTGCCATTTTTCTTTTTTCACACAACCGAACATTCAACCACACATCRAGTGCCCTTG
LID-01332	103558211			COE23935-U	2R	14B	heterozygoteAG	180	R	50	3	-	-	-		ACTTGCGGTGTAATTCAAATTGCCATTTTTCTTTTTTCACACAACCGAACATTCAACCACACATC	A/G	AGTGCCCTTGATCTACCGATAAACCTTCAATCGCCTTAGTATCAGCTTYGAAAACAGCGTCCATC
LID-01333	103558215		rs5119931	COE23935-U	2R	14B	heterozygoteCT	229	R	70	3	-	-	-		TCACACAACCGAACATTCAACCACACATCRAGTGCCCTTGATCTACCGATAAACCTTCAATCGCCTTAGTATCAGCTT	C/T	GAAAACAGCGTCCATCCCCTCTGACTCCACCCCTCCTAAAACCCCAAACATTACCCCCYCCCCTCCCCTC
LID-01334	103558217			COE23935-U	2R	14B	heterozygoteCT	289	FR	40	2	F	100	2		GAAAACAGCGTCCATCCCCTCTGACTCCACCCCTCCTAAAACCCCAAACATTACCCCC	C/T	CCCCTCCCCTCCCCGGCTTTTSACAGATCGCYCGCTGTCAAAYGTTTTCAAAAGTCACAAA
LID-01335	103558219			COE23935-U	2R	14B	heterozygoteCG	311	F	50	2	F	100	2		TGACTCCACCCCTCCTAAAACCCCAAACATTACCCCCYCCCCTCCCCTCCCCGGCTTTT	C/G	ACAGATCGCYCGCTGTCAAAYGTTTTCAAAAGTCACAAAACTGAGCATCGGAAAATCGTCAC
LID-01336	103558222			COE23935-U	2R	14B	heterozygoteCT	321	F	10	2	F	0	2		TGACTCCACCCCTCCTAAAACCCCAAACATTACCCCCYCCCCTCCCCTCCCCGGCTTTTSACAGATCGC	C/T	CGCTGTCAAAYGTTTTCAAAAGTCACAAAACTGAGCATCGGAAAATCGTCACGACCGCGGRTCTTACC
LID-01337	103558226			COE23935-U	2R	14B	heterozygoteCT	332	F	100	2	F	80	2		CCCTCCTAAAACCCCAAACATTACCCCCYCCCCTCCCCTCCCCGGCTTTTSACAGATCGCYCGCTGTCAAA	C/T	GTTTTCAAAAGTCACAAAACTGAGCATCGGAAAATCGTCACGACCGCGGRTCTTACCGTCATCAAAAC
LID-01338	103558228			COE23935-U	2R	14B	heterozygoteAG	382	F	0	2	F	40	2		CGCTGTCAAAYGTTTTCAAAAGTCACAAAACTGAGCATCGGAAAATCGTCACGACCGCGG	A/G	TCTTACCGTCATCAAAACACYCTCCCCGTGCCCCATCGATCGCGGTTGTAAATGAAGCATAA
LID-01339	103558231			COE23935-U	2R	14B	heterozygoteCT	403	F	0	2	F	30	2		TTCAAAAGTCACAAAACTGAGCATCGGAAAATCGTCACGACCGCGGRTCTTACCGTCATCAAAACAC	C/T	CTCCCCGTGCCCCATCGATCGCGGTTGTAAATGAAGCATAATGAGCAGCCGGTGTGGGCTTTCCACG
LID-01340	103558234			Coe24464	3L	43B	heterozygoteAG	38	F	40	2	F	65	2		GAAGGATCTCTTCCATCGTATGATTGTACTGAGCGGATCGCTGCTAGCGTCCTGGTCCTTTATGTAC	A/G	AWCCGCGACTCTGCACGGAGTCGTACCTGAGTGATCTRCAACCCAAAACYGCGRTAGAGTTT
LID-01341	103558237			Coe24464	3L	43B	heterozygoteAT	40	F	35	2	F	15	2		GAAGGATCTCTTCCATCGTATGATTGTACTGAGCGGATCGCTGCTAGCGTCCTGGTCCTTTATGTACRA	A/T	CCGCGACTCTGCACGGAGTCGTACCTGAGTGATCTRCAACCCAAAACYGCGRTAGAGTTT
LID-01342	103558240			Coe24464	3L	43B	heterozygoteAG	76	F	50	2	F	50	2		GGATCGCTGCTAGCGTCCTGGTCCTTTATGTACRAWCCGCGACTCTGCACGGAGTCGTACCTGAGTGATCT	A/G	CAACCCAAAACYGCGRTAGAGTTTCGTRCCAGAGCTKTTGARGAYTTTTTCATMCAAAATGGAACGACYGGATT
LID-01343	103558243			Coe24464	3L	43B	heterozygoteCT	88	F	10	3	FR	40	1		TCCTGGTCCTTTATGTACRAWCCGCGACTCTGCACGGAGTCGTACCTGAGTGATCTRCAACCCAAAAC	C/T	GCGRTAGAGTTTCGTRCCAGAGCTKTTGARGAYTTTTTCATMCAAAATGGAACGACYGGATT
LID-01344	103558246			Coe24464	3L	43B	heterozygoteAG	92	F	85	2	FR	40	1		TTTATGTACRAWCCGCGACTCTGCACGGAGTCGTACCTGAGTGATCTRCAACCCAAAACYGCG	A/G	TAGAGTTTCGTRCCAGAGCTKTTGARGAYTTTTTCATMCAAAATGGAACGACYGGATT
LID-01345	103558249			Coe24464	3L	43B	heterozygoteAG	104	F	100	2	FR	70	2		CCGCGACTCTGCACGGAGTCGTACCTGAGTGATCTRCAACCCAAAACYGCGRTAGAGTTTCGT	A/G	CCAGAGCTKTTGARGAYTTTTTCATMCAAAATGGAACGACYGGATTTGCGTTTGGGTTCGCTT
LID-01346	103558252			Coe24464	3L	43B	heterozygoteGT	113	F	85	3	FR	55	1		CCGCGACTCTGCACGGAGTCGTACCTGAGTGATCTRCAACCCAAAACYGCGRTAGAGTTTCGTRCCAGAGCT	G/T	TTGARGAYTTTTTCATMCAAAATGGAACGACYGGATTTGCGTTTGGGTTCGCTTCGATGGGTACTCCTTGC
LID-01347	103558255			Coe24464	3L	43B	heterozygoteAG	118	F	100	2	FR	50	1		CCGCGACTCTGCACGGAGTCGTACCTGAGTGATCTRCAACCCAAAACYGCGRTAGAGTTTCGTRCCAGAGCTKTTGA	A/G	GAYTTTTTCATMCAAAATGGAACGACYGGATTTGCGTTTGGGTTCGCTTCGATGGGTACTCCTTGCYTCATACCTG
LID-01348	103558258			Coe24464	3L	43B	heterozygoteCT	121	F	25	2	FR	0	1		CGGAGTCGTACCTGAGTGATCTRCAACCCAAAACYGCGRTAGAGTTTCGTRCCAGAGCTKTTGARGA	C/T	TTTTTCATMCAAAATGGAACGACYGGATTTGCGTTTGGGTTCGCTTCGATGGGTACTCCTTGCYTCAT
LID-01349	103558261			Coe24464	3L	43B	heterozygoteCT	130	F	95	3	FR	90	2		CGGAGTCGTACCTGAGTGATCTRCAACCCAAAACYGCGRTAGAGTTTCGTRCCAGAGCTKTTGARGAYTTTTTCAT	A/C	CAAAATGGAACGACYGGATTTGCGTTTGGGTTCGCTTCGATGGGTACTCCTTGCYTCATACCTGAGCTGG
LID-01350	103558264			Coe24464	3L	43B	heterozygoteCT	145	F[R]	10	3	FR	55	1		CAACCCAAAACYGCGRTAGAGTTTCGTRCCAGAGCTKTTGARGAYTTTTTCATMCAAAATGGAACGAC	C/T	GGATTTGCGTTTGGGTTCGCTTCGATGGGTACTCCTTGCYTCATACCTGAGCTGGARCAGGAAGA
LID-01351	103558267			Coe24464	3L	43B	heterozygoteCT	185	F[R]	30	2	FR	100	1		CAAAATGGAACGACYGGATTTGCGTTTGGGTTCGCTTCGATGGGTACTCCTTGC	C/T	TCATACCTGAGCTGGARCAGGAAGAGATCGAGCGRGAYAACTAYACCGTGAATGCWCCTCATRTA
LID-01352	103558272			Coe24464	3L	43B	heterozygoteAG	202	F[R]	90	3	FR	50	1		CAAAATGGAACGACYGGATTTGCGTTTGGGTTCGCTTCGATGGGTACTCCTTGCYTCATACCTGAGCTGGA	A/G	CAGGAAGAGATCGAGCGRGAYAACTAYACCGTGAATGCWCCTCATRTATCCGTGCTAARCCCACCGATTAC
LID-01353	103558274			Coe24464	3L	43B	heterozygoteAG	220	F[R]	25	2	FR	50	1		GGATTTGCGTTTGGGTTCGCTTCGATGGGTACTCCTTGCYTCATACCTGAGCTGGARCAGGAAGAGATCGAGCG	A/G	GAYAACTAYACCGTGAATGCWCCTCATRTATCCGTGCTAARCCCACCGATTACAAAGGTTCCAATACTGATAAG
LID-01354	103558276			Coe24464	3L	43B	heterozygoteCT	223	F[R]	25	2	FR	40	1		GGATTTGCGTTTGGGTTCGCTTCGATGGGTACTCCTTGCYTCATACCTGAGCTGGARCAGGAAGAGATCGAGCGRGA	C/T	AACTAYACCGTGAATGCWCCTCATRTATCCGTGCTAARCCCACCGATTACAAAGGTTCCAATACTGATAAGTGAAAC
LID-01355	103558280			Coe24464	3L	43B	heterozygoteCT	229	F[R]	85	3	FR	100	2		TTCGCTTCGATGGGTACTCCTTGCYTCATACCTGAGCTGGARCAGGAAGAGATCGAGCGRGAYAACTA	C/T	ACCGTGAATGCWCCTCATRTATCCGTGCTAARCCCACCGATTACAAAGGTTCCAATACTGATAAGTGAAAC
LID-01356	103558282			Coe24464	3L	43B	heterozygoteAT	241	F[R]	55	2	FR	10	3		TTCGCTTCGATGGGTACTCCTTGCYTCATACCTGAGCTGGARCAGGAAGAGATCGAGCGRGAYAACTAYACCGTGAATGC	A/T	CCTCATRTATCCGTGCTAARCCCACCGATTACAAAGGTTCCAATACTGATAAGTGAAAC
LID-01357	103558284			Coe24464	3L	43B	heterozygoteAG	248	F[R]	50	2	FR	30	1		TCATACCTGAGCTGGARCAGGAAGAGATCGAGCGRGAYAACTAYACCGTGAATGCWCCTCAT	A/G	TATCCGTGCTAARCCCACCGATTACAAAGGTTCCAATACTGATAAGTGAAACGGCACGTGAATTT
LID-01358	103558287			Coe24464	3L	43B	heterozygoteAG	261	F[R]	15	3	FR	40	1		TCATACCTGAGCTGGARCAGGAAGAGATCGAGCGRGAYAACTAYACCGTGAATGCWCCTCATRTATCCGTGCTAA	A/G	CCCACCGATTACAAAGGTTCCAATACTGATAAGTGAAACGGCACGTGAATTTGTCGACCAATTGAAGCATTTA
LID-01359	103558290			Coe24464	3L	43B	heterozygoteCT	349	FR	50	1	FR	55	1		TTCCAATACTGATAAGTGAAACGGCACGTGAATTTGTCGACCAATTGAAGCATTTAGATGGGTTTCGCTT	C/T	TACCCAAATATTCCTCAAAATTGGACCGCGCAAAAGGTTGGYGCAYTAATTTCCTTYGTTCATAATTTTA
LID-01360	103558293			Coe24464	3L	43B	heterozygoteCT	391	F[R]	35	2	FR	50	1		TTTAGATGGGTTTCGCTTYTACCCAAATATTCCTCAAAATTGGACCGCGCAAAAGGTTGG	C/T	GCAYTAATTTCCTTYGTTCATAATTTTACATCCCAGTTGGTGGCGGCAGGTCATGTTAA
LID-01361	103558297			Coe24464	3L	43B	heterozygoteCT	395	FR	45	2	FR	55	1		TTTAGATGGGTTTCGCTTYTACCCAAATATTCCTCAAAATTGGACCGCGCAAAAGGTTGGYGCA	C/T	TAATTTCCTTYGTTCATAATTTTACATCCCAGTTGGTGGCGGCAGGTCATGTTAAYTCCAGTGAG
LID-01362	103558300			Coe24464	3L	43B	heterozygoteCT	406	FR	45	1	FR	15	2		TTTAGATGGGTTTCGCTTYTACCCAAATATTCCTCAAAATTGGACCGCGCAAAAGGTTGGYGCAYTAATTTCCTT	C/T	GTTCATAATTTTACATCCCAGTTGGTGGCGGCAGGTCATGTTAAYTCCAGTGAGGAGGTGTTTCAACAGATAGCA
LID-01363	103558304			Coe24464	3L	43B	heterozygoteCT	451	F[R]	50	3	FR	55	1		TAATTTCCTTYGTTCATAATTTTACATCCCAGTTGGTGGCGGCAGGTCATGTTAA	C/T	TCCAGTGAGGAGGTGTTTCAACAGATAGCAGATGTAGCAAATCTRCGATATCCTATGAGACGGTTGG
LID-01364	103558306			Coe24464	3L	43B	heterozygoteAG	496	R	65	3	FR	65	1		GGCAGGTCATGTTAAYTCCAGTGAGGAGGTGTTTCAACAGATAGCAGATGTAGCAAATCT	A/G	CGATATCCTATGAGACGGTTGGCGCAGGATTTAGCWCAAACACTGCACGGAACGATGCCCGTGTACTA
LID-01365	103558308			Coe24464	3L	43B	heterozygoteAT	532	R	25	3	FR	25	1		CAGATAGCAGATGTAGCAAATCTRCGATATCCTATGAGACGGTTGGCGCAGGATTTAGC	A/T	CAAACACTGCACGGAACGATGCCCGTGTACTATCTTCGRTTTGAGTTTGATGGACAGTTTGG
LID-01366	103558312			Coe24464	3L	43B	heterozygoteAG	571	R	50	2	R	50	2		TGAGACGGTTGGCGCAGGATTTAGCWCAAACACTGCACGGAACGATGCCCGTGTACTATCTTCG	A/G	TTTGAGTTTGATGGACAGTTTGGGAAGGCAAAATATAAGGAGTATATTAGTTATCTGCCTGATT
LID-01367	103558315			COE24464_D	3L	43B	heterozygoteCG	11	F	30	3	F	0	2		CAACAGCACACCGCATAAATCTCCATTCGACGTGTCTCTGCCGGTCCTGTGGGAAGGAAGCT	C/G	ATAAAAAGTAACACCCGCACACAACACGCTGTACRCCATTGTGCATGGTTCTTATGCAGATT
LID-01368	103558317			COE24464_D	3L	43B	heterozygoteAG	46	F	70	2	F	60	2		GTCTCTGCCGGTCCTGTGGGAAGGAAGCTSATAAAAAGTAACACCCGCACACAACACGCTGTAC	A/G	CCATTGTGCATGGTTCTTATGCAGATTGTTCTGTGTGCACTTTTCAGCGCYCGTGCCACGATGC
LID-01369	103558320			COE24464_D	3L	43B	heterozygoteCT	97	F	70	2	F	100	2		CACAACACGCTGTACRCCATTGTGCATGGTTCTTATGCAGATTGTTCTGTGTGCACTTTTCAGCGC	C/T	CGTGCCACGATGCACTGCCGTTCCCATCTTGATGCGTTTGAGYGGTGTTCTAAAGAGAACGTGTC
LID-01370	103558323		rs5239432	COE24464_D	3L	43B	heterozygoteCT	140	F	70	3	F	100	2		GATTGTTCTGTGTGCACTTTTCAGCGCYCGTGCCACGATGCACTGCCGTTCCCATCTTGATGCGTTTGAG	C/T	GGTGTTCTAAAGAGAACGTGTCATCGAACAAGTGTTTCAGCCGCCGTTCTCTCGCACCTC
LID-01371	103558326			COE24464_D	3L	43B	heterozygoteAT	201	F	0	2	F	60	3		GGTGTTCTAAAGAGAACGTGTCATCGAACAAGTGTTTCAGCCGCCGTTCTCTCGCACCTC	A/T	ACGGGACGCTCCCTTAAGTTGGGATGAAGAAYAAAAAAACATGCACTCATCTGTTGAGGC
LID-01372	103558329			COE24464_D	3L	43B	heterozygoteCT	233	F	0	2	F	40	2		CAAGTGTTTCAGCCGCCGTTCTCTCGCACCTCWACGGGACGCTCCCTTAAGTTGGGATGAAGAA	C/T	AAAAAAACATGCACTCATCTGTTGAGGCAGAGTGATGAAAAARAACAAGCTCGCGTGCATCATG
LID-01373	103558333			COE24464_D	3L	43B	heterozygoteAG	276	F	40	2	F	60	3		CCCTTAAGTTGGGATGAAGAAYAAAAAAACATGCACTCATCTGTTGAGGCAGAGTGATGAAAAA	A/G	AACAAGCTCGCGTGCATCATGCACCTTCCTGCATGCCTTCGCCCTGTCCGGTAGCGCCCTGTCC
LID-01374	103558334			Coe AE60 ex COE_AE50	2R	12B	heterozygoteAG	29	F	30	2	F	0	2		GCGCTCGATCGGCTGCCGATCGAACTGATCGAGAGTGGATCGTACCGGGCAGTACCGCTGATGGC	A/G	GGCTTTACCGATATGGATGCGCTACTGTTTAGCGCYGTTGAGATGGTCACCAATCCGGGCATCTT
LID-01375	103558337			Coe AE60 ex COE_AE50	2R	12B	heterozygoteCT	65	FR	60	2	FR	5	3		ACCGGGCAGTACCGCTGATGGCRGGCTTTACCGATATGGATGCGCTACTGTTTAGCGC	C/T	GTTGAGATGGTCACCAATCCGGGCATCTTCGATACGTTCAACAACAATCCGCACCTGCTCG
LID-01376	103558341			Coe AE60 ex COE_AE50	2R	12B	heterozygoteAG	164	FR	0	1	FR	15	2		GTTCAACAACAATCCGCACCTGCTCGTACCGTTCGTGTGGAACATTCCGGCGGGCAGTGCCGC	A/G	TCGARCGCGGTGAGCCAAGCCTTCCGGCAGTACTACTGGCAGAGTCAACCGTTAAGCCCGGCG
LID-01377	103558343			Coe AE60 ex COE_AE50	2R	12B	heterozygoteAG	169	FR	45	1	FR	40	1		GTTCAACAACAATCCGCACCTGCTCGTACCGTTCGTGTGGAACATTCCGGCGGGCAGTGCCGCRTCGA	A/G	CGCGGTGAGCCAAGCCTTCCGGCAGTACTACTGGCAGAGTCAACCGTTAAGCCCGGCGCTGCTAGCAC
LID-01378	103558346			Coe AE60 ex COE_AE50	2R	12B	heterozygoteCG	320	FR	60	1	FR	35	1		TCTTACCGATCTTCAGTTCGCGTATCCGCAGCTTGAAATGGCCAAACGGCACGCCAGCCGGTCGTCCGT	C/G	TACCTGTACCAGTTTAAGTACGACGGTGACCTGAACTTGGTGAAACAGTTYGCTGGCATCCCGTTGCC
LID-01379	103558347		rs5660068	Coe AE60 ex COE_AE50	2R	12B	heterozygoteCT	371	FR	40	1	FR	40	1		ACGCCAGCCGGTCGTCCGTSTACCTGTACCAGTTTAAGTACGACGGTGACCTGAACTTGGTGAAACAGTT	C/T	GCTGGCATCCCGTTGCCGGGAGCAATACATGGMGACGAYCTTTGCTATCTRTTCGAAACGAAACAGT
LID-01380	103558350		rs5660481	Coe AE60 ex COE_AE50	2R	12B	heterozygoteAC	404	FR	55	1	FR	50	1		CTGAACTTGGTGAAACAGTTYGCTGGCATCCCGTTGCCGGGAGCAATACATGG	A/C	GACGAYCTTTGCTATCTRTTCGAAACGAAACAGTTTRGSGGAGGTGAGCTTCCGA
LID-01381	103558353		rs5660499	Coe AE60 ex COE_AE50	2R	12B	heterozygoteCT	410	FR	35	1	FR	30	1		CTGAACTTGGTGAAACAGTTYGCTGGCATCCCGTTGCCGGGAGCAATACATGGMGACGA	C/T	CTTTGCTATCTRTTCGAAACGAAACAGTTTRGSGGAGGTGAGCTTCCGATCACTAGCCACGC
LID-01382	103558356		rs5660511	Coe AE60 ex COE_AE50	2R	12B	heterozygoteAG	422	FR	50	1	FR	35	1		CTGAACTTGGTGAAACAGTTYGCTGGCATCCCGTTGCCGGGAGCAATACATGGMGACGAYCTTTGCTATCT	A/G	TTCGAAACGAAACAGTTTRGSGGAGGTGAGCTTCCGATCACTAGCCACGCWGCAACGGTGCGCCAACGTA
LID-01383	103558360			Coe AE60 ex COE_AE50	2R	12B	heterozygoteAG	441	R	0	2	R	15	2		GCTGGCATCCCGTTGCCGGGAGCAATACATGGMGACGAYCTTTGCTATCTRTTCGAAACGAAACAGTTT	A/G	GSGGAGGTGAGCTTCCGATCACTAGCCACGCWGCAACGGTGCGCCAACGTATGTTGCGA
LID-01384	103558362			Coe AE60 ex COE_AE50	2R	12B	heterozygoteCG	443	R	0	2	R	80	2		GCTGGCATCCCGTTGCCGGGAGCAATACATGGMGACGAYCTTTGCTATCTRTTCGAAACGAAACAGTTTRG	C/G	GGAGGTGAGCTTCCGATCACTAGCCACGCWGCAACGGTGCGCCAACGTATGTTGCGATTGTGGACCA
LID-01385	103558365			Coe AE60 ex COE_AE50	2R	12B	heterozygoteAT	473	R	10	3	R	0	2		GACGAYCTTTGCTATCTRTTCGAAACGAAACAGTTTRGSGGAGGTGAGCTTCCGATCACTAGCCACGC	A/T	GCAACGGTGCGCCAACGTATGTTGCGATTGTGGACCAACTTTGCCAGAGATGGGTAAGCTGTT
LID-01386	103558368			COEACE10o-2	X	2C	heterozygoteAT	17	R	90	3	R	70	2		CGCCTTCTGGAACGACTTCCTACCAAGACTGCGGGCCTGGTCGGGTAGGTTACGCTAGTGCCTTAC	A/T	GGGTTTTCCAGGAGTTCTCATAGCTGTGGGYCACTTTATTGACTTTTTCTTAAGTGAAATGAACTT
LID-01387	103558371			COEACE10o-2	X	2C	heterozygoteCT	48	FR	70	1	FR	60	1		GGTCGGGTAGGTTACGCTAGTGCCTTACWGGGTTTTCCAGGAGTTCTCATAGCTGTGGG	C/T	CACTTTATTGACTTTTTCTTAAGTGAAATGAACTTAATGTAATGGGAATTGAACTCTATGGC
LID-01388	103558373			COEACE10o-2	X	2C	heterozygoteCT	145	FR	100	1	FR	90	1		CTTAATGTAATGGGAATTGAACTCTATGGCACGATTGTTGGACAAATCGGAATTTCCAAGAAGC	C/T	TGACCAWACAGGGTGCCATAGAAATCAAYTCCCACAGTATGAAGTTCACTTCCAA
LID-01389	103558376			COEACE10o-2	X	2C	heterozygoteAT	152	FR	70	1	FR	80	1		GGGAATTGAACTCTATGGCACGATTGTTGGACAAATCGGAATTTCCAAGAAGCYTGACCA	A/T	ACAGGGTGCCATAGAAATCAAYTCCCACAGTATGAAGTTCACTTCCAATAAGAAAGAGTCACGG
LID-01390	103558379			COEACE10o-2	X	2C	heterozygoteCT	174	FR	10	1	FR	0	1		CTCTATGGCACGATTGTTGGACAAATCGGAATTTCCAAGAAGCYTGACCAWACAGGGTGCCATAGAAATCAA	C/T	TCCCACAGTATGAAGTTCACTTCCAATAAGAAAGAGTCACGGAATTGTCCGACTATTATGAGAACCCC
LID-01391	103558383			COEACE10o-2	X	2C	heterozygoteAC	275	FR	10	1	FR	10	1		GAATTGTCCGACTATTATGAGAACCCCTGGAAAACCCTGTATGGTTCTTTCTATTAGTT	A/C	TTCTCTCTCACTGCTCCTTTTTATGCCTTATCCGACCTTACCCTTTCCTTGCAGTGCCCTTGAAGG
LID-01392	103558385			COEACE10o-2	X	2C	heterozygoteGT	461	FR	100	1	FR	90	1		GTTGCGCTGCTGATCGCGCTCAGTCTGGCGGTGGCGAGATTGGTAGCAGCTTAAGCTGGC	G/T	CGCCCAGCACAGCATCCACCCATTATCCCGTTCAACCCCCCGCCCAATACCCGTACACATCT
LID-01393	103558387			COEace10o (1)	X	2C	heterozygoteAG	343	F	70	3	FR	100	2		GTTTTCTAAGAGTTGCAGAGATGTTTCATTCCCCTTTAAAATTCCCCTAGTTGAGGCATACC	A/G	AAAGTTAAAATTACTAAATGTCAAAATCCTCAGCATTTCTGGTAAAAAGGGCGTTCA
LID-01394	103558390			COEace10o (1)	X	2C	heterozygoteCG	474	F	80	3	FR	100	1		TTGGGACGAAAATTCCTAGATTTAAGTTCCGAAGGCAGCATTTGCTGCTGGTTCCCAGGTTTCCCTGGGAGTA	C/G	AAGCATTTAAARGGAGGTTCTGAGCATATAACCCGAATGTCCAGGTTCCCAGGATGTGGGGWGACATTCAAA
LID-01395	103558393			COEace10o (1)	X	2C	heterozygoteAG	486	F	60	2	FR	0	2		TTCCTAGATTTAAGTTCCGAAGGCAGCATTTGCTGCTGGTTCCCAGGTTTCCCTGGGAGTASAAGCATTTAAA	A/G	GGAGGTTCTGAGCATATAACCCGAATGTCCAGGTTCCCAGGATGTGGGGWGACATTCAAAAAAG
LID-01396	103558396			COEace10o (1)	X	2C	heterozygoteAT	536	F	0	2	FR	60	2		AAGCATTTAAARGGAGGTTCTGAGCATATAACCCGAATGTCCAGGTTCCCAGGATGTGGGG	A/T	GACATTCAAAAAAGGMAGTACATGGWATTCACTCACACAAACAAACAGCACACGTACACCTACA
LID-01397	103558399			COEace10o (1)	X	2C	heterozygoteAC	552	F	40	2	FR	100	2		GGAGGTTCTGAGCATATAACCCGAATGTCCAGGTTCCCAGGATGTGGGGWGACATTCAAAAAAGG	A/C	AGTACATGGWATTCACTCACACAAACAAACAGCACACGTACACCTACATGACAAACTCACCGTTC
LID-01398	103558402			COEace10o (1)	X	2C	heterozygoteAT	562	F	100	2	FR	80	2		GGAGGTTCTGAGCATATAACCCGAATGTCCAGGTTCCCAGGATGTGGGGWGACATTCAAAAAAGGMGTACATGG	A/T	ATTCACTCACACAAACAAACAGCACACGTACACCTACATGACAAACTCACCGTTCCTGTATGCACGACGGAGGT
LID-01399	103558405			COEACE10o-D	X	2C	heterozygoteGT	398	-	-	-	R	60	3		AAAGTATTACTAGACAAACTATACGAACAAAAAAAAAACCCATACATATCACTCGGCCCCATAC	G/T	CGAGTTGGGGTGGGAAAGAAACTAACACACAAACACACCGTCAGGCCGAGCAGTTTAGTTGTTG
LID-01400	103558409			COEACE10o-D	X	2C	heterozygoteCT	527	R	35	2	R	25	2		GTTTAGTTGTTGAGCGTGGTCCGAGGGTAGTGTAGTAACCACCGCACGACGTTTAGTAGTTTTTTACGTTACTTGC	C/T	GTGCTTGGTGTGCTTGCGAGGGTGCACAAATTGCCTCTATGTGTCAGTGGAACCAGGCAGGCAG
LID-01401	103558412			COEACE10o-U	X	2C	heterozygoteCT	39	-	-	-	F	70	2		TTTTTTTTTCGGGGGAGCTCCTGTTTTGCTCTGCACTGTGGTTTCAAGACTTGCTTGCTGGT	C/T	GGCGAAAGTTTGCGCGTGAGAGTGTGGCGGTATGTGTGAAGGTATGTGTGTCTGTGTGAAT
LID-01402	103558416			COEACE10o-U	X	2C	heterozygoteCT	224	R	100	2	FR	60	1		TTTAAAACGGAAAAGTCGGTAGTATCAAAATGTTAATCTCTCGCCAACTGCTCAACTGAAACTGAACACGCAG	C/T	ACACGGCACCGTGAGACACACACCACACACCACCGGAGGGGTTCGTCGTCCAGGTCGTCCTGAGCCGAGCCGAGCG
LID-01403	103558418			COEACE10o-U	X	2C	heterozygoteCT	327	R	70	2	FR	100	1		CGGAGGGGTTCGTCGTCCAGGTCGTCCTGAGCCGAGCCGAGCGCAGCCGCTTCGGCCCAACAGTTGTTG	C/T	TGCTGTTKGGCTGGGGGAGGGTGGTGGGAGGAGTTTTTTTTKCCGTTGCCCTTTTTCCGTGCCTTTTTTTGTT
LID-01404	103558420			COEACE10o-U	X	2C	heterozygoteGT	335	R	70	2	FR	100	2		TCGTCCAGGTCGTCCTGAGCCGAGCCGAGCGCAGCCGCTTCGGCCCAACAGTTGTTGYTGCTGTT	G/T	GGCTGGGGGAGGGTGGTGGGAGGAGTTTTTTTTKCCGTTGCCCTTTTTCCGTGCCTTTTTTTGTT
LID-01405	103558423			COEACE10o-U	X	2C	heterozygoteGT	369	-	-	-	FR	30	1		GCCGCTTCGGCCCAACAGTTGTTGYTGCTGTTKGGCTGGGGGAGGGTGGTGGGAGGAGTTTTTTTT	G/T	CCGTTGCCCTTTTTCCGTGCCTTTTTTTGTTTGCTTTCTTTTTGACTTCTTCAAATGTGTGTGTGT
LID-01406	103558427			COEACE10o-U	X	2C	heterozygoteCT	487	F	10	2	FR	60	1		CTTCTTCAAATGTGTGTGTGTGTGTGTCAGTAGCAATGGGTAGAGAAGCGCGAGTAGTCGGCGGCCACCGTT	C/T	CACACACATCAATARATAGATATAGGGGAGAACGGGGCAACGTGAGCATCCCTTTATTTAAACATTTTT
LID-01407	103558429			COEACE10o-U	X	2C	heterozygoteAG	502	F	0	2	FR	55	1		GTGTGTGTCAGTAGCAATGGGTAGAGAAGCGCGAGTAGTCGGCGGCCACCGTTYCACACACATCAATA	A/G	ATAGATATAGGGGAGAACGGGGCAACGTGAGCATCCCTTTATTTAAACATTTTTTTYGCAGGAAGGA
LID-01408	103558432			COEACE10o-U	X	2C	heterozygoteCT	559	-	-	-	R	40	2		ATAGATATAGGGGAGAACGGGGCAACGTGAGCATCCCTTTATTTAAACATTTTTTT	C/T	GCAGGAAGGATACACATTGCAAGGCACAACATTAGCAGTTTTATGAACATTTTGAAATGTT
LID-01409	103558435			COEACE30-END	2R	7C	heterozygoteAC	160	FR	15	2	R	0	2		AACTACGTGTTCGGCGAACCGCTCAACCCCACCCTCGGCTACACCGAGGACGAGAAAGA	A/C	TTTAGCCGGAAGATCATGCGATACTGGTCCAACTTTGCCAAAACCGGGTAAGTGTGTGT
LID-01410	103558439			COEACE30-END	2R	7C	heterozygoteAG	231	FR	100	1	R	0	2	1	TTTAGCCGGAAGATCATGCGATACTGGTCCAACTTTGCCAAAACCGGGTAAGTGTGTGTGTCAAACAGCA	A/G	AGTGYCRATAGCTCTAACACCAGCGTCTTCTCTCTTCWACAGCAATCCAAATCCCAACACRGCCAGCA
LID-01411	103558442			COEACE30-END	2R	7C	heterozygoteCT	236	FR	100	1	R	0	2	1	TTTAGCCGGAAGATCATGCGATACTGGTCCAACTTTGCCAAAACCGGGTAAGTGTGTGTGTCAAACAGCARAGTG	C/T	CRATAGCTCTAACACCAGCGTCTTCTCTCTTCWACAGCAATCCAAATCCCAACACRGCCAGCA
LID-01412	103558444			COEACE30-END	2R	7C	heterozygoteAG	238	FR	60	1	R	0	2		GATCATGCGATACTGGTCCAACTTTGCCAAAACCGGGTAAGTGTGTGTGTCAAACAGCARAGTGYC	A/G	ATAGCTCTAACACCAGCGTCTTCTCTCTTCWACAGCAATCCAAATCCCAACACRGCCAGCA
LID-01413	103558447			COEACE30-END	2R	7C	heterozygoteAC	241	FR	100	1	R	0	2	1	GCGATACTGGTCCAACTTTGCCAAAACCGGGTAAGTGTGTGTGTCAAACAGCARAGTGYCRAT	A/C	GCTCTAACACCAGCGTCTTCTCTCTTCWACAGCAATCCAAATCCCAACACRGCCAGCA
		1		COEACE30-END	2R	7C	heterozygoteIndel	250	FR	100	1	FR	0	1	1
		1		COEACE30-END	2R	7C	heterozygoteIndel	256	FR	100	1	R	0	1	1
LID-01414	103558451			COEACE30-END	2R	7C	heterozygoteAT	269	FR	0	1	R	100	3	1	CCGGGTAAGTGTGTGTGTCAAACAGCARAGTGYCRATMGCTCTAACACCAGCGTCTTCTCTCTTC	A/T	ACAGCAATCCAAATCCCAACACRGCCAGCAGCGAATTCCCCGAGTGGCCCAAGCACACCGCCCA
LID-01415	103558453			COEACE30-END	2R	7C	heterozygoteAG	292	FR	50	1	R	0	2		AACAGCARAGTGYCRATMGCTCTAACACCAGCGTCTTCTCTCTTCWACAGCAATCCAAATCCCAACAC	A/G	GCCAGCAGCGAATTCCCCGAGTGGCCCAAGCACACCGCCCACGGACGGCACTATCTG
LID-01416	103558457			COEACE30MIDDLE	2R	7C	heterozygoteCT	37	F	100	2	F	80	2		TATCTTTTACTCTTTTCTTCACATTTTTCCGGTTCTCTCTGTAGCGCTCTCCGCCCGTGC	C/T	GATGGAGATCCGAGGGCTGCTGATGGGTAGACTRCGGTTAGGACGGCGGATGGTTCCGCTGGG
LID-01417	103558459			COEACE30MIDDLE	2R	7C	heterozygoteAG	71	F	100	2	F	45	2		GTTCTCTCTGTAGCGCTCTCCGCCCGTGCYGATGGAGATCCGAGGGCTGCTGATGGGTAGACT	A/G	CGGTTAGGACGGCGGATGGTTCCGCTGGGTCTGCTCGGCGTGACCGCGCTGCTACTAATCCTG
LID-01418	103558462			COEACE30MIDDLE	2R	7C	heterozygoteCG	135	F	80	3	F	70	2		CGGTTAGGACGGCGGATGGTTCCGCTGGGTCTGCTCGGCGTGACCGCGCTGCTACTAATCCTG	C/G	CACCCTCCSCGCTGGTGCAGGGCCGGCACCACGAGCTCAACAATGGTGCCGCCATYGGATCGCAT
LID-01419	103558466			COEACE30MIDDLE	2R	7C	heterozygoteCG	144	F	10	3	F	25	2		GACGGCGGATGGTTCCGCTGGGTCTGCTCGGCGTGACCGCGCTGCTACTAATCCTGSCACCCTCC	C/G	CGCTGGTGCAGGGCCGGCACCACGAGCTCAACAATGGTGCCGCCATYGGATCGCATCAGCTGTCG
LID-01420	103558468			COEACE30MIDDLE	2R	7C	heterozygoteCT	191	F	100	2	F	80	3		TACTAATCCTGSCACCCTCCSCGCTGGTGCAGGGCCGGCACCACGAGCTCAACAATGGTGCCGCCAT	C/T	GGATCGCATCAGCTGTCGGCTGCCGCCGGTGTTGGCCTTKCMTCCCAGTCCGCCCAGTCCGGATCGC
LID-01421	103558472			COEACE30MIDDLE	2R	7C	heterozygoteGT	231	F	40	2	F	10	3		GCACCACGAGCTCAACAATGGTGCCGCCATYGGATCGCATCAGCTGTCGGCTGCCGCCGGTGTTGGCCTT	G/T	CMTCCCAGTCCGCCCAGTCCGGATCGCTCGCATCCGGTGTGATGTCATCCGTTCCTGCTGCCGGAGCGT
LID-01422	103558474			COEACE30MIDDLE	2R	7C	heterozygoteAC	233	F	0	2	F	10	3		GCACCACGAGCTCAACAATGGTGCCGCCATYGGATCGCATCAGCTGTCGGCTGCCGCCGGTGTTGGCCTTKC	A/C	TCCCAGTCCGCCCAGTCCGGATCGCTCGCATCCGGTGTGATGTCATCCGTTCCTGCTGCCGGAGCGT
LID-01423	103558477			COEACE30MIDDLE	2R	7C	heterozygoteAG	239	F	30	2	F	0	2		CAACAATGGTGCCGCCATYGGATCGCATCAGCTGTCGGCTGCCGCCGGTGTTGGCCTTKCMTCCCA	A/G	TCCGCCCAGTCCGGATCGCTCGCATCCGGTGTGATGTCATCCGTTCCTGCTGCCGGAGCGT
LID-01424	103558481			COEACE30MIDDLE	2R	7C	heterozygoteCG	314	F	50	2	F	0	2		TCCGCCCAGTCCGGATCGCTCGCATCCGGTGTGATGTCATCCGTTCCTGCTGCCGGAGCGTCATCCTCCTCCTC	C/G	TCGTCGCTGCTGTCATCGTCAGCCGAGGACGACGTGGCGCGCATTACTCTCARCAAGGACGCAGGTCG
LID-01425	103558483			COEACE30MIDDLE	2R	7C	heterozygoteAG	367	F	30	2	F	30	2		GCCGGAGCGTCATCCTCCTCCTCSTCGTCGCTGCTGTCATCGTCAGCCGAGGACGACGTGGCGCGCATTACTCTCA	A/G	CAAGGACGCAGGTCGGTTGGATGGCGTYCGAAATCGGACCATCATTCTTACATAAATACAGATTCACCC
LID-01426	103558486			COEACE30MIDDLE	2R	7C	heterozygoteCT	395	F	80	2	F	70	2		GCCGAGGACGACGTGGCGCGCATTACTCTCARCAAGGACGCAGGTCGGTTGGATGGCGT	C/T	CGAAATCGGACCATCATTCTTACATAAATACAGATTCACCCACACACACACACA
LID-01427	103558489			coeae1a	2R	8E	heterozygoteAG	59	F[R]	15	3	F[R]	60	3		CGGTCAGTACGAGCAGATGCACCAGGGCAGCGCCGGCCGAATTTCCAAAGATCGTTAC	A/G	CTGTYCGGGTCACCACCAAAGGCGGCAATGTTGGACCGTACCCAGCGGAGGGCCTGCA
LID-01428	103558492			coeae1a	2R	8E	heterozygoteCT	64	FR	15	2	FR	55	1		CGGTCAGTACGAGCAGATGCACCAGGGCAGCGCCGGCCGAATTTCCAAAGATCGTTACRCTGT	C/T	CGGGTCACCACCAAAGGCGGCAATGTTGGACCGTACCCAGCGGAGGGCCTGCAGACAATCCTT
LID-01429	103558495			coeae1a	2R	8E	heterozygoteAGT	149	FR	85(G)15(T)	2	FR	50(A)50(G)	1		GCAATGTTGGACCGTACCCAGCGGAGGGCCTGCAGACAATCCTTCAGTCCCCAGTTGCCGGCCGC	A/G/T	TACYGRTCGCCCGTACTCAGGAAGCCCAACGCACCGAGCCGATAGTTGAGCGTSACYAGCAGCAC
LID-01430	103558498			coeae1a	2R	8E	heterozygoteCT	153	FR	85	2	FR	100	1		GCAATGTTGGACCGTACCCAGCGGAGGGCCTGCAGACAATCCTTCAGTCCCCAGTTGCCGGCCGCDTAC	C/T	GRTCGCCCGTACTCAGGAAGCCCAACGCACCGAGCCGATAGTTGAGCGTSACYAGCAGCACATTSTCTT
LID-01431	103558502			coeae1a	2R	8E	heterozygoteAG	155	FR	15	2	FR	100	1		GACCGTACCCAGCGGAGGGCCTGCAGACAATCCTTCAGTCCCCAGTTGCCGGCCGCDTACYG	A/G	TCGCCCGTACTCAGGAAGCCCAACGCACCGAGCCGATAGTTGAGCGTSACYAGCAGCACATT
LID-01432	103558504			coeae1a	2R	8E	heterozygoteCG	203	FR	65	1	FR	50	1		GCCGGCCGCDTACYGRTCGCCCGTACTCAGGAAGCCCAACGCACCGAGCCGATAGTTGAGCGT	C/G	ACYAGCAGCACATTSTCTTGKACCAGCTTTTCCGGCCCAAAGTCAACACTGTTGCCCGAGTT
LID-01433	103558508			coeae1a	2R	8E	heterozygoteCT	206	FR	90	1	FR	100	1		GCCGGCCGCDTACYGRTCGCCCGTACTCAGGAAGCCCAACGCACCGAGCCGATAGTTGAGCGTSAC	C/T	AGCAGCACATTSTCTTGKACCAGCTTTTCCGGCCCAAAGTCAACACTGTTGCCCGAGTTGATGCTG
LID-01434	103558510			coeae1a	2R	8E	heterozygoteCG	218	FR	0	1	FR	40	1		TCGCCCGTACTCAGGAAGCCCAACGCACCGAGCCGATAGTTGAGCGTSACYAGCAGCACATT	C/G	TCTTGKACCAGCTTTTCCGGCCCAAAGTCAACACTGTTGCCCGAGTTGATGCTGTAACCACCGC
LID-01435	103558513			coeae1a	2R	8E	heterozygoteGT	224	FR	100	1	FR	95	3		TCGCCCGTACTCAGGAAGCCCAACGCACCGAGCCGATAGTTGAGCGTSACYAGCAGCACATTSTCTTG	G/T	ACCAGCTTTTCCGGCCCAAAGTCAACACTGTTGCCCGAGTTGATGCTGTAACCACCGCCGTGAATCCA
LID-01436	103558516			coeae1a	2R	8E	heterozygoteAG	347	FR	90	1	FR	100	1		GCCGTGAATCCACACCATCACCGGACGCAGGCCCACGAGCTGCTGGGTGTAGATGTTGAGGTAGAG	A/G	CAGTCCTCACCGCCCCRCACCTGCCCGGGAACGACGGACACYTGCAGACACTCGGACCCATGGTTG
LID-01437	103558518			coeae1a	2R	8E	heterozygoteAG	364	FR	15	1	FR	0	1		CCATCACCGGACGCAGGCCCACGAGCTGCTGGGTGTAGATGTTGAGGTAGAGRCAGTCCTCACCGCCCC	A/G	CACCTGCCCGGGAACGACGGACACYTGCAGACACTCGGACCCATGGTTGCTACCGTCCCGGACGCCGGT
LID-01438	103558521			coeae1a	2R	8E	heterozygoteCT	389	FR	85	1	FR	100	1		GAGCTGCTGGGTGTAGATGTTGAGGTAGAGRCAGTCCTCACCGCCCCRCACCTGCCCGGGAACGACGGACAC	C/T	TGCAGACACTCGGACCCATGGTTGCTACCGTCCCGGACGCCGGTCCACCTYGCTCGTGGGA
LID-01439	103558524			coeae1a	2R	8E	heterozygoteCT	440	FR	0	1	FR	30	1		GACGGACACYTGCAGACACTCGGACCCATGGTTGCTACCGTCCCGGACGCCGGTCCACCT	C/T	GCTCGTGGGACCGGATTGCGGAAGCGCARCGAGCCGACCGGTGGCTCTGCGTACGGAATG
LID-01440	103558527		rs3336675	coeae1a	2R	8E	heterozygoteAG	469	FR	5	3	FR	15	2		GGACCCATGGTTGCTACCGTCCCGGACGCCGGTCCACCTYGCTCGTGGGACCGGATTGCGGAAGCGCA	A/G	CGAGCCGACCGGTGGCTCTGCGTACGGAATGCCCTTGAASGAATAGTAGGTGCAGAACASACCGCAGGA
LID-01441	103558530			coeae1a	2R	8E	heterozygoteCG	509	FR	20	1	FR	0	1		CCGGATTGCGGAAGCGCARCGAGCCGACCGGTGGCTCTGCGTACGGAATGCCCTTGAA	C/G	GAATAGTAGGTGCAGAACASACCGCAGGACTCCGTTGTACCCTGCACCTGCCCGGCCGGA
LID-01442	103558532			coeae1a	2R	8E	heterozygoteCG	529	FR	35	1	FR	0	1		CGAGCCGACCGGTGGCTCTGCGTACGGAATGCCCTTGAASGAATAGTAGGTGCAGAACA	C/G	ACCGCAGGACTCCGTTGTACCCTGCACCTGCCCGGCCGGACTGTCGATGATGGGYCGCG
LID-01443	103558535			coeae1a	2R	8E	heterozygoteCT	584	R	50	2	R	70	2		ACCGCAGGACTCCGTTGTACCCTGCACCTGCCCGGCCGGACTGTCGATGATGGG	C/T	CGCGYGGGGTCACTCTGSGAACTGACGGGTGGAAGAAGGGTGAGCGTCAG
LID-01444	103558538		rs3336680	coeae1a	2R	8E	heterozygoteCT	589	R	55	2	R	45	2		ACCGCAGGACTCCGTTGTACCCTGCACCTGCCCGGCCGGACTGTCGATGATGGGYCGCG	C/T	GGGGTCACTCTGSGAACTGACGGGTGGAAGAAGGGTGAGCGTCAGAACGCTGAGGAACGCTAGGACA
LID-01445	103558542		rs3336682	coeae1a	2R	8E	heterozygoteCG	602	R	50	2	R	40	2		ACCGCAGGACTCCGTTGTACCCTGCACCTGCCCGGCCGGACTGTCGATGATGGGYCGCGYGGGGTCACTCTG	C/G	GAACTGACGGGTGGAAGAAGGGTGAGCGTCAGAACGCTGAGGAACGCTAGGACAATGCCAAGGGCACGAGGTT
LID-01446	103558545			coeae1a_down	2R	8E	heterozygoteAT	152	F	40	2	F	35	2		CAGCTGCACATGCGAGCAATACACCCGAAGCCGGGCGTGAGCTTCGTGAAGATTCTGTAA	A/T	CGAACGCTGTAGTATTAATTACCCCCCYWARGGGTATGTGTGTGTGTGTAAAGTCAGCGGGGACA
LID-01447	103558547			coeae1a_down	2R	8E	heterozygoteAG	93	R	80	3	R	85	3		CTAGGAGAGAAAAATGCACCAGAAGATTCTATCCATGTTGATCATAGTGAGGCGTTGTTGG	A/G	CCGSTTTTTTTGTGTGTGTGTGTGACAAAAACATGATGACAAACAACCC
LID-01448	103558549			coeae1a_down	2R	8E	heterozygoteCG	97	R	25	3	R	50	3		CTAGGAGAGAAAAATGCACCAGAAGATTCTATCCATGTTGATCATAGTGAGGCGTTGTTGGRCCG	C/G	TTTTTTTGTGTGTGTGTGTGACAAAAACATGATGACAAACAACCCAGCAAGAAGCTTACGGTA
LID-01449	103558553			coeae1e	2L	22F	heterozygoteAT	31	F	100	2	FR	85	1		TCCTTCATAACCCACACACTTCGCTAGTTTACGGGCTTTCTCGCTTGGTTCGACTTGAAATGCCA	A/T	GTCGGAACAAGCGACTCCACTTTGACAGATCACTCGATGRAWATATTTCCTGRAAGGAAAAA
LID-01450	103558556			coeae1e	2L	22F	heterozygoteAG	71	F	40	2	FR	0	1		CTTTCTCGCTTGGTTCGACTTGAAATGCCAWGTCGGAACAAGCGACTCCACTTTGACAGATCACTCGATG	A/G	AWATATTTCCTGRAAGGAAAAAKAATTMMATTCTACAAYAAYKTCTTADCAACAAAACTHCTCGAAACC
LID-01451	103558558			coeae1e	2L	22F	heterozygoteAT	73	F	85	3	FR	90	2		CTTTCTCGCTTGGTTCGACTTGAAATGCCAWGTCGGAACAAGCGACTCCACTTTGACAGATCACTCGATGRA	A/T	ATATTTCCTGRAAGGAAAAAKAATTMMATTCTACAAYAAYKTCTTADCAACAAAACTHCTCGAAACCTCACC
LID-01452	103558561			coeae1e	2L	22F	heterozygoteAG	84	F	85	2	FR	90	2		GGTTCGACTTGAAATGCCAWGTCGGAACAAGCGACTCCACTTTGACAGATCACTCGATGRAWATATTTCCTG	A/G	AAGGAAAAAKAATTMMATTCTACAAYAAYKTCTTADCAACAAAACTHCTCGAAACCTCACCTAGAA
LID-01453	103558565			coeae1e	2L	22F	heterozygoteGT	94	R	60	2	FR	55	1		GTCGGAACAAGCGACTCCACTTTGACAGATCACTCGATGRAWATATTTCCTGRAAGGAAAAA	G/T	AATTMMATTCTACAAYAAYKTCTTADCAACAAAACTHCTCGAAACCTCACCTAGAAACCGGAGAAAGGTA
LID-01454	103558568			coeae1e	2L	22F	heterozygoteAC	99	F	20	2	FR	30	1		GTCGGAACAAGCGACTCCACTTTGACAGATCACTCGATGRAWATATTTCCTGRAAGGAAAAAKAATT	A/C	MATTCTACAAYAAYKTCTTADCAACAAAACTHCTCGAAACCTCACCTAGAAACCGGAGAAAGGTA
LID-01455	103558571			coeae1e	2L	22F	heterozygoteAC	100	F	55	2	FR	80	2		GTCGGAACAAGCGACTCCACTTTGACAGATCACTCGATGRAWATATTTCCTGRAAGGAAAAAKAATTM	A/C	ATTCTACAAYAAYKTCTTADCAACAAAACTHCTCGAAACCTCACCTAGAAACCGGAGAAAGGTA
LID-01456	103558574			coeae1e	2L	22F	heterozygoteCT	110	F	95	3	FR	70	1		GCGACTCCACTTTGACAGATCACTCGATGRAWATATTTCCTGRAAGGAAAAAKAATTMMATTCTACAA	C/T	AAYKTCTTADCAACAAAACTHCTCGAAACCTCACCTAGAAACCGGAGAAAGGTARTGCAGATAGGCCGCC
LID-01457	103558576			coeae1e	2L	22F	heterozygoteCT	113	F	60	2	FR	90	2		GCGACTCCACTTTGACAGATCACTCGATGRAWATATTTCCTGRAAGGAAAAAKAATTMMATTCTACAAYAA	C/T	KTCTTADCAACAAAACTHCTCGAAACCTCACCTAGAAACCGGAGAAAGGTARTGCAGATAGGCCGCCTTAG
LID-01458	103558579			coeae1e	2L	22F	heterozygoteGT	114	F	15	3	FR	0	1		GCGACTCCACTTTGACAGATCACTCGATGRAWATATTTCCTGRAAGGAAAAAKAATTMMATTCTACAAYAAY	G/T	TCTTADCAACAAAACTHCTCGAAACCTCACCTAGAAACCGGAGAAAGGTARTGCAGATAGGCCGCCTTAGC
LID-01459	103558582			coeae1e	2L	22F	heterozygoteATG	120	F	45(A)45(T)10(G)	2	FR	35	1		CTTTGACAGATCACTCGATGRAWATATTTCCTGRAAGGAAAAAKAATTMMATTCTACAAYAAYKTCTTA	A/T/G	CAACAAAACTHCTCGAAACCTCACCTAGAAACCGGAGAAAGGTARTGCAGATAGGCCGCCTTAGCTCCTGCACT
LID-01460	103558585			coeae1e	2L	22F	heterozygoteACT	131	F	0(A)80(C)20(T)	2	FR	25	1		GATCACTCGATGRAWATATTTCCTGRAAGGAAAAAKAATTMMATTCTACAAYAAYKTCTTADCAACAAAACT	A/C/T	CTCGAAACCTCACCTAGAAACCGGAGAAAGGTARTGCAGATAGGCCGCCTTAGCTCCTGCACTCTCACC
LID-01461	103558588			coeae1e	2L	22F	heterozygoteAG	165	F	55	2	FR	55	1		GGAAAAAKAATTMMATTCTACAAYAAYKTCTTADCAACAAAACTHCTCGAAACCTCACCTAGAAACCGGAGAAAGGTA	A/G	TGCAGATAGGCCGCCTTAGCTCCTGCACTCTCACCAAACAGCGTAACATTMTCCGGATCWCCTCCGAACTGGCCG
LID-01462	103558591			coeae1e	2L	22F	heterozygoteAC	216	F	25	3	FR	0	2		AGAAACCGGAGAAAGGTARTGCAGATAGGCCGCCTTAGCTCCTGCACTCTCACCAAACAGCGTAACATT	A/C	TCCGGATCWCCTCCGAACTGGCCGATATTGTTCCGGAYCCACTGCAAMACTAGCAACTGATCCTTCAGTCC
LID-01463	103558594			coeae1e	2L	22F	heterozygoteAT	225	F	55	2	FR	45	1		AGAAACCGGAGAAAGGTARTGCAGATAGGCCGCCTTAGCTCCTGCACTCTCACCAAACAGCGTAACATTMTCCGGATC	A/T	CCTCCGAACTGGCCGATATTGTTCCGGAYCCACTGCAAMACTAGCAACTGATCCTTCAGTCCYGCATTACCCTCA
LID-01464	103558597			coeae1e	2L	22F	heterozygoteCT	254	F	60	2	FR	100	1		CTTAGCTCCTGCACTCTCACCAAACAGCGTAACATTMTCCGGATCWCCTCCGAACTGGCCGATATTGTTCCGGA	C/T	CCACTGCAAMACTAGCAACTGATCCTTCAGTCCYGCATTACCCTCAATGCCTGCCTCAGGSAGGSAAAGAAAT
LID-01465	103558600			coeae1e	2L	22F	heterozygoteAC	264	F	10	3	FR	0	1		TCACCAAACAGCGTAACATTMTCCGGATCWCCTCCGAACTGGCCGATATTGTTCCGGAYCCACTGCAA	A/C	ACTAGCAACTGATCCTTCAGTCCYGCATTACCCTCAATGCCTGCCTCAGGSAGGSAAAGAAATCCAAGTGG
LID-01466	103558603			coeae1e	2L	22F	heterozygoteCT	288	F	90	2	FR	80	1		TCCGGATCWCCTCCGAACTGGCCGATATTGTTCCGGAYCCACTGCAAMACTAGCAACTGATCCTTCAGTCC	C/T	GCATTACCCTCAATGCCTGCCTCAGGSAGGSAAAGAAATCCAAGTGGYCCAAGCCGATAGTT
LID-01467	103558606			coeae1e	2L	22F	heterozygoteCG	315	F	50	2	FR	50	1		CCACTGCAAMACTAGCAACTGATCCTTCAGTCCYGCATTACCCTCAATGCCTGCCTCAGG	C/G	AGGSAAAGAAATCCAAGTGGYCCAAGCCGATAGTTGAACGTWACGATCACTACGCGCTGCTCCATAAAGTG
LID-01468	103558609			coeae1e	2L	22F	heterozygoteCG	319	F	10	2	FR	45	1		CCACTGCAAMACTAGCAACTGATCCTTCAGTCCYGCATTACCCTCAATGCCTGCCTCAGGSAGG	C/G	AAAGAAATCCAAGTGGYCCAAGCCGATAGTTGAACGTWACGATCACTACGCGCTGCTCCATAAAGTGCACC
LID-01469	103558612			coeae1e	2L	22F	heterozygoteCT	336	F	10	2	FR	15	1		ACTAGCAACTGATCCTTCAGTCCYGCATTACCCTCAATGCCTGCCTCAGGSAGGSAAAGAAATCCAAGTGG	C/T	CCAAGCCGATAGTTGAACGTWACGATCACTACGCGCTGCTCCATAAAGTGCACCGGATCGTACA
LID-01470	103558615			coeae1e	2L	22F	heterozygoteAT	357	F	35	2	FR	15	1		GCATTACCCTCAATGCCTGCCTCAGGSAGGSAAAGAAATCCAAGTGGYCCAAGCCGATAGTTGAACGT	A/T	ACGATCACTACGCGCTGCTCCATAAAGTGCACCGGATCGTACAGGAACGCATCACCACTGCCGCTGAG
LID-01471	103558617			coeae1e	2L	22F	heterozygoteGT	441	F	N/A	N/A	R	50	2		CTCCATAAAGTGCACCGGATCGTACAGGAACGCATCACCACTGCCGCTGAGGAATCCACCACCGTG	G/T	ATGTACACCATCACGGGAAACAGCCCACAAGAGTCATTCCCGGTCAGGGCCGGTGTGTACACAT
LID-01472	103558620			coeae1h	2L	25C	heterozygoteCT	51	FR	75	2	FR	75	2		TTCAAAGGCATACCGTACGCTAAGCCACCGGTAGGGAAGCTACGCTTCGC	C/T	TCTCCCGAGCCGATCGATCGCTACCCGGTRTCCTATCTGGACTGTAGCCGCGAGCGGAGCAG
LID-01473	103558623			coeae1h	2L	25C	heterozygoteAG	81	FR	20	2	FR	20	2		TACGCTAAGCCACCGGTAGGGAAGCTACGCTTCGCYTCTCCCGAGCCGATCGATCGCTACCCGGT	A/G	TCCTATCTGGACTGTAGCCGCGAGCGGAGCAGCTGCCTGGGAAGGGATGTGATCACGCGCGAGATYACC
LID-01474	103558627			coeae1h	2L	25C	heterozygoteCT	147	FR	65	2	FR	75	3		CGCTACCCGGTRTCCTATCTGGACTGTAGCCGCGAGCGGAGCAGCTGCCTGGGAAGGGATGTGATCACGCGCGAGAT	C/T	ACCGGTTCCGAGGATGGACTGTTTGTGAACGTGTACACGCCGGCCCTGGGCAGRGAGGTCAGC
LID-01475	103558629			coeae1h	2L	25C	heterozygoteAG	201	FR	95	3	FR	75	2		GATCACGCGCGAGATYACCGGTTCCGAGGATGGACTGTTTGTGAACGTGTACACGCCGGCCCTGGGCAG	A/G	GAGGTCAGCYYGACGGGRACACYRCTCGCGCCSGTGATGGTGTTCTTYCACGGYGGTGGCATGACCGG
LID-01476	103558632			coeae1h	2L	25C	heterozygoteCT	211	FR	50	2	FR	15	2		ACCGGTTCCGAGGATGGACTGTTTGTGAACGTGTACACGCCGGCCCTGGGCAGRGAGGTCAGC	C/T	YGACGGGRACACYRCTCGCGCCSGTGATGGTGTTCTTYCACGGYGGTGGCATGACCGGRGGCAATGGGGATAG
LID-01477	103558635			coeae1h	2L	25C	heterozygoteCT	212	FR	25	3	FR	65	2		ACCGGTTCCGAGGATGGACTGTTTGTGAACGTGTACACGCCGGCCCTGGGCAGRGAGGTCAGCY	C/T	GACGGGRACACYRCTCGCGCCSGTGATGGTGTTCTTYCACGGYGGTGGCATGACCGGRGGCAATGGGGA
LID-01478	103558638			coeae1h	2L	25C	heterozygoteAG	219	FR	65	1	FR	45	1		ACCGGTTCCGAGGATGGACTGTTTGTGAACGTGTACACGCCGGCCCTGGGCAGRGAGGTCAGCYYGACGGG	A/G	ACACYRCTCGCGCCSGTGATGGTGTTCTTYCACGGYGGTGGCATGACCGGRGGCAATGGGGATAG
LID-01479	103558641			coeae1h	2L	25C	heterozygoteCT	224	FR	95	3	FR	80	2		GAGGATGGACTGTTTGTGAACGTGTACACGCCGGCCCTGGGCAGRGAGGTCAGCYYGACGGGRACAC	C/T	RCTCGCGCCSGTGATGGTGTTCTTYCACGGYGGTGGCATGACCGGRGGCAATGGGGATAGYAGCATG
LID-01480	103558644			coeae1h	2L	25C	heterozygoteAG	225	FR	40	1	FR	15	3		GAGGATGGACTGTTTGTGAACGTGTACACGCCGGCCCTGGGCAGRGAGGTCAGCYYGACGGGRACACY	A/G	CTCGCGCCSGTGATGGTGTTCTTYCACGGYGGTGGCATGACCGGRGGCAATGGGGATAGYAGCATG
LID-01481	103558647			coeae1h	2L	25C	heterozygoteCG	234	FR	60	1	FR	40	2		GTTTGTGAACGTGTACACGCCGGCCCTGGGCAGRGAGGTCAGCYYGACGGGRACACYRCTCGCGCC	C/G	GTGATGGTGTTCTTYCACGGYGGTGGCATGACCGGRGGCAATGGGGATAGYAGCATGTACCTGCCG
LID-01482	103558650			coeae1h	2L	25C	heterozygoteCT	249	FR	30	1	FR	25	1		TACACGCCGGCCCTGGGCAGRGAGGTCAGCYYGACGGGRACACYRCTCGCGCCSGTGATGGTGTTCTT	C/T	CACGGYGGTGGCATGACCGGRGGCAATGGGGATAGYAGCATGTACCTGCCGGACTATCTCGTGCAGGA
LID-01483	103558655			coeae1h	2L	25C	heterozygoteCT	255	FR	0	1	FR	25	3		TACACGCCGGCCCTGGGCAGRGAGGTCAGCYYGACGGGRACACYRCTCGCGCCSGTGATGGTGTTCTTYCACGG	C/T	GGTGGCATGACCGGRGGCAATGGGGATAGYAGCATGTACCTGCCGGACTATCTCGTGCAGGAAGGGGTCG
LID-01484	103558656			coeae1h	2L	25C	heterozygoteAG	270	FR	0	1	FR	15	2		GAGGTCAGCYYGACGGGRACACYRCTCGCGCCSGTGATGGTGTTCTTYCACGGYGGTGGCATGACCGG	A/G	GGCAATGGGGATAGYAGCATGTACCTGCCGGACTATCTCGTGCAGGAAGGGGTCGTGGTGGCCACGG
LID-01485	103558659			coeae1h	2L	25C	heterozygoteCT	285	FR	5	2	FR	55	1		GACGGGRACACYRCTCGCGCCSGTGATGGTGTTCTTYCACGGYGGTGGCATGACCGGRGGCAATGGGGATAG	C/T	AGCATGTACCTGCCGGACTATCTCGTGCAGGAAGGGGTCGTGGTGGCCACGGTGAACTATMGACT
LID-01486	103558662			coeae1h	2L	25C	heterozygoteAC	346	FR	100	3	FR	50	2		AGCATGTACCTGCCGGACTATCTCGTGCAGGAAGGGGTCGTGGTGGCCACGGTGAACTAT	A/C	GACTCGGTGTGCTTGGRTTCCTCTGTCTACCGCAAGCGGGTATAGAAGGAAATGCTGG
LID-01487	103558665			coeae1h	2L	25C	heterozygoteAG	363	FR	100	1	FR	75	1		CCGGACTATCTCGTGCAGGAAGGGGTCGTGGTGGCCACGGTGAACTATMGACTCGGTGTGCTTGG	A/G	TTCCTCTGTCTACCGCAAGCGGGTATAGAAGGAAATGCTGGMTTGAAGGATCAGGTAGGATGTAA
LID-01488	103558668			coeae1h	2L	25C	heterozygoteAC	405	FR	90	2	FR	65	2		GACTCGGTGTGCTTGGRTTCCTCTGTCTACCGCAAGCGGGTATAGAAGGAAATGCTGG	A/C	TTGAAGGATCAGGTAGGATGTAATTCTGARGCAATTGTGTAGTTATCTTAMATCGTGCGGGCTTT
LID-01489	103558671			coeae1h	2L	25C	heterozygoteAG	435	FR	100	2	FR	70	2		CCGCAAGCGGGTATAGAAGGAAATGCTGGMTTGAAGGATCAGGTAGGATGTAATTCTGA	A/G	GCAATTGTGTAGTTATCTTAMATCGTGCGGGCTTTYTTKGTTTCTCATTTCCAGCGCTTAGCACT
LID-01490	103558674			coeae1h	2L	25C	heterozygoteAC	456	FR	100	2	FR	50	2		GAAGGAAATGCTGGMTTGAAGGATCAGGTAGGATGTAATTCTGARGCAATTGTGTAGTTATCTTA	A/C	ATCGTGCGGGCTTTYTTKGTTTCTCATTTCCAGCGCTTAGCACTTCAGTGGATCCGTCAGAA
LID-01491	103558677			coeae1h	2L	25C	heterozygoteCT	471	FR	100	2	FR	25	3		TTGAAGGATCAGGTAGGATGTAATTCTGARGCAATTGTGTAGTTATCTTAMATCGTGCGGGCTTT	C/T	TTKGTTTCTCATTTCCAGCGCTTAGCACTTCAGTGGATCCGTCAGAAYGTCTCCACATTTGGTG
LID-01492	103558680			coeae1h	2L	25C	heterozygoteGT	474	FR	70	2	FR	45	2		TTGAAGGATCAGGTAGGATGTAATTCTGARGCAATTGTGTAGTTATCTTAMATCGTGCGGGCTTTYTT	G/T	GTTTCTCATTTCCAGCGCTTAGCACTTCAGTGGATCCGTCAGAAYGTCTCCACATTTGGTGGCGATCC
LID-01493	103558683			coeae1h	2L	25C	heterozygoteCT	519	FR	40	3	FR	85	3		TCTTAMATCGTGCGGGCTTTYTTKGTTTCTCATTTCCAGCGCTTAGCACTTCAGTGGATCCGTCAGAA	C/T	GTCTCCACATTTGGTGGCGATCCGAACAATGTCACACTGTTCGGTGCAAGCTCCGGTGGCAGCAACGTT
LID-01494	103558687		rs3337432	coeae2A	2R	8E	heterozygoteCT	10	R	85	3	R	100	3		CGCGCAGGATGCGGTAGGTTCGCCCTTTAGTTCGCCGGTTTTGTAGTAGTCCTCCTCCTTAGTGACA	C/T	GATCYCTTTCWTTAAAACKTTCACAGTCGCGGCCCATTATTAACACGAGCGGCGGCCAGATCCAGGG
LID-01495	103558690		rs3337428	coeae2A	2R	8E	heterozygoteCT	15	R	80	3	R	90	3		GATGCGGTAGGTTCGCCCTTTAGTTCGCCGGTTTTGTAGTAGTCCTCCTCCTTAGTGACAYGATC	C/T	CTTTCWTTAAAACKTTCACAGTCGCGGCCCATTATTAACACGAGCGGCGGCCAGATCCAGGGCA
LID-01496	103558691		rs3337424	coeae2A	2R	8E	heterozygoteAT	21	R	95	3	R	85	3		GATGCGGTAGGTTCGCCCTTTAGTTCGCCGGTTTTGTAGTAGTCCTCCTCCTTAGTGACAYGATCYCTTTC	C/T	TTAAAACKTTCACAGTCGCGGCCCATTATTAACACGAGCGGCGGCCAGATCCAGGGCATAACGGCCAGC
LID-01497	103558695		rs3337421	coeae2A	2R	8E	heterozygoteGT	29	R	80	3	R	70	3		GCCCTTTAGTTCGCCGGTTTTGTAGTAGTCCTCCTCCTTAGTGACAYGATCYCTTTCWTTAAAAC	G/T	TTCACAGTCGCGGCCCATTATTAACACGAGCGGCGGCCAGATCCAGGGCATAACGGCCAGCTGCGGRCTGT
LID-01498	103558697		rs5561182	coeae2A	2R	8E	heterozygoteAG	96	R	75	2	R	35	2		TTCACAGTCGCGGCCCATTATTAACACGAGCGGCGGCCAGATCCAGGGCATAACGGCCAGCTGCGG	A/G	CTGTTCTGYAGCTACTTTGCCTTCAACGGCATCCCGTACGCGCAGCCRCCGGTDGGYGABCTGCGTT
LID-01499	103558701			coeae2A	2R	8E	heterozygoteCT	105	R	0	2	R	20	2		GCGGCCCATTATTAACACGAGCGGCGGCCAGATCCAGGGCATAACGGCCAGCTGCGGRCTGTTCTG	C/T	AGCTACTTTGCCTTCAACGGCATCCCGTACGCGCAGCCRCCGGTDGGYGABCTGCGTTTCCGCAAC
LID-01500	103558703			coeae2A	2R	8E	heterozygoteAG	144	R	0	2	R	35	2		CATAACGGCCAGCTGCGGRCTGTTCTGYAGCTACTTTGCCTTCAACGGCATCCCGTACGCGCAGCC	A/G	CCGGTDGGYGABCTGCGTTTCCGCAACCCCCGGCCGCACGGCGGCTGGCAGGGSGT
LID-01501	103558706			coeae2A	2R	8E	heterozygoteATG	150	R	0	2	R	60(A)30(T)10(G)	3		CATAACGGCCAGCTGCGGRCTGTTCTGYAGCTACTTTGCCTTCAACGGCATCCCGTACGCGCAGCCRCCGGT	A/G/T	GGYGABCTGCGTTTCCGCAACCCCCGGCCGCACGGCGGCTGGCAGGGSGTGAAGGATGGCAGCGAGCACCGC
LID-01502	103558709			coeae2A	2R	8E	heterozygoteCT	153	R	10	2	R	45	2		GGCCAGCTGCGGRCTGTTCTGYAGCTACTTTGCCTTCAACGGCATCCCGTACGCGCAGCCRCCGGTDGG	C/T	GABCTGCGTTTCCGCAACCCCCGGCCGCACGGCGGCTGGCAGGGSGTGAAGGATGGCAGCGAGCACCGC
LID-01503	103558712			coeae2A	2R	8E	heterozygoteGTC	156	R	0	2	R	70(G)15(C)15(T)	3		GGCCAGCTGCGGRCTGTTCTGYAGCTACTTTGCCTTCAACGGCATCCCGTACGCGCAGCCRCCGGTDGGYGA	C/G/T	CTGCGTTTCCGCAACCCCCGGCCGCACGGCGGCTGGCAGGGSGTGAAGGATGGCAGCGAGCACCGCAGCA
LID-01504	103558715			coeae2A	2R	8E	heterozygoteCG	198	R	100	2	R	90	3		CGCGCAGCCRCCGGTDGGYGABCTGCGTTTCCGCAACCCCCGGCCGCACGGCGGCTGGCAGGG	C/G	GTGAAGGATGGCAGCGAGCACCGCAGCACCTGCCCGTCCGGCGGCTTCCTGGGCGGCGTGTCS
LID-01505	103558718		rs3337410	coeae2A	2R	8E	heterozygoteCG	261	R	50	2	R	80	2		GTGAAGGATGGCAGCGAGCACCGCAGCACCTGCCCGTCCGGCGGCTTCCTGGGCGGCGTGTC	C/G	GGCAGCGAGGACTGTCTCTACCTGAACGTGTACACGCAGAACCTGATCGGGTCGCGSCCGGTCA
LID-01506	103558720			coeae2A	2R	8E	heterozygoteCG	318	R	40	2	R	100	2		GGCAGCGAGGACTGTCTCTACCTGAACGTGTACACGCAGAACCTGATCGGGTCGCG	C/G	CCGGTCATGGTGTGGATCCACGGCGGCTCGTTCACCGGCGGGTCGGGCAACTCGTGGATCTA
LID-01507	103558724			coeae2A	2R	8E	heterozygoteCT	536	R	0	3	R	30	3		CACGCGGCCGGCAACTGGGGCATGAAGGATTGCGTGATGGCGCTGCAGTGGGTGCGCCAGAACA	C/T	TGCCGCGTTCGGCGGCGACCCGAACAACGTGACCATCTTCGGCGAGAGCGCGGGCGGCGTGGCCG
LID-01508	103558728			coeae2A_down	2R	8E	heterozygoteACG	32	R	60	3	R	70(A)30(G)	3		CAGTTCAGCTTCGACGGCGATCTGAATCTGGTGAAGCGCGTGCTGATGCTGGGCAGCTGGCCGGGCGC	A/C/G	ATGCAYGCCGACGACATCCCGTACCTGTGGTCGGTGACGGATCTGACCATCTCGCCGATCCTGCCGAC
LID-01509	103558729		rs3337393	coeae2A_down	2R	8E	heterozygoteCT	38	R	20	3	R	40	2		GGCGATCTGAATCTGGTGAAGCGCGTGCTGATGCTGGGCAGCTGGCCGGGCGCVATGCA	C/T	GCCGACGACATCCCGTACCTGTGGTCGGTGACGGATCTGACCATCTCGCCGATCCTGCCGAC
LID-01510	103558732		rs5730336	coeae2A_down	2R	8E	heterozygoteCG	119	R	60	2	R	50	2		CCTGTGGTCGGTGACGGATCTGACCATCTCGCCGATCCTGCCGACGAACCATGCGCGCACGGT	C/G	AGCAACCGGTTCGTGCGACTGTTCACCAACTTTGCCCGGTTTGGCAATCCGACGCCGAACGCG
LID-01511	103558735			coeae2A_down	2R	8E	heterozygoteAC	389	R	5	3	R	65	2		CGATCCGTTCCGCTTCCCGAGAAACTAAGCCCTTGGGGAGGGTCCGCGCATCTTCCT	A/C	CTCATAATCTGAATAATGTAATAAGCGTKRGARAGGGYGTGTACTGTTATTAAARAARATA
LID-01512	103558739			coeae2A_down	2R	8E	heterozygoteGT	418	R	0	3	R	60	2		CTAAGCCCTTGGGGAGGGTCCGCGCATCTTCCTMCTCATAATCTGAATAATGTAATAAGCGT	G/T	RGARAGGGYGTGTACTGTTATTAAARAARATATTTGTTTTCAATTTACGACAGCCTGTTCTA
LID-01513	103558741			coeae2A_down	2R	8E	heterozygoteAG	419	R	100	2	R	70	2		CTAAGCCCTTGGGGAGGGTCCGCGCATCTTCCTMCTCATAATCTGAATAATGTAATAAGCGTK	A/G	GARAGGGYGTGTACTGTTATTAAARAARATATTTGTTTTCAATTTACGACAGCCTGTTCTATC
LID-01514	103558744			coeae2A_down	2R	8E	heterozygoteAG	422	R	0	2	R	25	3		CTAAGCCCTTGGGGAGGGTCCGCGCATCTTCCTMCTCATAATCTGAATAATGTAATAAGCGTKRGA	A/G	AGGGYGTGTACTGTTATTAAARAARATATTTGTTTTCAATTTACGACAGCCTGTTCTATCTTTTGT
LID-01515	103558748			coeae2A_down	2R	8E	heterozygoteCT	427	R	5	3	R	15	3		CTAAGCCCTTGGGGAGGGTCCGCGCATCTTCCTMCTCATAATCTGAATAATGTAATAAGCGTKRGARAGGG	C/T	GTGTACTGTTATTAAARAARATATTTGTTTTCAATTTACGACAGCCTGTTCTATCTTTTGTTTTATGAG
LID-01516	103558750			coeae2A_down	2R	8E	heterozygoteAG	444	R	100	2	R	70	2		GGGTCCGCGCATCTTCCTMCTCATAATCTGAATAATGTAATAAGCGTKRGARAGGGYGTGTACTGTTATTAAA	A/G	AARATATTTGTTTTCAATTTACGACAGCCTGTTCTATCTTTTGTTTTATGAGCGTCATTTGTGGTCAGAAG
LID-01517	103558753			coeae2A_down	2R	8E	heterozygoteIndel	447	R	polyA	2	R	polyA+A(40)	2		CTCATAATCTGAATAATGTAATAAGCGTKRGARAGGGYGTGTACTGTTATTAAARAA	A/G	ATATTTGTTTTCAATTTACGACAGCCTGTTCTATCTTTTGTTTTATGAGCGTCATTTGTGGTCAGAAG
LID-01518	103558756			COEAE2A-UP	2R	8E	heterozygoteCT	CT	100	2	S	60	2	0		GGTTTACTGCAAACATTCGTTCACAACGTTCGGTGTAGACGGTCCGGTCCATTACTCACTCTAG	C/T	GACGGGATGATGCGGTTCCGYCTGCTTACGTAATGCTGCGTTACAAACGACGCAAACAGGCYCAG
LID-01519	103558759			COEAE2A-UP	2R	8E	heterozygoteCT	CT	15	2	S	40	2	0		CATTCGTTCACAACGTTCGGTGTAGACGGTCCGGTCCATTACTCACTCTAGYGACGGGATGATGCGGTTCCG	C/T	CTGCTTACGTAATGCTGCGTTACAAACGACGCAAACAGGCYCAGATTGTCKGGCAGCAGATGGTCGAA
LID-01520	103558763			COEAE2A-UP	2R	8E	heterozygoteCT	CT	0	1	S	50	1	0		TCACTCTAGYGACGGGATGATGCGGTTCCGYCTGCTTACGTAATGCTGCGTTACAAACGACGCAAACAGGC	C/T	CAGATTGTCKGGCAGCAGATGGTCGAASAGGTTGCGGCGTGGWACGATCCTCACCAGATACCACTCTTC
LID-01521	103558767			COEAE2A-UP	2R	8E	heterozygoteGT	GT	90	2	S	100	1	0		GACGGGATGATGCGGTTCCGYCTGCTTACGTAATGCTGCGTTACAAACGACGCAAACAGGCYCAGATTGTC	G/T	GGCAGCAGATGGTCGAASAGGTTGCGGCGTGGWACGATCCTCACCAGATACCACTCTTCCGCACCGTCCT
LID-01522	103558768			COEAE2A-UP	2R	8E	heterozygoteCG	CG	60	1	S	100	1	0		CTGCTTACGTAATGCTGCGTTACAAACGACGCAAACAGGCYCAGATTGTCKGGCAGCAGATGGTCGAA	C/G	AGGTTGCGGCGTGGWACGATCCTCACCAGATACCACTCTTCCGCACCGTCCTCGATGAGYTTCTTGTGC
LID-01523	103558772			COEAE2A-UP	2R	8E	heterozygoteAT	AT	0	1	S	50	1	0		TGCGTTACAAACGACGCAAACAGGCYCAGATTGTCKGGCAGCAGATGGTCGAASAGGTTGCGGCGTGG	A/T	ACGATCCTCACCAGATACCACTCTTCCGCACCGTCCTCGATGAGYTTCTTGTGCAGCGTG
LID-01524	103558774		rs5556337	COEAE2A-UP	2R	8E	heterozygoteCT	CT	100	1	S	0	1	1		AGGTTGCGGCGTGGWACGATCCTCACCAGATACCACTCTTCCGCACCGTCCTCGATGAG	C/T	TTCTTGTGCAGCGTGCGAAGCTTCTTGGTGCCGCCGGTCGTRCACCAGGGAAGGAAGTGTTTGCT
LID-01525	103558777			COEAE2A-UP	2R	8E	heterozygoteAG	AG	100	1	S	50	1	0		CTCTTCCGCACCGTCCTCGATGAGYTTCTTGTGCAGCGTGCGAAGCTTCTTGGTGCCGCCGGTCGT	A/G	CACCAGGGAAGGAAGTGTTTGCTCGGCACCTTGCCCAGGAACTCGTGCTCGAAGTACAGCTGAAACA
LID-01526	103558780			COEAE2A-UP	2R	8E	heterozygoteCT	CT	100	1	S	60	1	0		CTCGGCACCTTGCCCAGGAACTCGTGCTCGAAGTACAGCTGAAACACGATCGTACCGCCGCGGTACAG	C/T	TTGTAGCCGGCGTCTTTSGTGGAGGCAATGTGCTGCGGAGGRAGMATGTGTTATTAAACCGGG
LID-01527	103558783			COEAE2A-UP	2R	8E	heterozygoteCG	CG	15	3	S	0	1	0		GAACTCGTGCTCGAAGTACAGCTGAAACACGATCGTACCGCCGCGGTACAGYTTGTAGCCGGCGTCTTT	C/G	GTGGAGGCAATGTGCTGCGGAGGRAGMATGTGTTATTAAACCGGGWCCACCACACAACAAACAAC
LID-01528	103558787			COEAE2A-UP	2R	8E	heterozygoteAG	AG	0	1	S	60	1	0		CACGATCGTACCGCCGCGGTACAGYTTGTAGCCGGCGTCTTTSGTGGAGGCAATGTGCTGCGGAGG	A/G	AGMATGTGTTATTAAACCGGGWCCACCACACAACAAACAACACTTCAACTTACCGAGAAAAGYAGC
LID-01529	103558791			COEAE2A-UP	2R	8E	heterozygoteAC	AC	90	1	S	100	1	0		CACGATCGTACCGCCGCGGTACAGYTTGTAGCCGGCGTCTTTSGTGGAGGCAATGTGCTGCGGAGGRAG	A/C	ATGTGTTATTAAACCGGGWCCACCACACAACAAACAACACTTCAACTTACCGAGAAAAGYAGCGGTGAC
LID-01530	103558792		rs3337635	COEAE2A-UP	2R	8E	heterozygoteAT	AT	60	1	S	100	1	1		TTGTAGCCGGCGTCTTTSGTGGAGGCAATGTGCTGCGGAGGRAGMATGTGTTATTAAACCGGG	A/T	CCACCACACAACAAACAACACTTCAACTTACCGAGAAAAGYAGCGGTGACATTACGAGAAACATTTCAT
LID-01531	103558796		rs3337607	COEAE2A-UP	2R	8E	heterozygoteCT	CT	30	3	S	20	3	1		ATGTGTTATTAAACCGGGWCCACCACACAACAAACAACACTTCAACTTACCGAGAAAAG	C/T	AGCGGTGACATTACGAGAAACATTTCATACCGGCCGAGSGAAAAGARTTCCGACTGCTGCGT
LID-01532	103558799			COEAE2A-UP	2R	8E	heterozygoteCG	CG	100	1	S	60	2	0		CAACACTTCAACTTACCGAGAAAAGYAGCGGTGACATTACGAGAAACATTTCATACCGGCCGAG	C/G	GAAAAGARTTCCGACTGCTGCGTGATCGAGTTCATCAGATAGCGCAGATACTTGACCGTGCCGA
LID-01533	103558801			COEAE2A-UP	2R	8E	heterozygoteAG	AG	0	1	S	70	1	0		CAACACTTCAACTTACCGAGAAAAGYAGCGGTGACATTACGAGAAACATTTCATACCGGCCGAGSGAAAAGA	A/G	TTCCGACTGCTGCGTGATCGAGTTCATCAGATAGCGCAGATACTTGACCGTGCCGATGACCGAAAACAGCC
LID-01534	103558803		rs3337605	COEAE2A-UP	2R	8E	heterozygoteCT	CT	10	2	S	40	1	1		GATACTTGACCGTGCCGATGACCGAAAACAGCCGAAAGCTGACCTCTTCCTGCCACTT	C/T	CTGTGCGGTATGCCGCTCAGCATGCCGCACACCCGCTGCCCATTGTCGAACCCGTCCAGGTACGA
LID-01535	103558806		rs3337603	COEAE2A-UP	2R	8E	heterozygoteCG	CG	50	2	S	20	2	1		TGCCCATTGTCGAACCCGTCCAGGTACGACAATCGCCACAGCCCGTTGAAATCTCCTATCCG	C/G	AGTGCATCCTTTGGCAGGTTGAATGTGGCGTTTAGTCGCGCTTCGAATGATGCATCCGTTTCGTACAG
LID-01536	103558809			coeae2g	2L	24A	heterozygoteCT	48	FR	30	1	FR	0	1		GGGCTGATACTGCTGCCGAAAGTGAAACCACAGCTTCCAAGCATGCTGCAGGATCCGCGACTGTT	C/T	GTAGGCAATGTTCCCTTCCATCTCAAGCTTARCCTAGARCAGCGKATGGCTTTCGGGGAGCAGCT
LID-01537	103558813			coeae2g	2L	24A	heterozygoteAG	80	FR	45	1	FR	0	2		CCAAGCATGCTGCAGGATCCGCGACTGTTYGTAGGCAATGTTCCCTTCCATCTCAAGCTTA	A/G	CCTAGARCAGCGKATGGCTTTCGGGGAGCAGCTGAARCAACTCTACTATCCMGATTC
LID-01538	103558815			coeae2g	2L	24A	heterozygoteAG	87	FR	45	2	FR	10	3		CTGCAGGATCCGCGACTGTTYGTAGGCAATGTTCCCTTCCATCTCAAGCTTARCCTAGA	A/G	CAGCGKATGGCTTTCGGGGAGCAGCTGAARCAACTCTACTATCCMGATTCYAACCCCTCGAT
LID-01539	103558818			coeae2g	2L	24A	heterozygoteGT	93	FR	45	1	FR	5	3		CTGCAGGATCCGCGACTGTTYGTAGGCAATGTTCCCTTCCATCTCAAGCTTARCCTAGARCAGCG	G/T	ATGGCTTTCGGGGAGCAGCTGAARCAACTCTACTATCCMGATTCYAACCCCTCGATM
LID-01540	103558821			coeae2g	2L	24A	heterozygoteAG	117	FR	30	1	FR	5	3		GTAGGCAATGTTCCCTTCCATCTCAAGCTTARCCTAGARCAGCGKATGGCTTTCGGGGAGCAGCTGAA	A/G	CAACTCTACTATCCMGATTCYAACCCCTCGATMGACAACCTGGATGGATTCGTKAACATGGC
LID-01541	103558826			coeae2g	2L	24A	heterozygoteAC	132	FR	40	1	FR	0	1		CCATCTCAAGCTTARCCTAGARCAGCGKATGGCTTTCGGGGAGCAGCTGAARCAACTCTACTATCC	A/C	GATTCYAACCCCTCGATMGACAACCTGGATGGATTCGTKAACATGGCYTCGGATCGCATCTTTTGGCA
LID-01542	103558827			coeae2g	2L	24A	heterozygoteCT	138	FR	65	1	FR	0	1		CCATCTCAAGCTTARCCTAGARCAGCGKATGGCTTTCGGGGAGCAGCTGAARCAACTCTACTATCCMGATTC	C/T	AACCCCTCGATMGACAACCTGGATGGATTCGTKAACATGGCYTCGGATCGCATCTTTTGGCA
LID-01543	103558831			coeae2g	2L	24A	heterozygoteAC	150	FR	0	1	FR	40	1		CCTAGARCAGCGKATGGCTTTCGGGGAGCAGCTGAARCAACTCTACTATCCMGATTCYAACCCCTCGAT	A/C	GACAACCTGGATGGATTCGTKAACATGGCYTCGGATCGCATCTTTTGGCACGATCTGCATCGTACCA
LID-01544	103558833			coeae2g	2L	24A	heterozygoteGT	171	FR	65	1	FR	100	1		GGGGAGCAGCTGAARCAACTCTACTATCCMGATTCYAACCCCTCGATMGACAACCTGGATGGATTCGT	G/T	AACATGGCYTCGGATCGCATCTTTTGGCACGATCTGCATCGTACCATACTGGCACGGGCSAACTACGCC
LID-01545	103558836			coeae2g	2L	24A	heterozygoteCT	180	FR	100	1	FR	60	1		TGAARCAACTCTACTATCCMGATTCYAACCCCTCGATMGACAACCTGGATGGATTCGTKAACATGGC	C/T	TCGGATCGCATCTTTTGGCACGATCTGCATCGTACCATACTGGCACGGGCSAACTACGCCRGCACTGCCA
LID-01546	103558840			coeae2g	2L	24A	heterozygoteCG	231	FR	70	1	FR	55	1		TCGGATCGCATCTTTTGGCACGATCTGCATCGTACCATACTGGCACGGGC	C/G	AACTACGCCRGCACTGCCAAAACGTTYGTGTATCGCTTCTGCGTKGATTCTCCRTTCTTTAACCACTAT
LID-01547	103558842			coeae2g	2L	24A	heterozygoteAG	241	FR	50	1	FR	100	1		TCGGATCGCATCTTTTGGCACGATCTGCATCGTACCATACTGGCACGGGCSAACTACGCC	A/G	GCACTGCCAAAACGTTYGTGTATCGCTTCTGCGTKGATTCTCCRTTCTTTAACCACTAT
LID-01548	103558846			coeae2g	2L	24A	heterozygoteCT	258	FR	15	3	FR	45	1		TTGGCACGATCTGCATCGTACCATACTGGCACGGGCSAACTACGCCRGCACTGCCAAAACGTT	C/T	GTGTATCGCTTCTGCGTKGATTCTCCRTTCTTTAACCACTATCGTATCCACATGGTCGACCC
LID-01549	103558848			coeae2g	2L	24A	heterozygoteGT	276	FR	60	1	FR	100	1		TCGTACCATACTGGCACGGGCSAACTACGCCRGCACTGCCAAAACGTTYGTGTATCGCTTCTGCGT	G/T	GATTCTCCRTTCTTTAACCACTATCGTATCCACATGGTCGACCCGAACGCACGTGGGACGTCTCAT
LID-01550	103558851			coeae2g	2L	24A	heterozygoteAG	285	FR	20	2	FR	35	2		TGGCACGGGCSAACTACGCCRGCACTGCCAAAACGTTYGTGTATCGCTTCTGCGTKGATTCTCC	A/G	TTCTTTAACCACTATCGTATCCACATGGTCGACCCGAACGCACGTGGGACGTCTCATGCGGATGA
LID-01551	103558854			coeae2g	2L	24A	heterozygoteAG	369	FR	70	2	FR	0	1		CCACTATCGTATCCACATGGTCGACCCGAACGCACGTGGGACGTCTCATGCGGATGAAATTTCTTACCTGTTTTC	A/G	AACATCTTCGCGAAACCRCTGGACAAGAGCACGCTCGAGTACCGTGCCATCCAGCACTTGGT
LID-01552	103558857			coeae2g	2L	24A	heterozygoteAG	387	FR	10	3	FR	70	1		CGACCCGAACGCACGTGGGACGTCTCATGCGGATGAAATTTCTTACCTGTTTTCRAACATCTTCGCGAAACC	A/G	CTGGACAAGAGCACGCTCGAGTACCGTGCCATCCAGCACTTGGTSGATATCTTCACCAGYTTT
LID-01553	103558860			coeae2g	2L	24A	heterozygoteCG	432	FR	50	1	FR	0	1		TGTTTTCRAACATCTTCGCGAAACCRCTGGACAAGAGCACGCTCGAGTACCGTGCCATCCAGCACTTGGT	C/G	GATATCTTCACCAGYTTTGCCACCAACAGCGATCCCAACTGTGATAGCACCGCCAGTCTGTCRTGGAC
LID-01554	103558863			coeae2g	2L	24A	heterozygoteCT	447	FR	55	1	FR	100	1		GAAACCRCTGGACAAGAGCACGCTCGAGTACCGTGCCATCCAGCACTTGGTSGATATCTTCACCAG	C/T	TTTGCCACCAACAGCGATCCCAACTGTGATAGCACCGCCAGTCTGTCRTGGACGGCCGTCCCGAAA
LID-01555	103558866			coeae2g	2L	24A	heterozygoteAG	495	FR	10	3	FR	30	1		GATATCTTCACCAGYTTTGCCACCAACAGCGATCCCAACTGTGATAGCACCGCCAGTCTGTC	A/G	TGGACGGCCGTCCCGAAAACGGCACCGCCGTACAATTGCYTGAACATCTCCAACGATG
LID-01556	103558869			coeae2g	2L	24A	heterozygoteCT	535	R	60	2	R	100	1		CCCAACTGTGATAGCACCGCCAGTCTGTCRTGGACGGCCGTCCCGAAAACGGCACCGCCGTACAATTGC	C/T	TGAACATCTCCAACGATGGTGTGGAGGTTGTGGAGCTGCCGGAATCAAGACGTCTGCAGCTGTGGGA
LID-01557	103558873			COEae3e	2L	23A	heterozygoteGT	130	-	-	-	FR	60	1		CACAAAACAGAGTTCATGATAACAAGAGAGCAGATTGAGCTGTTTTCGGACACAGACGAAATTGTT	G/T	RTGCGTCAMTTGRMATTRCTGCATCAAAACAACAAGTMCAGCAMKARCATGCCCAACGAGATAACGAGTT
LID-01558	103558876			COEae3e	2L	23A	heterozygoteAG	131	-	-	-	FR	50	1		CACAAAACAGAGTTCATGATAACAAGAGAGCAGATTGAGCTGTTTTCGGACACAGACGAAATTGTTK	A/G	TGCGTCAMTTGRMATTRCTGCATCAAAACAACAAGTMCAGCAMKARCATGCCCAACGAGATAACGAGTT
LID-01559	103558878			COEae3e	2L	23A	heterozygoteAC	139	-	-	-	FR	80	1		GAGTTCATGATAACAAGAGAGCAGATTGAGCTGTTTTCGGACACAGACGAAATTGTTKRTGCGTCA	A/C	TTGRMATTRCTGCATCAAAACAACAAGTMCAGCAMKARCATGCCCAACGAGATAACGAGTT
LID-01560	103558881			COEae3e	2L	23A	heterozygoteAG	143	-	-	-	FR	20	1		CATGATAACAAGAGAGCAGATTGAGCTGTTTTCGGACACAGACGAAATTGTTKRTGCGTCAMTTG	A/G	MATTRCTGCATCAAAACAACAAGTMCAGCAMKARCATGCCCAACGAGATAACGAGTTCCTGTTGC
LID-01561	103558884			COEae3e	2L	23A	heterozygoteAC	144	-	-	-	FR	60	1		CATGATAACAAGAGAGCAGATTGAGCTGTTTTCGGACACAGACGAAATTGTTKRTGCGTCAMTTGR	A/C	ATTRCTGCATCAAAACAACAAGTMCAGCAMKARCATGCCCAACGAGATAACGAGTTCCTGTTGCT
LID-01562	103558888			COEae3e	2L	23A	heterozygoteAG	148	-	-	-	FR	20	1		CATGATAACAAGAGAGCAGATTGAGCTGTTTTCGGACACAGACGAAATTGTTKRTGCGTCAMTTGRMATT	A/G	CTGCATCAAAACAACAAGTMCAGCAMKARCATGCCCAACGAGATAACGAGTTCCTGTTGCTGAGCTTGT
LID-01563	103558890			COEae3e	2L	23A	heterozygoteAC	168	-	-	-	FR	50	1		TTGAGCTGTTTTCGGACACAGACGAAATTGTTKRTGCGTCAMTTGRMATTRCTGCATCAAAACAACAAGT	A/C	CAGCAMKARCATGCCCAACGAGATAACGAGTTCCTGTTGCTGAGCTTGTGATATTTATGCTTCAAGAAGA
LID-01564	103558893			COEae3e	2L	23A	heterozygoteAC	174	-	-	-	FR	80	1		CTGTTTTCGGACACAGACGAAATTGTTKRTGCGTCAMTTGRMATTRCTGCATCAAAACAACAAGTMCAGCA	A/C	KARCATGCCCAACGAGATAACGAGTTCCTGTTGCTGAGCTTGTGATATTTATGCTTCAAGAAGATTCTAAGT
LID-01565	103558896			COEae3e	2L	23A	heterozygoteGT	175	-	-	-	FR	70	1		CTGTTTTCGGACACAGACGAAATTGTTKRTGCGTCAMTTGRMATTRCTGCATCAAAACAACAAGTMCAGCAM	G/T	ARCATGCCCAACGAGATAACGAGTTCCTGTTGCTGAGCTTGTGATATTTATGCTTCAAGAAGATTCTAAGTRCAA
LID-01566	103558899			COEae3e	2L	23A	heterozygoteAG	177	-	-	-	FR	80	1		CTGTTTTCGGACACAGACGAAATTGTTKRTGCGTCAMTTGRMATTRCTGCATCAAAACAACAAGTMCAGCAMKA	A/G	CATGCCCAACGAGATAACGAGTTCCTGTTGCTGAGCTTGTGATATTTATGCTTCAAGAAGATTCTAAGTRCAA
LID-01567	103558904			COEae3e	2L	23A	heterozygoteAG	247	-	-	-	FR	70	1		CATGCCCAACGAGATAACGAGTTCCTGTTGCTGAGCTTGTGATATTTATGCTTCAAGAAGATTCTAAGT	A/G	CAATCTCCTTTCTYGRYACCAAYTTTACAGAAACWCTGCAACAGGTTCCAGCGAAACARTTGGCCCAG
LID-01568	103558905			COEae3e	2L	23A	heterozygoteCT	261	-	-	-	FR	90	3		GATAACGAGTTCCTGTTGCTGAGCTTGTGATATTTATGCTTCAAGAAGATTCTAAGTRCAATCTCCTTTCT	C/T	GRYACCAAYTTTACAGAAACWCTGCAACAGGTTCCAGCGAAACARTTGGCCCAGCAGCAACGTAAAGCCC
LID-01569	103558908			COEae3e	2L	23A	heterozygoteAG	263	-	-	-	FR	20	1		GATAACGAGTTCCTGTTGCTGAGCTTGTGATATTTATGCTTCAAGAAGATTCTAAGTRCAATCTCCTTTCTYG	A/G	YACCAAYTTTACAGAAACWCTGCAACAGGTTCCAGCGAAACARTTGGCCCAGCAGCAACGTAAAGCCCTTG
LID-01570	103558912		rs5413195	COEae3e	2L	23A	heterozygoteCT	264	-	-	-	FR	70	1		GATAACGAGTTCCTGTTGCTGAGCTTGTGATATTTATGCTTCAAGAAGATTCTAAGTRCAATCTCCTTTCTYGR	C/T	ACCAAYTTTACAGAAACWCTGCAACAGGTTCCAGCGAAACARTTGGCCCAGCAGCAACGTAAAGCCCTTGGTC
LID-01571	103558915			COEae3e	2L	23A	heterozygoteCT	270	-	-	-	FR	20	1		TTCCTGTTGCTGAGCTTGTGATATTTATGCTTCAAGAAGATTCTAAGTRCAATCTCCTTTCTYGRYACCAA	C/T	TTTACAGAAACWCTGCAACAGGTTCCAGCGAAACARTTGGCCCAGCAGCAACGTAAAGCCCTTGGTCAGCA
LID-01572	103558917			COEae3e	2L	23A	heterozygoteAT	282	-	-	-	FR	80	1		GCTTGTGATATTTATGCTTCAAGAAGATTCTAAGTRCAATCTCCTTTCTYGRYACCAAYTTTACAGAAAC	A/T	CTGCAACAGGTTCCAGCGAAACARTTGGCCCAGCAGCAACGTAAAGCCCTTGGTCAGCATGCAGAGAA
LID-01573	103558921			COEae3e	2L	23A	heterozygoteAG	306	-	-	-	FR	30	1		GAAGATTCTAAGTRCAATCTCCTTTCTYGRYACCAAYTTTACAGAAACWCTGCAACAGGTTCCAGCGAAACA	A/G	TTGGCCCAGCAGCAACGTAAAGCCCTTGGTCAGCATGCAGAGAAGCAGTCCGATCTKGTCTTCATCTTTCT
LID-01574	103558924			COEae3e	2L	23A	heterozygoteGT	363	-	-	-	FR	10	1		TTGGCCCAGCAGCAACGTAAAGCCCTTGGTCAGCATGCAGAGAAGCAGTCCGATCT	G/T	GTCTTCATCTTTCTYCCCGTAGTGGAGCAACRCCTCACCGAACACTCCATCATAACAA
LID-01575	103558926			COEae3e	2L	23A	heterozygoteCT	378	-	-	-	FR	30	1		TTGGCCCAGCAGCAACGTAAAGCCCTTGGTCAGCATGCAGAGAAGCAGTCCGATCTKGTCTTCATCTTTCT	C/T	CCCGTAGTGGAGCAACRCCTCACCGAACACTCCATCATAACAAAACCCCCCGAAGAGTTGCTCAAATCGTA
LID-01576	103558929			COEae3e	2L	23A	heterozygoteAG	395	-	-	-	FR	80	1		TTGGTCAGCATGCAGAGAAGCAGTCCGATCTKGTCTTCATCTTTCTYCCCGTAGTGGAGCAAC	A/G	CCTCACCGAACACTCCATCATAACAAAACCCCCCGAAGAGTTGCTCAAATCGTACGACACACTC
LID-01577	103558932			COEae3e	2L	23A	heterozygoteAT	561	-	-	-	F	40	2		ACTCGGTCTGTACATCCTACGACGCAAGACACGCGGCGAGGACATACGCCATCTCCCGGG	A/T	CGACTAGCCTCCAAGCTGTTCCGTCACCTGGACACTGCGGAGCTTGCCGAAGTAACACACA
LID-01578	103558935			COEae3H	2L	25C	heterozygoteCT	150	-	-	-	F	40	3		TAACGATCGGATCGATCGCATCAGAAGACTCAACCACCGGTCGAAAGGCGTACACCGAGTCGAGCGT	C/T	TTCTCGTGTGCCGAGAGAGCCTCCTTTTGCGATTTGGCCAACTGCTCGGGTGCAACATTCA
LID-01579	103558938			COEae3H	2L	25C	heterozygoteAG	28	-	-	-	R	50	2		ACCTTTCGGAGGGATCGTACCAGCTGTTCCACAAGCTCATATGCCAGTCCGGGGTGGCGACT	A/G	CGTCGATCACCTTTCAGAAGCATCCGGAGCAGAAAGCGCGCCGTCTKGCGGAGYATTTCGGG
LID-01580	103558943			COEae3H	2L	25C	heterozygoteGT	75	-	-	-	R	80	3		GGGGTGGCGACTRCGTCGATCACCTTTCAGAAGCATCCGGAGCAGAAAGCGCGCCGTCT	G/T	GCGGAGYATTTCGGGTGTCCGMCCGATGCTTCCGATCGCSAAGTTTTGGGTATGATTGAT
LID-01581	103558944			COEae3H	2L	25C	heterozygoteCT	82	-	-	-	R	50	2		GGGGTGGCGACTRCGTCGATCACCTTTCAGAAGCATCCGGAGCAGAAAGCGCGCCGTCTKGCGGAG	C/T	ATTTCGGGTGTCCGMCCGATGCTTCCGATCGCSAAGTTTTGGGTATGATTGATTTGACATTTAATTTG
LID-01582	103558947			COEae3H	2L	25C	heterozygoteAC	97	-	-	-	R	30	3		CGTCGATCACCTTTCAGAAGCATCCGGAGCAGAAAGCGCGCCGTCTKGCGGAGYATTTCGGGTGTCCG	A/C	CCGATGCTTCCGATCGCSAAGTTTTGGGTATGATTGATTTGACATTTAATTTGAGCTTTCTTAGTAA
LID-01583	103558951			COEae3H	2L	25C	heterozygoteCG	115	-	-	-	R	40	3		CATCCGGAGCAGAAAGCGCGCCGTCTKGCGGAGYATTTCGGGTGTCCGMCCGATGCTTCCGATCGC	C/G	AAGTTTTGGGTATGATTGATTTGACATTTAATTTGAGCTTTCTTAGTAACTAAAACCTTTTTTTCA
LID-01584	103558953			COEAE50-3	2R	12B	heterozygoteGT	38	R	50	2	-	-	-		CGGCCAGGTGATGCCCAGCAGCAGTTCATCCTCTCCGAACGGGGTCGGATTGCTGAAATT	G/T	CAAATCRTCAAAGTAAAAAGGTCAATATAGGAGGAGGCAGGCAAACAATGAAATTAATAGCA
LID-01585	103558956			COEAE50-3	2R	12B	heterozygoteAG	45	R	50	2	-	-	-		CGGCCAGGTGATGCCCAGCAGCAGTTCATCCTCTCCGAACGGGGTCGGATTGCTGAAATTKCAAATC	A/G	TCAAAGTAAAAAGGTCAATATAGGAGGAGGCAGGCAAACAATGAAATTAATAGCA
LID-01586	103558959			COEAE50-3	2R	12B	heterozygoteGT	119	R	60	2	-	-	-		AGGTCAATATAGGAGGAGGCAGGCAAACAATGAAATTAATAGCAGCTAGAAAAGAAACATTA	G/T	CAACGGCATCAAATTGTTCTTATTCCTCTTTCTTAGTGCAACACCAGTAACGAATTGAGAAAAGT
LID-01587	103558962			Coeae50_down	2R	12B	heterozygoteCT	51	R	75	2	R	80	3		GAGCGGAGCAGTTCCTCCATCAGGACGGCCGATTCGTGGCCGAACTTTGT	C/T	TGTATCAGGTGCACGTAGCGGGGATAGCGCAATACCATSACTATGCGATCGTAA
LID-01588	103558965			Coeae50_down	2R	12B	heterozygoteCG	90	R	50	2	R	100	2		CGTGGCCGAACTTTGTYTGTATCAGGTGCACGTAGCGGGGATAGCGCAATACCAT	C/G	ACTATGCGATCGTAAWGCAGCCGATAYTCGTRCCCGGTGCGGGCTTTGTTTAGCGARAAT
LID-01589	103558968			Coeae50_down	2R	12B	heterozygoteAT	106	R	0	2	R	30	2		GAACTTTGTYTGTATCAGGTGCACGTAGCGGGGATAGCGCAATACCATSACTATGCGATCGTAA	A/T	GCAGCCGATAYTCGTRCCCGGTGCGGGCTTTGTTTAGCGARAATCCTACCATATTGAACTTGA
LID-01590	103558971		rs5318757	Coeae50_down	2R	12B	heterozygoteCT	117	R	90	2	R	85	2		TGTATCAGGTGCACGTAGCGGGGATAGCGCAATACCATSACTATGCGATCGTAAWGCAGCCGATA	C/T	TCGTRCCCGGTGCGGGCTTTGTTTAGCGARAATCCTACCATATTGAACTTGATCAGRATGGCTAA
LID-01591	103558974			Coeae50_down	2R	12B	heterozygoteAG	122	R	100	2	R	85	2		TGTATCAGGTGCACGTAGCGGGGATAGCGCAATACCATSACTATGCGATCGTAAWGCAGCCGATAYTCGT	A/G	CCCGGTGCGGGCTTTGTTTAGCGARAATCCTACCATATTGAACTTGATCAGRATGGCTAA
LID-01592	103558977		rs5318711	Coeae50_down	2R	12B	heterozygoteAG	147	R	10	2	R	40	2		ACTATGCGATCGTAAWGCAGCCGATAYTCGTRCCCGGTGCGGGCTTTGTTTAGCGA	A/G	AATCCTACCATATTGAACTTGATCAGRATGGCTAAYGATTTGCATACCTAAAACGAAGCGAAA
LID-01593	103558981			Coeae50_down	2R	12B	heterozygoteAG	174	R	75	2	R	60	2		TCGTRCCCGGTGCGGGCTTTGTTTAGCGARAATCCTACCATATTGAACTTGATCAG	A/G	ATGGCTAAYGATTTGCATACCTAAAACGAAGCGAAASGCAATTAYYKGCGATGGTAAAT
LID-01594	103558982		rs5318323	Coeae50_down	2R	12B	heterozygoteCT	183	R	50	2	R	90	3		TCGTRCCCGGTGCGGGCTTTGTTTAGCGARAATCCTACCATATTGAACTTGATCAGRATGGCTAA	C/T	GATTTGCATACCTAAAACGAAGCGAAASGCAATTAYYKGCGATGGTAAATWGAAGGGRAGAGAGCCT
LID-01595	103558986			Coeae50_down	2R	12B	heterozygoteCG	211	R	70	2	R	100	2		CATATTGAACTTGATCAGRATGGCTAAYGATTTGCATACCTAAAACGAAGCGAAA	C/G	GCAATTAYYKGCGATGGTAAATWGAAGGGRAGAGAGCCTTTTCCTGGGATATTTAC
LID-01596	103558989			Coeae50_down	2R	12B	heterozygoteCT	219	R	70	2	R	100	2		CATATTGAACTTGATCAGRATGGCTAAYGATTTGCATACCTAAAACGAAGCGAAASGCAATTA	C/T	YKGCGATGGTAAATWGAAGGGRAGAGAGCCTTTTCCTGGGATATTTACWGTACCTCTGATTTG
LID-01597	103558991			Coeae50_down	2R	12B	heterozygoteCT	220	R	35	2	R	0	2		CATATTGAACTTGATCAGRATGGCTAAYGATTTGCATACCTAAAACGAAGCGAAASGCAATTAY	C/T	KGCGATGGTAAATWGAAGGGRAGAGAGCCTTTTCCTGGGATATTTACWGTACCTCTGATTTGGTCA
LID-01598	103558994			Coeae50_down	2R	12B	heterozygoteGT	221	R	85	3	R	100	2		CATATTGAACTTGATCAGRATGGCTAAYGATTTGCATACCTAAAACGAAGCGAAASGCAATTAYY	G/T	GCGATGGTAAATWGAAGGGRAGAGAGCCTTTTCCTGGGATATTTACWGTACCTCTGATTTGGTC
LID-01599	103558997			Coeae50_down	2R	12B	heterozygoteAT	234	R	100	2	R	70	2		ATGGCTAAYGATTTGCATACCTAAAACGAAGCGAAASGCAATTAYYKGCGATGGTAAAT	A/T	GAAGGGRAGAGAGCCTTTTCCTGGGATATTTACWGTACCTCTGATTTGGTCAATCCRGTCGAYCGT
LID-01600	103559001			Coeae50_down	2R	12B	indelSite	239	R	AG PolyA	3	R	AG PolyA	3		GATTTGCATACCTAAAACGAAGCGAAASGCAATTAYYKGCGATGGTAAATWGAAGGG	A/G	AGAGAGCCTTTTCCTGGGATATTTACWGTACCTCTGATTTGGTCAATCCRGTCGAYCGT
LID-01601	103559004		rs5317849	Coeae50_down	2R	12B	heterozygoteAT	268	R	50	3	R	65	3		GCGAAASGCAATTAYYKGCGATGGTAAATWGAAGGGRAGAGAGCCTTTTCCTGGGATATTTAC	A/T	GTACCTCTGATTTGGTCAATCCRGTCGAYCGTATTATTTGCGACAAGGGYTTYGCGATCG
LID-01602	103559006			Coeae50_down	2R	12B	heterozygoteAG	291	R	30	2	R	0	3		GCGATGGTAAATWGAAGGGRAGAGAGCCTTTTCCTGGGATATTTACWGTACCTCTGATTTGGTCAATCC	A/G	GTCGAYCGTATTATTTGCGACAAGGGYTTYGCGATCGATGCGAACAGATCGTCTACCAC
LID-01603	103559009			Coeae50_down	2R	12B	heterozygoteCT	297	R	10	2	R	15	3		GAAGGGRAGAGAGCCTTTTCCTGGGATATTTACWGTACCTCTGATTTGGTCAATCCRGTCGA	C/T	CGTATTATTTGCGACAAGGGYTTYGCGATCGATGCGAACAGATCGTCTACCACCGTTCGCACC
LID-01604	103559012			Coeae50_down	2R	12B	heterozygoteCT	318	R	45	2	R	50	2		TTTTCCTGGGATATTTACWGTACCTCTGATTTGGTCAATCCRGTCGAYCGTATTATTTGCGACAAGGG	C/T	TTYGCGATCGATGCGAACAGATCGTCTACCACCGTTCGCACCACTTCCCCAAAGTGCTGCTCGATAA
LID-01605	103559015			Coeae50_down	2R	12B	heterozygoteCT	321	R	80	2	R	80	3		TTTTCCTGGGATATTTACWGTACCTCTGATTTGGTCAATCCRGTCGAYCGTATTATTTGCGACAAGGGYTT	C/T	GCGATCGATGCGAACAGATCGTCTACCACCGTTCGCACCACTTCCCCAAAGTGCTGCTCGATAATACG
LID-01606	103559018			Coeae50_up	2R	12B	heterozygoteAT	12	F	55	2	F	50	2		TGTGACGATCGTGGTGGAGCGTGGCCGGGTGCGGGAAAGGCCGCCGGGCGGCGTCGG	A/T	GGYGGCAGCATGGAYAGTGCGCGCGGTCGTCCCGGCGCCGGTCCGATGCGAGGCTCGCG
LID-01607	103559023			Coeae50_up	2R	12B	heterozygoteCT	15	F	50	2	F	75	3		TGTGACGATCGTGGTGGAGCGTGGCCGGGTGCGGGAAAGGCCGCCGGGCGGCGTCGGWGG	C/T	GGCAGCATGGAYAGTGCGCGCGGTCGTCCCGGCGCCGGTCCGATGCGAGGCTCGCGCGGTG
LID-01608	103559024			Coeae50_up	2R	12B	heterozygoteCT	27	F	25	2	F	30	2		CGTGGTGGAGCGTGGCCGGGTGCGGGAAAGGCCGCCGGGCGGCGTCGGWGGYGGCAGCATGGA	C/T	AGTGCGCGCGGTCGTCCCGGCGCCGGTCCGATGCGAGGCTCGCGCGGTGGAATGCGCAGCCAGC
LID-01609	103559027			Coeae50_up	2R	12B	heterozygoteCT	128	F	100	2	F	80	2		TCGCGCGGTGGAATGCGCAGCCAGCCGTACGGTGTCGGCGCTGGGTACGGTGCCGCTCGCA	C/T	TCCGGGAGGTTATGGGGCACGTGCAAACTATGGTACCGGCGGTGGTCGTTATGAAGGAGGTTATAG
LID-01610	103559031			Coeae50_up	2R	12B	heterozygoteAG	197	F	70	2	F	70	2		TCCGGGAGGTTATGGGGCACGTGCAAACTATGGTACCGGCGGTGGTCGTTATGAAGGAGGTTATAGGT	A/G	AGYGCTWTTAAACGRTATYTTYGAAACGCTKTTCAACTTATYAACAAAAWTGT
LID-01611	103559034			Coeae50_up	2R	12B	heterozygoteCT	200	F	70	2	F	70	2		TCCGGGAGGTTATGGGGCACGTGCAAACTATGGTACCGGCGGTGGTCGTTATGAAGGAGGTTATAGGTRAG	C/T	GCTWTTAAACGRTATYTTYGAAACGCTKTTCAACTTATYAACAAAAWTGTWWCCTTTCTTTCTCTC
LID-01612	103559037			Coeae50_up	2R	12B	heterozygoteAT	204	F	0	2	F	35	2		TCCGGGAGGTTATGGGGCACGTGCAAACTATGGTACCGGCGGTGGTCGTTATGAAGGAGGTTATAGGTRAGYGCT	A/T	TTAAACGRTATYTTYGAAACGCTKTTCAACTTATYAACAAAAWTGTWWCCTTTCTTTCTCT
LID-01613	103559039			Coeae50_up	2R	12B	heterozygoteAG	212	F	80	2	F	80	2		TTATGGGGCACGTGCAAACTATGGTACCGGCGGTGGTCGTTATGAAGGAGGTTATAGGTRAGYGCTWTTAAACG	A/G	TATYTTYGAAACGCTKTTCAACTTATYAACAAAAWTGTWWCCTTTCTTTCTCTCTCTCT
LID-01614	103559042			Coeae50_up	2R	12B	heterozygoteCT	216	F	30	2	F	25	2		TTATGGGGCACGTGCAAACTATGGTACCGGCGGTGGTCGTTATGAAGGAGGTTATAGGTRAGYGCTWTTAAACGRTAT	C/T	TTYGAAACGCTKTTCAACTTATYAACAAAAWTGTWWCCTTTCTTTCTCTCTCTCTCTCTCTGTTTCT
LID-01615	103559046			Coeae50_up	2R	12B	heterozygoteCT	219	F	30	2	F	25	2		TTATGGGGCACGTGCAAACTATGGTACCGGCGGTGGTCGTTATGAAGGAGGTTATAGGTRAGYGCTWTTAAACGRTATYTT	C/T	GAAACGCTKTTCAACTTATYAACAAAAWTGTWWCCTTTCTTTCTCTCTCTCTCTCTCTGTT
LID-01616	103559049			Coeae50_up	2R	12B	heterozygoteGT	228	F	30	2	F	25	2		GTGCAAACTATGGTACCGGCGGTGGTCGTTATGAAGGAGGTTATAGGTRAGYGCTWTTAAACGRTATYTTYGAAACGCT	G/T	TTCAACTTATYAACAAAAWTGTWWCCTTTCTTTCTCTCTCTCTCTCTCTGTTTCTCTTCTTCGCCCG
LID-01617	103559050			Coeae50_up	2R	12B	heterozygoteCT	239	F	35	2	F	45	2		CCGGCGGTGGTCGTTATGAAGGAGGTTATAGGTRAGYGCTWTTAAACGRTATYTTYGAAACGCTKTTCAACTTAT	C/T	AACAAAAWTGTWWCCTTTCTTTCTCTCTCTCTCTCTCTGTTTCTCTTCTTCGCCCGTTTGAGCT
LID-01618	103559053			Coeae50_up	2R	12B	heterozygoteAT	247	F	5	2	F	25	2		CCGGCGGTGGTCGTTATGAAGGAGGTTATAGGTRAGYGCTWTTAAACGRTATYTTYGAAACGCTKTTCAACTTATYAACAAAA	A/T	TGTWWCCTTTCTTTCTCTCTCTCTCTCTCTGTTTCTCTTCTTCGCCCGTTTGAGCTACAGGAACG
LID-01619	103559057			Coeae50_up	2R	12B	heterozygoteAT	251	F	35	2	F	50	2		CCGGCGGTGGTCGTTATGAAGGAGGTTATAGGTRAGYGCTWTTAAACGRTATYTTYGAAACGCTKTTCAACTTATYAACAAAAWTGT	A/T	WCCTTTCTTTCTCTCTCTCTCTCTCTGTTTCTCTTCTTCGCCCGTTTGAGCTACAGGAACGATGCCGGGTACAG
LID-01620	103559061			Coeae50_up	2R	12B	heterozygoteAT	252	F	75	2	F	95	2		CCGGCGGTGGTCGTTATGAAGGAGGTTATAGGTRAGYGCTWTTAAACGRTATYTTYGAAACGCTKTTCAACTTATYAACAAAAWTGTW	A/T	CCTTTCTTTCTCTCTCTCTCTCTCTGTTTCTCTTCTTCGCCCGTTTGAGCTACAGGAACGATGCCGGGTACAG
LID-01621	103559063			Coeae50_up	2R	12B	heterozygoteAC	293	R	40	2	R	0	2		GAAACGCTKTTCAACTTATYAACAAAAWTGTWWCCTTTCTTTCTCTCTCTCTCTCTCTGTTTCTCTT	A/C	TTCGCCCGTYTGAGCTACAGGAACGATGCCGGGTACAGTTCCTCCAACAATGCTTATGGGTACGGT
LID-01622	103559066			Coeae50_up	2R	12B	heterozygoteCT	303	R	80	2	R	100	2		GAAACGCTKTTCAACTTATYAACAAAAWTGTWWCCTTTCTTTCTCTCTCTCTCTCTCTGTTTCTCTTMTTCGCCCGT	C/T	TGAGCTACAGGAACGATGCCGGGTACAGTTCCTCCAACAATGCTTATGGGTACGGTTACAGCAGCAATGGC
LID-01623	103559068			COEB6582-4	3L	44C	heterozygoteAG	55	R	50	2	R	50	2		GCAATTCCACAACGATTATCTCCGAAATCCATCCAATCCCTTCGTCATTGGCTCAAGAGAACGAT	A/G	TCAAATAATGTTGAACTGCTCACGATCATCCCTGCTCGCTGTGGATCGGATGATAGCCCAAAAAT
LID-01624	103559072			COEB6582-4	3L	44C	heterozygoteAT	49	F	100	2	F	90	2		CACACACACACACACACGCGGCACGGTTTTGGTTCACGACCATGGGAA	A/T	ATCGGTTCCACAGCTGCCAGCAATGCTTCGCAATGGCTGGGATTCATTTCGTTATGGAATAATATTTATTGCAAAAG
LID-01625	103559074			COEB6582-4	3L	44C	heterozygoteCG	128	F	50	2	F	90	2		ATCGGTTCCACAGCTGCCAGCAATGCTTCGCAATGGCTGGGATTCATTTCGTTATGGAATAATATTTATTGCAAAAGT	C/G	GGGGGGAAAACGGTTTGCTACAAACGGACCAGCCAAACGCACACGTGCAATCGATGTCGTCGTTATCGG
LID-01626	103559078			COEB6582-5	3L	44C	heterozygoteAC	47	F	80	2	FR	100	1		TCACCATCGGAAGAACGATTGCAAATACGAAATTCGAAACAAATAAAAACGCAAAGCACCGA	A/C	TTGTATTCAAATTAATGAGAAAAAGATTTGTGTCAATGTTCTGCCYGGAAAAAGGAAAAGGACAG
LID-01627	103559081			COEB6582-5	3L	44C	heterozygoteCT	93	F	100	2	FR	90	1		TAAAAACGCAAAGCACCGAMTTGTATTCAAATTAATGAGAAAAAGATTTGTGTCAATGTTCTGCC	C/T	GAAAAAGGAAAAGGACAGAACCGCTTTTTGCCTGAGTGGGAGGGGTGTGTGTGTTC
LID-01628	103559083			COEB6582-5	3L	44C	heterozygoteAT	377	R	50	2	FR	100	2		AGTGAAGTGAGACTGGAGATGTTTTGGAGATACCGACCGATACTATAATAGCTGAATCACACCTTGACGTGTA	A/T	GATCGGAAAAATGCGGTGCAGGAAATTGTCATATCCCAGCAAAGTTTACGTGACATCGCTTAAAGATTCAAGC
LID-01629	103559088			COEB6582-5	3L	44C	heterozygoteCT	533	R	90	2	R	70	2		TCAATAATAAAACGTTACTTTTAACAGTTCGATCAGTTGTTGATGATCATACAACTCTCAGACATATCT	C/T	TCTACCTTTCCCATGTTATCTTTTACTTTTTAGTAATTTTTAGGMAAAATAACCTTTAACCAGTGAA
LID-01630	103559090			COEB6582-5	3L	44C	heterozygoteAC	578	R	60	2	R	50	1		GATGATCATACAACTCTCAGACATATCTYTCTACCTTTCCCATGTTATCTTTTACTTTTTAGTAATTTTTAGG	A/C	AAAATAACCTTTAACCAGTGAATTTTTAAATATGGTTCGTTCTTCCGGCATACGTACGGCACACCGCAGGAAC
LID-01631	103559092			COEB6582-8	3L	44C	heterozygoteCT	13	R	50	2	R	100	2		TGTGCGGGGTTCGTGCTGCAAACGAAACTCGTCCCAGCCCGTGCCACGATCTGGCTGTGGGTG	C/T	TGTGGTGTGCCTGCAGCTTCGCCGTCGCTCCTGCCCGGGCCGGACCGCGCTACAGCTCGCGCAT
LID-01632	103559094			COEB6582-8	3L	44C	heterozygoteCG	129	R	40	2	R	60	2		GACCGCGCTACAGCTCGCGCATCGTCGATACAAAGTCGGGCGCCATTCGGGGCGTCATTCTCGAGCTCAACTC	C/G	AAGCACCTCGAGCCAGTGGAGGTAAATTGAATTTACGGTGCACGTTTCGTGTTCGATCAGTGTTCAGTACC
LID-01633	103559098			COEB6582-8	3L	44C	heterozygoteAG	203	R	40	2	R	10	2		AAGCACCTCGAGCCAGTGGAGGTAAATTGAATTTACGGTGCACGTTTCGTGTTCGATCAGTGTTCAGTACCAC	A/G	CCCTYGCGCGCGCGTGTGTGTGTGTGTGGGCACGGTTTTGAGCGAAAGCAGTGTTTTGCAGAGTGTAGCCG
LID-01634	103559101			COEB6582-8	3L	44C	heterozygoteCT	208	R	50	2	R	50	2		AAGCACCTCGAGCCAGTGGAGGTAAATTGAATTTACGGTGCACGTTTCGTGTTCGATCAGTGTTCAGTACCACRCCCT	C/T	GCGCGCGCGTGTGTGTGTGTGTGGGCACGGTTTTGAGCGAAAGCAGTGTTTTGCAGAGTGTAGCCGTAAGGTGTGA
LID-01635	103559104			COEB6582_1	3L	44C	heterozygoteAT	151	R	85	2	R	70	2		CCGGTTGATCACGTGGGAAACGTACGAAACCACCACGCAGCAGTATCTGAGCATCTGTGAGTATACTG	A/T	AGCTTGAAAATGACCACCGGGCAAAGGGCGTGTATATGTTGCCGGAGCAGTCCACTGCATTGAATTA
LID-01636	103559106			COEB6582_D	3L	44C	heterozygoteCG	18	-	-	-	R	50	2		GACAGCTATCATCCGATGCGATTTCGGAAGTGTAGTGGCCTGACAGAGTTGGCTCAAGACAAGAGCCG	C/G	ACCGACCGAAAAGTAAAACCACAARCCTGTGTTAAACTATCCGCACTGATCGGCTTCTCGTGGGAAAC
LID-01637	103559110			COEB6582_D	3L	44C	heterozygoteAG	43	-	-	-	R	30	3		GTGTAGTGGCCTGACAGAGTTGGCTCAAGACAAGAGCCGSACCGACCGAAAAGTAAAACCACAA	A/G	CCTGTGTTAAACTATCCGCACTGATCGGCTTCTCGTGGGAAACAAAAAACCCCYCCAAAGAGYAG
LID-01638	103559113			COEB6582_D	3L	44C	heterozygoteCT	97	F	50	2	F	30	2		TAAAACCACAARCCTGTGTTAAACTATCCGCACTGATCGGCTTCTCGTGGGAAACAAAAAACCCC	C/T	CCAAAGAGYAGTCAAGCTCGTYTCACTCTCCRGGAGATTAAGATTGTAAGCAAAGATGTTTCACA
LID-01639	103559117			COEB6582_D	3L	44C	heterozygoteCT	106	R	60	2	R	55	2		TAAAACCACAARCCTGTGTTAAACTATCCGCACTGATCGGCTTCTCGTGGGAAACAAAAAACCCCYCCAAAGAG	C/T	AGTCAAGCTCGTYTCACTCTCCRGGAGATTAAGATTGTAAGCAAAGATGTTTCACACTGTTAAAGGTATTAA
LID-01640	103559118			COEB6582_D	3L	44C	heterozygoteCT	119	R	30	3	R	50	3		CCTGTGTTAAACTATCCGCACTGATCGGCTTCTCGTGGGAAACAAAAAACCCCYCCAAAGAGYAGTCAAGCTCGT	C/T	TCACTCTCCRGGAGATTAAGATTGTAAGCAAAGATGTTTCACACTGTTAAAGGTATTAAGCGATTTAAGC
LID-01641	103559121			COEB6582_D	3L	44C	heterozygoteAG	129	R	55	2	R	50	2		TATCCGCACTGATCGGCTTCTCGTGGGAAACAAAAAACCCCYCCAAAGAGYAGTCAAGCTCGTYTCACTCTCC	A/G	GGAGATTAAGATTGTAAGCAAAGATGTTTCACACTGTTAAAGGTATTAAGCGATTTAAGCTGCACATTCTA
LID-01642	103559124			COEB6582_D	3L	44C	heterozygoteAG	234	R	50	2	R	50	2		TTAAAGGTATTAAGCGATTTAAGCTGCACATTCTACGGCCCAATCAGTTGCTCTATCAAGCTGTTGGG	A/G	ACTTTACGTACATCTTTTGCTTCATAAAACCCAAACACATGCAGGGGTTATGCTYACTTAATGCYC
LID-01643	103559127			COEB6582_D	3L	44C	heterozygoteCT	289	R	40	2	R	50	2		CAAGCTGTTGGGRACTTTACGTACATCTTTTGCTTCATAAAACCCAAACACATGCAGGGGTTATGCT	C/T	ACTTAATGCYCGAACGATGTGCAACGTGGTATCGGAAGCTCGTTATCAATCATGGACGCTT
LID-01644	103559130			COEB6582_D	3L	44C	heterozygoteCT	299	R	70	2	R	50	2		ACTTTACGTACATCTTTTGCTTCATAAAACCCAAACACATGCAGGGGTTATGCTYACTTAATGC	C/T	CGAACGATGTGCAACGTGGTATCGGAAGCTCGTTATCAATCATGGACGCTTTCGGTTGGTCGAATTAT
LID-01645	103559134			COEB6582-U	3L	44C	heterozygoteCT	14	R	50	2	R	40	2		AGTTTCGCTTGCCGGAGCCAATCTTTACGCCATTGCAGCCTTGCCGCCATGCCAACGCCAAAATAATTCAC	C/T	GCTCAGTTCCGGGCGGCTTGCAACCCAAAGAAGATGCTGGCAGAAAGTTTAAAGACGCACGAAAAGAACA
LID-01646	103559136			COEB6582-U	3L	44C	heterozygoteAT	93	R	90	3	R	60	3		GCTCAGTTCCGGGCGGCTTGCAACCCAAAGAAGATGCTGGCAGAAAGTTTAAAGACGCACGAAAAGAACAACAAAACA	A/T	CGAGACACTGATCGAGATACTCCAAGTGCCATTTCTCTTTCCGGTGACAGTAATTCGTCACTTTTCCTCATTG
LID-01647	103559139			COEB18026	3L	42B	heterozygoteAG	76	F	20	2	F	20	2		GGCCTTCATCACCTCGTACGGTGTTTTGGGGAAGAGCTGTGATGGACCCCCGATCGTCATACGACCACCGGTGTT	A/G	TTGATTCCCTTRTGAAGACCTTGCCACTGACATYGAAAAGGGGACTTTGTAATAAAATCACTCAAAATAAGAAA
LID-01648	103559142		rs5664168	COEB18026	3L	42B	heterozygoteAG	88	F	20	2	F	30	2		GTACGGTGTTTTGGGGAAGAGCTGTGATGGACCCCCGATCGTCATACGACCACCGGTGTTRTTGATTCCCTT	A/G	TGAAGACCTTGCCACTGACATYGAAAAGGGGACTTTGTAATAAAATCACTCAAAATAAGAAA
LID-01649	103559145			COEB18026	3L	42B	heterozygoteCT	110	F	70	2	F	50	2		GATGGACCCCCGATCGTCATACGACCACCGGTGTTRTTGATTCCCTTRTGAAGACCTTGCCACTGACAT	C/T	GAAAAGGGGACTTTGTAATAAAATCACTCAAAATAAGAAAATAAAAACCACTCACGTTGTGATGCATG
LID-01650	103559149			COEB18026	3L	42B	heterozygoteCT	198	R	50	2	R	40	3		GACTTTGTAATAAAATCACTCAAAATAAGAAAATAAAAACCACTCACGTTGTGATGCATGAACGCCTTCAGCAGCGTG	C/T	ACGTGTCCACCTCCAGCAGGAACTCCTCCACCTKCTCCAGCGGTGCTTTCGGATCGAACCCAGCACGCCGCGCAATGTCT
LID-01651	103559152			COEB18026	3L	42B	heterozygoteCG	232	R	50	3	R	30	3		CTCACGTTGTGATGCATGAACGCCTTCAGCAGCGTGYACGTGTCCACCTCCAGCAGGAACTCCTCCACCT	C/G	CTCCAGCGGTGCTTTCGGATCGAACCCAGCACGCCGCGCAATGTCTCGTGCATYACGCTCCCCATTATG
LID-01652	103559155			COEB18026	3L	42B	heterozygoteCT	286	R	40	2	R	30	2		TCCTCCACCTSCTCCAGCGGTGCTTTCGGATCGAACCCAGCACGCCGCGCAATGTCTCGTGCAT	C/T	ACGCTCCCCATTATGATCGAACTGCCAGCTGCCAAAAGCAGCTCCCGAGYGGAGAATGATCTTYT
LID-01653	103559157			COEB18026	3L	42B	heterozygoteCT	336	R	50	2	R	40	2		CGCCGCGCAATGTCTCGTGCATYACGCTCCCCATTATGATCGAACTGCCAGCTGCCAAAAGCAGCTCCCGAG	C/T	GGAGAATGATCTTYTGAAAGTACGACTCCTTCAGSGCCGGACTGAACAGYAACGAAGACAGTATG
LID-01654	103559160			COEB18026	3L	42B	heterozygoteCT	350	R	40	3	R	40	3		TGCATYACGCTCCCCATTATGATCGAACTGCCAGCTGCCAAAAGCAGCTCCCGAGYGGAGAATGATCTT	C/T	TGAAAGTACGACTCCTTCAGSGCCGGACTGAACAGYAACGAAGACAGTATGCCCGCTCCGGCYGACTGT
LID-01655	103559163			COEB18026	3L	42B	heterozygoteCG	371	R	40	2	R	30	3		GATCGAACTGCCAGCTGCCAAAAGCAGCTCCCGAGYGGAGAATGATCTTYTGAAAGTACGACTCCTTCAG	C/G	GCCGGACTGAACAGYAACGAAGACAGTATGCCCGCTCCGGCYGACTGTCCAATGGCYGTCACCTGCGT
LID-01656	103559166			COEB18026	3L	42B	heterozygoteCT	386	R	50	2	R	50	2		CCAAAAGCAGCTCCCGAGYGGAGAATGATCTTYTGAAAGTACGACTCCTTCAGSGCCGGACTGAACAG	C/T	AACGAAGACAGTATGCCCGCTCCGGCYGACTGTCCAATGGCYGTCACCTGCGTSGGATCGCCACC
LID-01657	103559169			COEB18026	3L	42B	heterozygoteCT	413	R	50	3	R	50	3		TGAAAGTACGACTCCTTCAGSGCCGGACTGAACAGYAACGAAGACAGTATGCCCGCTCCGGC	C/T	GACTGTCCAATGGCYGTCACCTGCGTSGGATCGCCACCRAAATGCTCSATGTGCTTCTGAACCCACT
LID-01658	103559173		rs5651464	COEB18026	3L	42B	heterozygoteCT	428	R	50	3	R	50	3		GTACGACTCCTTCAGSGCCGGACTGAACAGYAACGAAGACAGTATGCCCGCTCCGGCYGACTGTCCAATGGC	C/T	GTCACCTGCGTSGGATCGCCACCRAAATGCTCSATGTGCTTCTGAACCCACTCGAACGCCAACAGCACATCCA
LID-01659	103559174		rs5651448	COEB18026	3L	42B	heterozygoteCG	440	R	50	3	R	50	3		CTTCAGSGCCGGACTGAACAGYAACGAAGACAGTATGCCCGCTCCGGCYGACTGTCCAATGGCYGTCACCTGCGT	C/G	GGATCGCCACCRAAATGCTCSATGTGCTTCTGAACCCACTCGAACGCCAACAGCACATCCA
LID-01660	103559177		rs5651433	COEB18026	3L	42B	heterozygoteAG	452	R	50	3	R	50	3		AACGAAGACAGTATGCCCGCTCCGGCYGACTGTCCAATGGCYGTCACCTGCGTSGGATCGCCACC	A/G	AAATGCTCSATGTGCTTCTGAACCCACTCGAACGCCAACAGCACATCCATAATGGCCGCATTGCC
LID-01661	103559180			COEB18026	3L	42B	heterozygoteCG	461	R	40	3	R	30	3		AACGAAGACAGTATGCCCGCTCCGGCYGACTGTCCAATGGCYGTCACCTGCGTSGGATCGCCACCRAAATGCTC	C/G	ATGTGCTTCTGAACCCACTCGAACGCCAACAGCACATCCATAATGGCCGCATTGCCCGGAATCGTCTCCGTCTTGG
LID-01662	103559183			COEB18026	3L	42B	heterozygoteCT	538	R	50	3	R	50	3		ATGTGCTTCTGAACCCACTCGAACGCCAACAGCACATCCATAATGGCCGCATTGCCCGGAATCGTCTCCGTCTTGG	C/T	GGACAYAMACCCAAGCGCACCGAGCCGATACTGTGGCACTACCAGCACGATATCCTTCTCCAGCAAGTACTCCGG
LID-01663	103559186			COEB18026	3L	42B	heterozygoteCT	544	R	40	2	R	30	2		ATGTGCTTCTGAACCCACTCGAACGCCAACAGCACATCCATAATGGCCGCATTGCCCGGAATCGTCTCCGTCTTGGYGGACA	C/T	AMACCCAAGCGCACCGAGCCGATACTGTGGCACTACCAGCACGATATCCTTCTCCAGCAAGTACTCCGGTGGATGCTGGGCGGC
LID-01664	103559189			COEB18026	3L	42B	heterozygoteAC	546	R	70	2	R	60	2		GCTTCTGAACCCACTCGAACGCCAACAGCACATCCATAATGGCCGCATTGCCCGGAATCGTCTCCGTCTTGGYGGACAYA	A/C	ACCCAAGCGCACCGAGCCGATACTGTGGCACTACCAGCACGATATCCTTCTCCAGCAAGTACTCCGGTGGATGCTGGGCGGC
LID-01665	103559194			coejh4f	2L	23A	heterozygoteCT	10	R	45	3	R	0	2		GGTAATCCACTTCGAGGGAGGAGTGTTTTTGAGGAATCGTTTTCTTAGCCGTGCGAGTTTCTC	C/T	TTMGTGATGCTAGTTCTCAGTATAAGYGGCAACAGATTSACAAACTTRGAATTCAAATCCYCAAC
LID-01666	103559196			coejh4f	2L	23A	heterozygoteAC	13	R	80	3	R	100	2		GGTAATCCACTTCGAGGGAGGAGTGTTTTTGAGGAATCGTTTTCTTAGCCGTGCGAGTTTCTCYTT	A/C	GTGATGCTAGTTCTCAGTATAAGYGGCAACAGATTSACAAACTTRGAATTCAAATCCYCAACCAGT
LID-01667	103559199			coejh4f	2L	23A	heterozygoteCT	37	R	55	2	R	100	2		TTTGAGGAATCGTTTTCTTAGCCGTGCGAGTTTCTCYTTMGTGATGCTAGTTCTCAGTATAAG	C/T	GGCAACAGATTSACAAACTTRGAATTCAAATCCYCAACCAGTGAATCATTYCTRTAGATYGTC
LID-01668	103559201			coejh4f	2L	23A	heterozygoteCG	49	R	50	2	R	0	2		AATCGTTTTCTTAGCCGTGCGAGTTTCTCYTTMGTGATGCTAGTTCTCAGTATAAGYGGCAACAGATT	C/G	ACAAACTTRGAATTCAAATCCYCAACCAGTGAATCATTYCTRTAGATYGTCTGTGTGACGATMGATCC
LID-01669	103559204			coejh4f	2L	23A	heterozygoteAG	58	R	50	2	R	100	2		AATCGTTTTCTTAGCCGTGCGAGTTTCTCYTTMGTGATGCTAGTTCTCAGTATAAGYGGCAACAGATTSACAAACTT	A/G	GAATTCAAATCCYCAACCAGTGAATCATTYCTRTAGATYGTCTGTGTGACGATMGATCCATCGTTCGGAATACTT
LID-01670	103559207			coejh4f	2L	23A	heterozygoteCT	71	FR	50	1	FR	0	1		CCGTGCGAGTTTCTCYTTMGTGATGCTAGTTCTCAGTATAAGYGGCAACAGATTSACAAACTTRGAATTCAAATCC	C/T	CAACCAGTGAATCATTYCTRTAGATYGTCTGTGTGACGATMGATCCATCGTTCGGAATACTTCCCGTCATCCAAG
LID-01671	103559210			coejh4f	2L	23A	heterozygoteCT	88	FR	45	1	FR	100	1		GTGATGCTAGTTCTCAGTATAAGYGGCAACAGATTSACAAACTTRGAATTCAAATCCYCAACCAGTGAATCATT	C/T	CTRTAGATYGTCTGTGTGACGATMGATCCATCGTTCGGAATACTTCCCGTCATCCAAGGAAC
LID-01672	103559214			coejh4f	2L	23A	heterozygoteAG	91	FR	40	1	FR	0	1		GTGATGCTAGTTCTCAGTATAAGYGGCAACAGATTSACAAACTTRGAATTCAAATCCYCAACCAGTGAATCATTYCT	A/G	TAGATYGTCTGTGTGACGATMGATCCATCGTTCGGAATACTTCCCGTCATCCAAGGAAC
LID-01673	103559216			coejh4f	2L	23A	heterozygoteCT	97	FR	45	1	FR	0	1		CTCAGTATAAGYGGCAACAGATTSACAAACTTRGAATTCAAATCCYCAACCAGTGAATCATTYCTRTAGAT	C/T	GTCTGTGTGACGATMGATCCATCGTTCGGAATACTTCCCGTCATCCAAGGAACGGTCGCATATGCACCCCT
LID-01674	103559221			coejh4f	2L	23A	heterozygoteAC	112	FR	0	1	FR	70	1		GGCAACAGATTSACAAACTTRGAATTCAAATCCYCAACCAGTGAATCATTYCTRTAGATYGTCTGTGTGACGAT	A/C	GATCCATCGTTCGGAATACTTCCCGTCATCCAAGGAACGGTCGCATATGCACCCCTGCGCCAGGCAGCCCGAGG
LID-01675	103559222			coejh4f	2L	23A	heterozygoteCT	241	FR	50	1	FR	100	1		CTGCGCCAGGCAGCCCGAGGATCCTCGGCCAAAAAGGGTTCTGGTTCCTCCGGAGGCTCCACCACCGGATGATA	C/T	AGTGTGATCGGGTGAATATCCCAYAGCTTTAACCGTTCAGTACTGCGTGTCAGCTCGAC
LID-01676	103559225			coejh4f	2L	23A	heterozygoteCT	265	FR	50	1	FR	0	1		CCAAAAAGGGTTCTGGTTCCTCCGGAGGCTCCACCACCGGATGATAYAGTGTGATCGGGTGAATATCCCA	C/T	AGCTTTAACCGTTCAGTACTGCGTGTCAGCTCGACGGCATCCACCTCGCGCAACTGCTCMACCA
LID-01677	103559229			coejh4f	2L	23A	heterozygoteAC	325	FR	50	1	FR	100	1		AGCTTTAACCGTTCAGTACTGCGTGTCAGCTCGACGGCATCCACCTCGCGCAACTGCTC	A/C	ACCARCTCCTCCGTCGAYAGCTCGCTGGCGTCCACTATRCCGAGCACTTTCGCCTGTGCCCTTGCCAGCAT
LID-01678	103559232			coejh4f	2L	23A	heterozygoteAG	330	FR	50	1	FR	0	1		AGCTTTAACCGTTCAGTACTGCGTGTCAGCTCGACGGCATCCACCTCGCGCAACTGCTCMACCA	A/G	CTCCTCCGTCGAYAGCTCGCTGGCGTCCACTATRCCGAGCACTTTCGCCTGTGCCCTTGCCAGCAT
LID-01679	103559234			coejh4f	2L	23A	heterozygoteCT	343	FR	60	1	FR	100	1		AGCTTTAACCGTTCAGTACTGCGTGTCAGCTCGACGGCATCCACCTCGCGCAACTGCTCMACCARCTCCTCCGTCGA	C/T	AGCTCGCTGGCGTCCACTATRCCGAGCACTTTCGCCTGTGCCCTTGCCAGCATKAGAGGATTTTCGATTGGTAC
LID-01680	103559237			coejh4f	2L	23A	heterozygoteAG	364	FR	50	1	FR	0	1		CAGCTCGACGGCATCCACCTCGCGCAACTGCTCMACCARCTCCTCCGTCGAYAGCTCGCTGGCGTCCACTAT	A/G	CCGAGCACTTTCGCCTGTGCCCTTGCCAGCATKAGAGGATTTTCGATTGGTACRCTCCAACTCGAGATAGCA
LID-01681	103559240			coejh4f	2L	23A	heterozygoteGT	397	FR	50	1	FR	15	2->1		CTCCTCCGTCGAYAGCTCGCTGGCGTCCACTATRCCGAGCACTTTCGCCTGTGCCCTTGCCAGCAT	G/T	AGAGGATTTTCGATTGGTACRCTCCAACTCGAGATAGCACTACCGCTCATGCTTACTGCCCGATGGAATAG
LID-01682	103559243			coejh4f	2L	23A	heterozygoteAG	418	FR	50	1	FR	0	1		AGCTCGCTGGCGTCCACTATRCCGAGCACTTTCGCCTGTGCCCTTGCCAGCATKAGAGGATTTTCGATTGGTAC	A/G	CTCCAACTCGAGATAGCACTACCGCTCATGCTTACTGCCCGATGGAATAGACCACGRCTMAGTGGACTGA
LID-01683	103559247			coejh4f	2L	23A	heterozygoteAG	475	FR	60	2	FR	100	1		TCGATTGGTACRCTCCAACTCGAGATAGCACTACCGCTCATGCTTACTGCCCGATGGAATAGACCACG	A/G	CTMAGTGGACTGAKCATCTGRAACTGTACACTGGARCCTCCMGCACTTTCACCAAAAATTGTCACCAGG
LID-01684	103559249			coejh4f	2L	23A	heterozygoteAC	478	F	50	2	F	100	2		TCGATTGGTACRCTCCAACTCGAGATAGCACTACCGCTCATGCTTACTGCCCGATGGAATAGACCACGRCT	A/C	AGTGGACTGAKCATCTGRAACTGTACACTGGARCCTCCMGCACTTTCACCAAAAATTGTCACCAGGTTGGG
LID-01685	103559252			coejh4f	2L	23A	heterozygoteGT	489	F	50	2	F	100	2		CTCCAACTCGAGATAGCACTACCGCTCATGCTTACTGCCCGATGGAATAGACCACGRCTMAGTGGACTGA	G/T	CATCTGRAACTGTACACTGGARCCTCCMGCACTTTCACCAAAAATTGTCACCAGGTTGGGATCACCGC
LID-01686	103559255			coejh4f	2L	23A	heterozygoteAG	496	F	50	2	F	0	2		CTCCAACTCGAGATAGCACTACCGCTCATGCTTACTGCCCGATGGAATAGACCACGRCTMAGTGGACTGAKCATCTG	A/G	AACTGTACACTGGARCCTCCMGCACTTTCACCAAAAATTGTCACCAGGTTGGGATCACCGCCGAACGCACGTATGT
LID-01687	103559258			coejh4f	2L	23A	heterozygoteAG	511	F	65	2	F	100	2		AGCACTACCGCTCATGCTTACTGCCCGATGGAATAGACCACGRCTMAGTGGACTGAKCATCTGRAACTGTACACTGGA	A/G	CCTCCMGCACTTTCACCAAAAATTGTCACCAGGTTGGGATCACCGCCGAACGCACGTATGTTCTTCTTTACCCATCGC
LID-01688	103559262			coejh4f	2L	23A	heterozygoteAC	517	F	100	2	F	65	3		AGCACTACCGCTCATGCTTACTGCCCGATGGAATAGACCACGRCTMAGTGGACTGAKCATCTGRAACTGTACACTGGARCCTCC	A/C	GCACTTTCACCAAAAATTGTCACCAGGTTGGGATCACCGCCGAACGCACGTATGTTCTTCTTTACCCATCGCAAAGCCATCA
LID-01689	103559266			coejh5fdown	2L	23A	heterozygoteAG	28	n/a	n/a	n/a	F	50	2		AGAAAAATTGCACCACAACGATTTTACGAGCTCGAGAATTGGAAACCACAAAAACCTCTCGTTCCA	A/G	TGCCTGRAAGTTTCATAAYCTCCGAACARGCCATAACTCTTCAACTTTCTG
LID-01690	103559267			coejh5fdown	2L	23A	heterozygoteAG	35	n/a	n/a	n/a	F	35	3		CACAACGATTTTACGAGCTCGAGAATTGGAAACCACAAAAACCTCTCGTTCCARTGCCTG	A/G	AAGTTTCATAAYCTCCGAACARGCCATAACTCTTCAACTTTCTGCTGCAAGTGGCTGACGAG
LID-01691	103559272			coejh5fdown	2L	23A	heterozygoteCT	47	R	100	2	FR	35	2		CACAACGATTTTACGAGCTCGAGAATTGGAAACCACAAAAACCTCTCGTTCCARTGCCTGRAAGTTTCATAA	C/T	CTCCGAACARGCCATAACTCTTCAACTTTCTGCTGCAAGTGGCTGACGAGYAGTAGTTACCTTCACCGCGCTCCGGT
LID-01692	103559273			coejh5fdown	2L	23A	heterozygoteAG	57	R	85	3	FR	45	2		ACGAGCTCGAGAATTGGAAACCACAAAAACCTCTCGTTCCARTGCCTGRAAGTTTCATAAYCTCCGAACA	A/G	GCCATAACTCTTCAACTTTCTGCTGCAAGTGGCTGACGAGYAGTAGTTACCTTCACCGCGCTCCGGTAGTGTTTTAGACGGGCGGKATAA
LID-01693	103559277			coejh5fdown	2L	23A	heterozygoteCT	101	R	100	2	FR	45	1		CGAACARGCCATAACTCTTCAACTTTCTGGCCCTGCAAGTGGCTGACGAG	C/T	AGTAGTTACCTTCACCGCGCTCCGGTAGTGTTTTAGACGGGCGGKATAAT
LID-01694	103559279			coejh5fdown	2L	23A	heterozygoteGT	146	R	100	2	FR	75	1		ACGAGYAGTAGTTACCTTCACCGCGCTCCGGTAGTGTTTTAGACGGGCGG	G/T	ATAATATAAACTGTCACCGCAAAACCGACTGGATCTGGAACCARMMGGGRGTGY
LID-01695	103559282			coejh5fdown	2L	23A	heterozygoteAG	190	R	100	2	FR	50	1		GGGCGGKATAATATAAACTGTCACCGCAAAACCGACTGGATCTGGAACCA	A/G	MMGGGRGTGYCCAACCAAACGACCCTATGYTAGTGACAATGGTGGTGGCRTTTGATAGCA
LID-01696	103559285			coejh5fdown	2L	23A	heterozygoteAC	191	R	100	2	FR	40	2		GGGCGGKATAATATAAACTGTCACCGCAAAACCGACTGGATCTGGAACCAR	A/C	MGGGRGTGYCCAACCAAACGACCCTATGYTAGTGACAATGGTGGTGGCRTTTGATAGCA
LID-01697	103559289			coejh5fdown	2L	23A	heterozygoteAC	192	R	50	2	FR	0	3		GGGCGGKATAATATAAACTGTCACCGCAAAACCGACTGGATCTGGAACCARM	A/C	GGGRGTGYCCAACCAAACGACCCTATGYTAGTGACAATGGTGGTGGCRTTTGATAGCA
LID-01698	103559291			coejh5fdown	2L	23A	heterozygoteAG	196	R	100	2	FR	50	1		GGGCGGKATAATATAAACTGTCACCGCAAAACCGACTGGATCTGGAACCARMMGGG	A/G	GTGYCCAACCAAACGACCCTATGYTAGTGACAATGGTGGTGGCRTTTGATAGCA
LID-01699	103559294			coejh5fdown	2L	23A	heterozygoteCT	200	R	10	3	FR	60	1		GGGCGGKATAATATAAACTGTCACCGCAAAACCGACTGGATCTGGAACCARMMGGGRGTG	C/T	CCAACCAAACGACCCTATGYTAGTGACAATGGTGGTGGCRTTTGATAGCA
LID-01700	103559297			coejh5fdown	2L	23A	heterozygoteCT	220	R	80	3	FR	100	2		TATAAACTGTCACCGCAAAACCGACTGGATCTGGAACCARMMGGGRGTGYCCAACCAAACGACCCTATG	C/T	TAGTGACAATGGTGGTGGCRTTTGATAGCAATTCGTTGGATTGGAGGAGCAGWGAGTTTGCTKTAACTT
LID-01701	103559300			coejh5fdown	2L	23A	heterozygoteAG	240	R	25	3	FR	75	1		GGATCTGGAACCARMMGGGRGTGYCCAACCAAACGACCCTATGYTAGTGACAATGGTGGTGGC	A/G	TTTGATAGCAATTCGTTGGATTGGAGGAGCAGWGAGTTTGCTKTAACTTTTCGATSTYAA
LID-01702	103559303			coejh5fdown	2L	23A	heterozygoteAT	273	F	50	2	FR	90	3		CCAACCAAACGACCCTATGYTAGTGACAATGGTGGTGGCRTTTGATAGCAATTCGTTGGATTGGAGGAGCAG	A/T	GAGTTTGCTKTAACTTTTCGATSTYAACCTGGTGTGCGGGCCTAGCAGGGGGGMAAAGCTTTCGAAATCTCT
LID-01703	103559306			coejh5fdown	2L	23A	heterozygoteGT	283	F	30	3	FR	10	3		AAACGACCCTATGYTAGTGACAATGGTGGTGGCRTTTGATAGCAATTCGTTGGATTGGAGGAGCAGWGAGTTTGCT	G/T	TAACTTTTCGATSTYAACCTGGTGTGCGGGCCTAGCAGGGGGGMAAAGCTTTCGAAATCTCTTTGAA
LID-01704	103559309			coejh5fdown	2L	23A	heterozygoteCG	296	F	100	2	FR	55	1		TTTGATAGCAATTCGTTGGATTGGAGGAGCAGWGAGTTTGCTKTAACTTTTCGAT	C/G	TYAACCTGGTGTGCGGGCCTAGCAGGGGGGMAAAGCTTTCGAAATCTCTTTGAA
LID-01705	103559312			coejh5fdown	2L	23A	heterozygoteCT	298	F	100	2	FR	50	1		TTTGATAGCAATTCGTTGGATTGGAGGAGCAGWGAGTTTGCTKTAACTTTTCGATST	C/T	AACCTGGTGTGCGGGCCTAGCAGGGGGGMAAAGCTTTCGAAATCTCTTTGAA
LID-01706	103559316			coejh5fdown	2L	23A	heterozygoteAC	327	F	10	3	FR	50	1		ATTCGTTGGATTGGAGGAGCAGWGAGTTTGCTKTAACTTTTCGATSTYAACCTGGTGTGCGGGCCTAGCAGGGGGG	A/C	AAAGCTTTCGAAATCTCTTTGAAGAGCACCAGGGAAAAGAGCAAACAAGGTCAGYAGTGTCCATCTAACTTCG
LID-01707	103559318			coejh5fdown	2L	23A	heterozygoteCT	382	F	5	3	FR	50	1		GGGCCTAGCAGGGGGGMAAAGCTTTCGAAATCTCTTTGAAGAGCACCAGGGAAAAGAGCAAACAAGGTCAG	C/T	AGTGTCCATCTAACTTCGCACAAGCCATGATATACCGTGCCCAATGGGGAAGATAACTTTTACTGTGT
LID-01708	103559321			coejhe1f	2L	23A	heterozygoteCT	61	FR	100	2	FR	5	2		GGCACACCTGTCCGTACCCTGGCTGACGGGGATCGTGCCAAACGATGGGTTCGTGTTCAG	C/T	GCTCCCATCCTGAAGGACACCGACTGTTCGAAGGAAACGTTTGCCCAGCAGAAGACGCTG
LID-01709	103559324			coejhe1f	2L	23A	heterozygoteAT	160	FR	85	2	FR	100	2		TTTGCCCAGCAGAAGACGCTGCTGCTGAACGTGCTGGGCGGCGCGAAGGAGACGGACGC	A/T	CTGCCGATCCTGATGGAGCGCTTCTTCGGCAATCAGTCGTCGATCGGCGARTGTTTTAC
LID-01710	103559327			coejhe1f	2L	23A	heterozygoteAG	211	FR	0	1	FR	80	1		GACGGACGCWCTGCCGATCCTGATGGAGCGCTTCTTCGGCAATCAGTCGTCGATCGGCGA	A/G	TGTTTTACGCACGAAAATGTGGACAARCTRACRAAGGTRAGTRTASATGATGCATTVATTAWTAA
LID-01711	103559331			coejhe1f	2L	23A	heterozygoteAG	238	FR	100	1	FR	5	2		CTGCCGATCCTGATGGAGCGCTTCTTCGGCAATCAGTCGTCGATCGGCGARTGTTTTACGCACGAAAATGTGGACAA	A/G	CTRACRAAGGTRAGTRTASATGATGCATTVATTAWTAAWTCCYAACTAATTGCCTAWMTGTT
LID-01712	103559333			coejhe1f	2L	23A	heterozygoteAG	241	FR	100	1	FR	5	2		CTGCCGATCCTGATGGAGCGCTTCTTCGGCAATCAGTCGTCGATCGGCGARTGTTTTACGCACGAAAATGTGGACAARCT	A/G	ACRAAGGTRAGTRTASATGATGCATTVATTAWTAAWTCCYAACTAATTGCCTAWMTGTT
LID-01713	103559336			coejhe1f	2L	23A	heterozygoteAG	244	FR	50	1	FR	0	1		CTGCCGATCCTGATGGAGCGCTTCTTCGGCAATCAGTCGTCGATCGGCGARTGTTTTACGCACGAAAATGTGGACAARCTRAC	A/G	AAGGTRAGTRTASATGATGCATTVATTAWTAAWTCCYAACTAATTGCCTAWMTGTT
LID-01714	103559339			coejhe1f	2L	23A	heterozygoteAG	250	FR	40	1	FR	65	1		GATGGAGCGCTTCTTCGGCAATCAGTCGTCGATCGGCGARTGTTTTACGCACGAAAATGTGGACAARCTRACRAAGGT	A/G	AGTRTASATGATGCATTVATTAWTAAWTCCYAACTAATTGCCTAWMTGTTTTYCCTTYACAGTTGTT
LID-01715	103559342			coejhe1f	2L	23A	heterozygoteCG	257	FR	45	1	FR	0	1		CGGCAATCAGTCGTCGATCGGCGARTGTTTTACGCACGAAAATGTGGACAARCTRACRAAGGTRAGTRTA	C/G	ATGATGCATTVATTAWTAAWTCCYAACTAATTGCCTAWMTGTTTTYCCTTYACAGTTGTTYAATGAAGG
LID-01716	103559346			coejhe1f	2L	23A	heterozygoteACG	268	FR	100	1	FR	80G/20A	1		CGGCAATCAGTCGTCGATCGGCGARTGTTTTACGCACGAAAATGTGGACAARCTRACRAAGGTRAGTRTASATGATGCATT	A/C/G	ATTAWTAAWTCCYAACTAATTGCCTAWMTGTTTTYCCTTYACAGTTGTTYAATGAAGGWCTGTTCRTCTATCCRCTCACTCT
LID-01717	103559348			coejhe1f	2L	23A	heterozygoteAT	273	FR	95	3	FR	20	1		GATCGGCGARTGTTTTACGCACGAAAATGTGGACAARCTRACRAAGGTRAGTRTASATGATGCATTVATTA	A/T	TAAWTCCYAACTAATTGCCTAWMTGTTTTYCCTTYACAGTTGTTYAATGAAGGWCTGTTCRTCTATCC
LID-01718	103559350			coejhe1f	2L	23A	heterozygoteAT	277	FR	100	1	FR	25	1		GATCGGCGARTGTTTTACGCACGAAAATGTGGACAARCTRACRAAGGTRAGTRTASATGATGCATTVATTAWTAA	A/T	TCCYAACTAATTGCCTAWMTGTTTTYCCTTYACAGTTGTTYAATGAAGGWCTGTTCRTCTATCCRCTCACTCT
LID-01719	103559353			coejhe1f	2L	23A	heterozygoteCT	281	FR	55	1	FR	100	1		GATCGGCGARTGTTTTACGCACGAAAATGTGGACAARCTRACRAAGGTRAGTRTASATGATGCATTVATTAWTAAWTCC	C/T	AACTAATTGCCTAWMTGTTTTYCCTTYACAGTTGTTYAATGAAGGWCTGTTCRTCTATCCRCTCACTCT
LID-01720	103559356			coejhe1f	2L	23A	heterozygoteAT	295	FR	45	1	FR	100	1		TGTTTTACGCACGAAAATGTGGACAARCTRACRAAGGTRAGTRTASATGATGCATTVATTAWTAAWTCCYAACTAATTGCCTA	A/T	MTGTTTTYCCTTYACAGTTGTTYAATGAAGGWCTGTTCRTCTATCCRCTCACTCT
LID-01721	103559359			coejhe1f	2L	23A	heterozygoteAC	296	FR	25	1	FR	0	1		TGTTTTACGCACGAAAATGTGGACAARCTRACRAAGGTRAGTRTASATGATGCATTVATTAWTAAWTCCYAACTAATTGCCTAW	A/C	TGTTTTYCCTTYACAGTTGTTYAATGAAGGWCTGTTCRTCTATCCRCTCACTCT
LID-01722	103559361			coejhe1f	2L	23A	heterozygoteCT	303	FR	60	1	FR	100	1		CTRACRAAGGTRAGTRTASATGATGCATTVATTAWTAAWTCCYAACTAATTGCCTAWMTGTTTT	C/T	CCTTYACAGTTGTTYAATGAAGGWCTGTTCRTCTATCCRCTCACTCTCAGCGTACGCCAGCACGCC
LID-01723	103559364			coejhe1f	2L	23A	heterozygoteCT	308	FR	40	1	FR	0	1		CTRACRAAGGTRAGTRTASATGATGCATTVATTAWTAAWTCCYAACTAATTGCCTAWMTGTTTTYCCTT	C/T	ACAGTTGTTYAATGAAGGWCTGTTCRTCTATCCRCTCACTCTCAGCGTACGCCAGCACGCCAATCACACGGG
LID-01724	103559367			coejhe1f	2L	23A	heterozygoteCT	318	FR	50	1	FR	80	1		CTRACRAAGGTRAGTRTASATGATGCATTVATTAWTAAWTCCYAACTAATTGCCTAWMTGTTTTYCCTTYACAGTTGTT	C/T	AATGAAGGWCTGTTCRTCTATCCRCTCACTCTCAGCGTACGCCAGCACGCCAATCACACGGGYRCRAARGCYCCCATATATY
LID-01725	103559370			coejhe1f	2L	23A	heterozygoteAT	327	FR	100	1	FR	80	2		ATGATGCATTVATTAWTAAWTCCYAACTAATTGCCTAWMTGTTTTYCCTTYACAGTTGTTYAATGAAGG	A/T	CTGTTCRTCTATCCRCTCACTCTCAGCGTACGCCAGCACGCCAATCACACGGGYRCRAARGCYCCCATATATY
LID-01726	103559373			coejhe1f	2L	23A	heterozygoteAG	334	FR	0	2	FR	70	1		ATTAWTAAWTCCYAACTAATTGCCTAWMTGTTTTYCCTTYACAGTTGTTYAATGAAGGWCTGTTC	A/G	TCTATCCRCTCACTCTCAGCGTACGCCAGCACGCCAATCACACGGGYRCRAARGCYCCCATATATY
LID-01727	103559376			coejhe1f	2L	23A	heterozygoteAG	342	FR	0	2	FR	60	1		ATTAWTAAWTCCYAACTAATTGCCTAWMTGTTTTYCCTTYACAGTTGTTYAATGAAGGWCTGTTCRTCTATCC	A/G	CTCACTCTCAGCGTACGCCAGCACGCCAATCACACGGGYRCRAARGCYCCCATATATY
LID-01728	103559379			coejhe1f	2L	23A	heterozygoteCT	381	FR	90	3	FR	100	1		ACAGTTGTTYAATGAAGGWCTGTTCRTCTATCCRCTCACTCTCAGCGTACGCCAGCACGCCAATCACACGGG	C/T	RCRAARGCYCCCATATATYTGTACCGGTTCAACTACAAGGGTCCACAYTCGTACTCCTCCATCTTTGTG
LID-01729	103559382			coejhe1f	2L	23A	heterozygoteAG	382	FR	50	1	FR	100	1		ACAGTTGTTYAATGAAGGWCTGTTCRTCTATCCRCTCACTCTCAGCGTACGCCAGCACGCCAATCACACGGGY	A/G	CRAARGCYCCCATATATYTGTACCGGTTCAACTACAAGGGTCCACAYTCGTACTCCTCCATCTTTGTG
LID-01730	103559386			coejhe1f	2L	23A	heterozygoteAG	384	FR	100	1	FR	5	3		ACAGTTGTTYAATGAAGGWCTGTTCRTCTATCCRCTCACTCTCAGCGTACGCCAGCACGCCAATCACACGGGYRC	A/G	AARGCYCCCATATATYTGTACCGGTTCAACTACAAGGGTCCACAYTCGTACTCCTCCATCTTTGTG
LID-01731	103559389			coejhe1f	2L	23A	heterozygoteAG	387	FR	10	3	FR	95	2		AATGAAGGWCTGTTCRTCTATCCRCTCACTCTCAGCGTACGCCAGCACGCCAATCACACGGGYRCRAA	A/G	GCYCCCATATATYTGTACCGGTTCAACTACAAGGGTCCACAYTCGTACTCCTCCATCTTTGTG
LID-01732	103559391			coejhe1f	2L	23A	heterozygoteCT	390	FR	100	1	FR	5	1		AATGAAGGWCTGTTCRTCTATCCRCTCACTCTCAGCGTACGCCAGCACGCCAATCACACGGGYRCRAARGC	C/T	CCCATATATYTGTACCGGTTCAACTACAAGGGTCCACAYTCGTACTCCTCCATCTTTGTG
LID-01733	103559394			coejhe1f	2L	23A	heterozygoteCT	400	FR	70	1	FR	100	1		CTGTTCRTCTATCCRCTCACTCTCAGCGTACGCCAGCACGCCAATCACACGGGYRCRAARGCYCCCATATAT	C/T	TGTACCGGTTCAACTACAAGGGTCCACAYTCGTACTCCTCCATCTTTGTGCCGGATCGGGATGAGTCG
LID-01734	103559397			coejhe1f	2L	23A	heterozygoteCT	429	FR	100	1	FR	80	2		CTCACTCTCAGCGTACGCCAGCACGCCAATCACACGGGYRCRAARGCYCCCATATATYTGTACCGGTTCAACTACAAGGGTCCACA	C/T	TCGTACTCCTCCATCTTTGTGCCGGATCGGGATGAGTCGMRMAACTTTGGCATYGTACATTGCGATGAGTT
LID-01735	103559401			coejhe1f	2L	23A	heterozygoteAC	469	FR	0	2	FR	60	2		TGTACCGGTTCAACTACAAGGGTCCACAYTCGTACTCCTCCATCTTTGTGCCGGATCGGGATGAGTCG	A/C	RMAACTTTGGCATYGTACATTGCGATGAGTTGATCTACATCCTGCGCGCTCCGATACTGTTTCCCGAC
LID-01736	103559405			coejhe1f	2L	23A	heterozygoteAG	470	FR	50	1	FR	100	1		TGTACCGGTTCAACTACAAGGGTCCACAYTCGTACTCCTCCATCTTTGTGCCGGATCGGGATGAGTCGM	A/G	MAACTTTGGCATYGTACATTGCGATGAGTTGATCTACATCCTGCGCGCTCCGATACTGTTTCCCGACTT
LID-01737	103559407			coejhe1f	2L	23A	heterozygoteAC	471	FR	75	2	FR	60	2		TGTACCGGTTCAACTACAAGGGTCCACAYTCGTACTCCTCCATCTTTGTGCCGGATCGGGATGAGTCGMR	A/C	AACTTTGGCATYGTACATTGCGATGAGTTGATCTACATCCTGCGCGCTCCGATACTGTTTCCCGACTTTCG
[truncated: 5,319 more rows]
